# Supplementary material for: Genomic dissection of conserved transcriptional regulation in intestinal epithelial cells
Source: PLoS Biol. 2017 Aug 29;15(8):e2002054. doi: 10.1371/journal.pbio.2002054 (PMC5574553; doi:10.1371/journal.pbio.2002054)
Supplement: S1 Table — Table of 1-to-1-to-1-to-1 orthologs included in identification of IEC signature genes including PC1 correlation used as a cutoff for IEC signature gene inclusion. Included are FPKM values for other tissues [29] and for 3 replicates of IECs. Also included are disease terms associated with IEC signature genes from DIOPT (http://www.flyrnai.org/diopt). (XLSX) [file pbio.2002054.s011.xlsx]

## Sheet: IEC Expression
						IEC Datasets															Other Tissues																						Disease Terms (IEC signature Genes)
HumanEnsembl ID	PC1 Correlation	p-value	Gene Name	IEC Signature Gene	Ribosomal	hIEC1	hIEC2	hIEC3	mIEC_ileum1	mIEC_ileum2	mIEC_ileum3	mIEC_colon1	mIEC_colon2	mIEC_colon3	zIEC1	zIEC2	zIEC3	sIEC1	sIEC2	sIEC3	boneMarrow1	boneMarrow2	cerebellum1	cerebellum2	cortex1	cortex2	heart1	heart2	intestine2	intestine3	kidney1	kidney2	liver1	liver2	lung1	lung2	placenta1	placenta2	spleen1	spleen2	thymus1	thymus2	No disease terms found.	Obesity-related traits	Crohn's disease	Inflammatory bowel disease	Height	Type 2 diabetes	Bipolar disorder
ENSG00000006611	0.973607	0	USH1C	1	0	23.8294	27.6158	29.0124	154.718	161.083	149.873	107.126	73.3906	66.4006	114.829	103.948	127.518	26.8222	59.6668	76.9491	NA	NA	NA	NA	0.0252809	0.0232434	0.366746	0.78976	17.4541	21.0179	10.1963	9.78411	NA	NA	NA	0.0297429	NA	NA	NA	0.0678308	0.0858547	0.063563	0	0	0	0	0	0	0
ENSG00000151715	0.956844	0	TMEM45B	1	0	25.1407	39.7355	37.9458	274.078	244.988	213.723	239.135	164.566	144.049	247.815	233.298	228.339	30.327	60.1802	68.6697	NA	0.36942	0.0698428	NA	0.0328091	0.0603295	NA	NA	49.3717	90.459	8.82303	6.77381	NA	0.0524327	0.322866	0.0771994	0.362194	0.41304	0.0456693	NA	0.334261	0.247708	0	1	0	0	0	1	0
ENSG00000013364	0.954202	0	MVP	1	0	63.7962	70.9865	60.0039	244.042	248.474	229.174	166.881	95.0722	89.0867	184.956	152.015	197.694	91.686	120.129	133.093	3.16202	1.82277	1.07692	1.60345	0.312731	0.321353	5.63499	3.73419	28.8677	36.719	3.99145	4.29932	4.77631	4.32164	6.80675	7.40183	23.0019	22.9275	5.63347	7.79854	3.37355	3.47224	1	0	0	0	0	0	0
ENSG00000198431	0.949431	0	TXNRD1	1	0	11.7317	12.8988	21.2973	110.756	102.984	97.2157	55.5229	55.6466	52.5063	114.592	107.097	118.994	48.2525	43.1002	36.4308	2.22983	1.46063	3.08393	6.98932	1.53579	5.31073	1.67831	1.46486	8.13757	11.574	4.69443	4.09467	5.27177	4.94156	1.73524	2.32335	3.52271	4.88474	1.5446	2.44118	2.4558	8.72218	1	0	0	0	0	0	0
ENSG00000103534	0.945897	0	TMC5	1	0	11.6831	12.3837	11.8278	59.332	80.2075	76.168	23.7419	13.676	16.0694	46.0751	59.0309	79.8888	14.6671	23.7994	31.5647	NA	NA	0.0376077	0.0174984	0.0156793	0.0755318	0.0726258	0.0919512	7.62267	24.5254	0.0883216	0.109871	NA	NA	0.142679	0.144979	2.71751	7.04578	NA	0.0237002	0.179987	0.155064	1	0	0	0	0	0	0
ENSG00000139644	0.937418	0	TMBIM6	1	0	94.6321	103.559	112.357	848.643	965.994	787.053	369.084	240.223	256.904	524.016	592.848	621.05	325.141	455.606	242.477	9.47096	29.9064	26.6009	13.8478	13.1143	10.1712	8.1832	13.1479	78.2138	126.901	178.911	113.737	39.7546	60.1555	30.9069	28.7372	26.9337	24.1881	13.9563	22.2756	11.5954	10.7332	1	0	0	0	0	0	0
ENSG00000140832	0.935301	0	MARVELD3	1	0	5.92002	8.83501	7.40153	46.0528	33.5828	35.293	36.1322	28.963	32.0042	10.864	19.205	21.6709	23.2659	18.1833	28.1551	0.150995	NA	0.0224403	0.0208824	0.0753819	0.0270184	0.0838708	NA	3.88173	5.9375	1.71697	1.89791	0.115215	0.101079	1.10326	1.14723	0.415299	0.387051	0.0293469	0.0505639	0.163798	0.39794	0	0	0	0	0	0	0
ENSG00000101311	0.9332	0	FERMT1	1	0	10.4118	10.6555	13.2854	33.9047	15.1347	16.2261	24.7933	25.3528	32.2303	10.3429	20.1883	39.4974	15.0133	18.3519	21.533	0.0117098	NA	NA	NA	0.2065	0.144653	NA	0.0127953	2.27402	6.04259	1.76979	1.87403	0.0138007	0.0157148	0.159527	0.20824	0.239357	0.154743	NA	NA	0.834857	0.928022	0	0	0	0	0	0	0
ENSG00000079112	0.933098	0	CDH17	1	0	157.198	140.325	174.779	685.647	526.808	513.911	136.358	81.1978	87.9094	520.562	376.581	415.689	395.809	509.3	428.681	NA	0.083992	NA	NA	NA	NA	NA	NA	166.133	319.82	NA	NA	NA	NA	NA	NA	0.0956111	0.117443	0.810294	1.12134	0.304137	0.450769	1	0	0	0	0	0	0
ENSG00000111816	0.931299	0	FRK	1	0	9.96661	12.7453	13.3135	46.2095	32.0915	33.7076	10.1062	8.23476	10.6912	54.484	36.2551	62.1565	24.0832	29.4444	30.5099	0.0797089	NA	0.0473842	0.033071	0.022259	0.0306975	0.257013	0.210167	12.7318	13.2778	1.27044	0.972047	0.312395	0.106717	0.404658	0.641596	1.61215	1.65038	0.0464759	0.043336	0.264572	0.168055	0	0	0	0	0	0	0
ENSG00000126107	0.930134	0	HECTD3	1	0	8.12814	11.1972	10.9937	52.9755	51.5232	51.3189	36.9249	25.8984	22.1023	39.9216	43.7106	50.3816	16.3347	15.3974	19.2748	3.82121	3.57896	4.85731	5.99307	3.36019	3.1833	2.48379	1.84642	12.2112	16.1903	5.34616	5.87547	5.38501	6.98459	4.18742	4.06009	3.30133	2.91185	4.56668	3.56362	3.97082	4.41394	1	0	0	0	0	0	0
ENSG00000125775	0.929762	0	SDCBP2	1	0	52.2068	85.5631	81.2024	102.353	104.184	77.9314	158.85	87.4427	90.4098	93.3259	228.903	237.609	75.8502	89.9724	81.8712	0.178399	0.0841412	0.198848	0.296069	0.448367	0.480935	0.0990924	0.0972369	14.4738	23.6114	0.0373595	0.0749555	0.0524385	0.0597118	0.512042	0.439584	0.43081	0.52918	0.832153	0.751878	0.253777	0.423146	1	0	0	0	0	0	0
ENSG00000133195	0.927112	0	SLC39A11	1	0	8.72961	8.45859	10.277	17.7361	17.2992	19.7571	39.8213	27.1731	30.5991	14.7611	18.5142	19.846	19.506	19.3832	19.5402	3.44563	2.13832	1.09154	0.771223	1.2534	1.30952	0.528839	0.247112	4.43828	7.96616	5.31683	4.93363	2.42541	2.57972	1.62659	0.983079	2.57895	2.06207	1.98261	1.83435	1.28987	1.14705	0	0	0	0	0	0	0
ENSG00000117143	0.926237	0	UAP1	1	0	41.3156	42.4442	41.6159	60.4804	76.4575	73.1436	76.3781	81.3729	101.36	386.574	276.269	191.421	80.49	142.256	119.48	5.61968	6.3714	6.69748	7.21896	6.92612	7.2003	6.27297	4.15276	12.367	25.7141	10.7727	9.30837	4.66964	3.29168	6.02277	5.72528	9.8156	9.54579	4.75747	5.01021	6.61055	5.63935	1	0	0	0	0	0	0
ENSG00000186468	0.923344	0	RPS23	1	1	74.8433	67.0197	96.408	205.537	196.118	196.546	235.108	326.059	398.331	2158.34	2775.83	1882.46	199.509	230.572	290.935	NA	NA	NA	0.601372	NA	NA	NA	NA	NA	NA	NA	NA	NA	NA	NA	NA	NA	NA	NA	NA	NA	NA	1	0	0	0	0	0	0
ENSG00000130762	0.918795	0	ARHGEF16	1	0	12.4701	13.4517	13.6071	85.0747	94.3918	93.129	62.5445	44.3716	38.5966	37.3148	52.8996	38.3601	15.4374	16.7175	19.1463	0.0908081	NA	0.0809735	0.075352	0.0380377	0.052458	0.0504398	0.0247476	15.019	21.5921	6.5227	6.21904	0.480458	0.97262	2.5195	2.23756	8.50357	10.8044	NA	NA	1.22718	0.933351	0	0	0	0	0	0	0
ENSG00000107566	0.913785	0	ERLIN1	1	0	9.54295	9.82259	10.2994	45.971	40.2263	40.9177	18.465	15.2102	12.8284	51.503	65.6825	71.6449	51.1133	42.5319	25.5765	0.999213	1.29778	1.7714	2.67665	1.00312	1.68938	0.983262	0.605396	6.30204	20.2691	5.79605	4.93581	3.53517	2.70594	0.976654	1.35388	11.7583	3.83538	2.93589	2.21056	2.51815	1.15375	0	0	0	0	0	0	0
ENSG00000132793	0.91369	0	LPIN3	1	0	4.7683	5.45071	6.65961	39.4133	36.1898	43.8092	18.21	11.7005	8.40379	20.1375	11.874	10.7415	15.9834	13.1284	17.5905	0.154107	0.109026	0.206126	0.223785	0.0322762	0.0593498	0.962995	0.629975	7.66369	8.77396	1.40385	1.7806	0.339737	0.747927	1.23481	1.2531	2.77044	2.81893	0.471741	0.0865998	0.219222	0.243686	1	0	0	0	0	0	0
ENSG00000105372	0.912595	0	RPS19	1	1	196.821	185.377	248.145	329.94	289.046	292.71	517.105	625.07	758.403	1435.94	1672.09	1136.49	187.422	215.293	299.175	22.9911	20.0774	2.5476	2.44018	2.14471	3.00876	6.09771	6.56856	8.18268	22.3245	10.7629	10.7541	5.07063	5.83571	13.3412	12.5301	10.6928	12.685	44.8358	38.6187	11.0825	14.6911	0	0	0	0	0	0	0
ENSG00000149600	0.911001	0	COMMD7	1	0	4.86713	4.86791	6.80922	17.5742	25.4058	19.2128	17.8193	19.8942	19.7202	18.7796	26.5618	25.6329	10.6727	12.2731	20.1359	2.34841	2.51732	1.76884	2.3399	1.86308	2.23365	1.28467	1.18304	2.16314	3.58885	2.19072	2.1528	1.52701	1.45298	2.67234	2.16558	4.10535	4.17493	3.92115	3.11924	3.0876	3.43216	1	0	0	0	0	0	0
ENSG00000139832	0.907183	0	RAB20	1	0	4.61754	5.29699	5.84573	19.8845	21.1465	11.7499	16.0438	15.1293	13.6403	17.7668	51.7852	36.3445	11.0231	11.2841	19.9435	0.341725	0.483521	0.076179	NA	NA	NA	2.27775	2.04884	1.22203	2.72928	4.43688	3.87661	0.200893	1.02941	1.14429	1.09464	2.1089	2.0273	0.896624	0.960154	0.72917	NA	1	0	0	0	0	0	0
ENSG00000143947	0.90684	0	RPS27A	1	1	91.5056	99.2162	178.686	309.96	296.998	300.382	287.766	478.637	580.734	2133.97	2507.74	2010.8	662.686	864.849	728.703	14.9647	11.3874	5.41087	4.36398	3.74304	4.99214	6.75519	5.48844	5.25341	12.4705	11.4046	9.30189	4.04077	4.31773	9.74667	10.4355	3.91745	4.1284	46.2597	41.1506	12.4715	11.4946	1	0	0	0	0	0	0
ENSG00000105699	0.906707	0	LSR	1	0	27.6228	41.6731	22.4178	175.152	194.937	163.836	56.1084	51.9822	60.089	32.5934	33.8488	43.9735	31.2608	40.1879	43.9867	2.12802	1.0439	1.09068	1.59493	0.383146	0.426195	0.502329	0.666679	11.3817	12.6751	2.58873	3.03729	13.8905	11.2005	3.2065	2.86199	2.64171	2.4489	1.15467	0.547095	0.844054	1.68249	1	0	0	0	0	0	0
ENSG00000063177	0.904213	2.22045e-16	RPL18	1	1	197.047	174.54	260.723	542.387	548.809	530.551	992.113	990.247	1129.9	2326.81	2791.17	2197.67	207.037	201.018	321.905	26.9667	33.7439	10.6252	8.4792	6.6404	5.37309	17.0419	16.2619	14.8204	32.4112	20.4333	22.4623	17.1939	15.3027	25.6938	22.3414	15.5201	20.9948	82.416	96.8002	27.9991	24.4861	0	0	0	0	0	0	1
ENSG00000147604	0.903992	2.22045e-16	RPL7	1	1	269.871	223.404	433.018	492.397	530.947	515.916	589.746	618.015	757.631	1820.56	2111.29	1768.91	341.366	408.818	597.892	34.9245	28.2765	16.0625	14.9449	13.9526	12.8613	28.8149	26.6015	15.4611	56.0856	47.5416	42.0528	26.2447	21.1478	33.5678	33.1481	20.2229	21.4815	153.193	120.863	32.0255	36.3593	0	0	1	0	0	0	0
ENSG00000100316	0.903265	2.22045e-16	RPL3	1	1	247.803	197.552	343.383	357.082	316.426	349.845	428.881	473.581	533.396	1594.68	1878.85	1717.14	315.539	347.444	373.744	12.743	12.0726	7.90015	8.04195	8.41373	6.52779	4.46717	3.42943	5.09653	13.8711	8.63916	6.27456	2.99509	2.75039	8.81543	7.52081	7.20567	8.57628	28.5173	25.2482	12.1443	8.21608	1	0	0	0	0	0	0
ENSG00000198242	0.903142	4.44089e-16	RPL23A	1	1	100.348	95.8421	129.727	606.326	590.117	529.344	637.81	855.723	1004.67	1688.07	2186.62	1900.45	1879.2	2501.42	1368.6	1.12019	1.26447	2.69571	2.36336	2.17467	2.52527	15.414	2.24725	0.847827	2.0471	3.88489	4.27004	2.19605	2.04988	2.98499	3.81502	0.510589	0.746638	12.6203	34.6122	0.902318	1.49381	1	0	0	0	0	0	0
ENSG00000131469	0.902948	4.44089e-16	RPL27	1	1	139.728	122.023	212.872	207.934	200.928	194.419	274.478	330.698	390.323	2158.14	2552.3	2032.3	248.297	186.064	312.138	11.7679	10.3364	3.44089	3.74337	3.49588	2.75186	6.14966	6.34116	4.52968	7.40599	8.86273	7.91937	8.55479	5.24265	5.37641	5.32453	7.24751	8.24187	28.0151	19.5443	9.51123	10.5576	1	0	0	0	0	0	0
ENSG00000162368	0.902843	4.44089e-16	CMPK1	1	0	38.1526	36.8673	41.2802	163.375	167.501	143.931	145.559	176.738	195.329	146.408	128.037	192.553	26.488	49.0765	30.2221	4.72157	8.29045	10.426	10.4645	12.5706	10.6989	4.6277	2.98562	38.2696	68.7123	21.4705	17.075	13.826	8.76074	5.41276	5.10725	14.9393	14.6538	12.6989	9.10525	12.4992	12.5489	1	0	0	0	0	0	0
ENSG00000164695	0.901764	4.44089e-16	CHMP4C	1	0	7.58644	5.04554	7.85942	42.0154	44.9914	41.3628	16.553	13.721	11.8668	20.6531	30.2676	31.2796	36.6246	32.2157	22.9161	0.0689178	NA	0.0307269	NA	NA	0.106166	1.64607	1.7655	20.2399	25.3826	1.35665	0.723906	0.283607	NA	2.04402	1.56232	1.84919	1.72629	0.0401839	0.038728	0.490187	0.871822	0	0	0	0	0	0	0
ENSG00000161960	0.90117	4.44089e-16	EIF4A1	1	0	56.5983	58.9251	89.872	198.661	168.171	190.68	145.327	168.425	181.095	144.13	149.347	159.187	105.118	121.866	131.156	20.1637	16.1094	17.2207	9.94699	9.76461	10.2904	8.7587	6.70138	9.82004	17.9886	15.9606	15.1838	29.0284	12.8095	17.8231	8.89861	17.5242	18.4415	19.2989	15.7953	47.1015	22.5225	1	0	0	0	0	0	0
ENSG00000110700	0.90117	4.44089e-16	RPS13	1	1	191.987	164.066	216.481	304.395	286.99	274.296	459.328	484.765	552.929	1878.36	2272.2	1645.48	217.556	240.099	303.33	11.1829	13.9624	5.06094	5.11313	3.74814	4.41771	12.2091	10.7058	8.90142	14.3792	11.8349	9.76933	6.42687	7.05162	10.4689	8.57609	12.8227	16.7349	55.254	48.6236	20.4528	18.5024	1	0	0	0	0	0	0
ENSG00000159199	0.901122	4.44089e-16	ATP5G1	1	0	27.9385	23.8135	39.6238	226.785	171.901	149.556	405.989	327.186	372.853	259.076	296.268	743.969	118.562	164.697	180.582	1.23708	NA	1.7232	2.19685	1.07595	0.820314	13.6892	17.0391	NA	4.85554	5.98427	7.5256	2.81511	2.80556	0.294735	0.437102	NA	NA	NA	1.28652	0.72885	1.08866	0	0	0	0	1	0	0
ENSG00000148459	0.898785	6.66134e-16	PDSS1	1	0	6.94825	5.04837	8.69112	15.2437	11.4992	11.7775	18.5358	18.5683	19.9834	12.3049	12.148	18.3735	10.487	9.66447	9.37095	1.84872	0.790714	1.72442	2.74279	1.01908	1.10073	1.9169	1.48728	3.84928	9.46212	5.78512	4.21664	0.75417	0.453049	0.35772	0.421248	1.14545	0.657836	1.05704	0.364026	1.23561	2.40746	0	0	0	0	0	0	0
ENSG00000156482	0.898055	8.88178e-16	RPL30	1	1	323.691	298.051	501.859	463.153	463.223	455.105	517.785	708.758	882.202	1408.24	1776.96	1245.76	261.738	287.501	443.108	1.39179	1.85233	1.53994	1.17683	1.24586	2.9512	2.10132	2.06385	0.855718	3.11211	2.29292	1.72581	1.09677	NA	3.07004	3.51672	2.22568	0.989095	13.4741	15.0476	5.90009	2.13888	1	0	0	0	0	0	0
ENSG00000125347	0.895773	1.11022e-15	IRF1	1	0	13.4556	23.9787	20.1443	102.075	80.6531	62.9222	93.3585	57.675	59.111	182.064	184.06	652.013	233.282	126.495	285.314	3.78034	6.47998	0.437539	0.155821	0.20944	0.300395	1.50575	1.84116	14.2039	28.4777	0.869308	2.49821	1.63582	2.43733	4.20807	4.42864	0.806156	1.59819	14.7185	12.611	3.85907	12.3231	0	0	1	1	0	0	0
ENSG00000131096	0.893605	1.77636e-15	PYY	1	0	11.6782	9.98554	5.51792	33.1241	89.023	71.5661	64.8203	116.629	76.0322	239.358	160.227	154.989	11.566	13.7167	29.3503	NA	NA	NA	NA	NA	NA	NA	NA	6.97606	6.78326	NA	NA	NA	NA	NA	NA	0.398802	NA	NA	NA	0.352383	NA	0	0	0	0	0	0	0
ENSG00000185043	0.8931	1.77636e-15	CIB1	1	0	45.4128	61.7338	53.0765	265.685	235.245	220.861	254.585	197.541	210.908	72.3507	86.7874	108.952	145.93	117.488	144.808	16.0652	21.9666	3.15419	3.48557	1.79039	1.81637	3.1928	3.45435	44.0758	64.5747	64.508	64.8361	22.7012	17.7595	10.6463	9.4424	10.994	10.3954	21.742	22.1138	8.38647	10.4876	1	0	0	0	0	0	0
ENSG00000145901	0.890684	2.66454e-15	TNIP1	1	0	17.5479	28.6459	21.3071	55.1564	52.1974	65.34	52.0615	30.8012	27.1675	21.7681	29.6984	56.8001	39.9743	37.2967	37.7949	4.30639	2.05161	2.34667	2.97785	2.05895	2.5296	3.33431	2.67914	12.6874	12.2092	3.46155	3.65527	0.690446	0.786213	3.53744	3.96579	6.1159	6.82423	9.33355	9.77759	7.17789	7.9789	0	0	0	1	0	0	0
ENSG00000183421	0.890226	3.10862e-15	RIPK4	1	0	3.0123	4.55271	4.28739	12.7632	12.5531	13.1191	9.85619	6.73125	7.9938	9.39985	6.68962	6.99073	5.01042	4.33955	4.64206	0.0695002	0.0327795	0.13944	0.173012	0.0582245	0.0267659	0.0579063	0.0189407	2.4543	4.28205	2.06673	1.78126	0.449435	0.418723	2.52675	2.43178	3.24479	3.32141	0.081047	NA	1.03809	0.494544	0	0	0	0	0	0	0
ENSG00000146457	0.888847	3.9968e-15	WTAP	1	0	12.8278	12.4294	14.4134	26.0211	26.7005	25.2235	14.6326	16.251	19.9988	28.8118	32.6746	31.8907	20.5035	20.3312	31.3697	4.09779	4.17875	4.87265	3.38921	1.71584	1.67152	1.47742	1.83282	3.99314	4.23588	4.76678	4.50002	3.51212	2.79723	2.84286	3.73719	3.25204	3.5991	4.57018	3.01126	9.78865	7.1457	0	0	0	0	0	0	0
ENSG00000162961	0.885353	7.10543e-15	DPY30	1	0	9.64669	10.0724	14.4199	29.2796	30.6397	25.9364	38.2542	54.0519	63.0896	49.593	50.2979	90.5753	8.21318	7.58155	17.9018	NA	NA	1.36135	1.1395	NA	0.786836	NA	NA	NA	NA	1.22316	2.06057	NA	NA	1.04662	2.13788	1.3615	NA	NA	1.19571	3.45716	NA	1	0	0	0	0	0	0
ENSG00000099139	0.884955	7.54952e-15	PCSK5	1	0	10.1919	7.81894	10.3787	34.5493	37.3923	31.9311	5.17126	2.92685	3.43071	45.949	45.8499	39.6054	31.7548	46.2975	36.5736	0.207016	0.181101	0.199728	0.185862	1.38501	1.31615	0.343619	0.0930165	6.28393	6.82467	1.00066	1.19205	0.764978	0.585482	1.5817	1.90279	0.171713	0.126553	0.199009	0.143849	0.182072	0.108133	0	0	0	0	1	0	0
ENSG00000120756	0.884866	7.54952e-15	PLS1	1	0	81.8585	76.0879	88.3318	482.061	502.739	359.248	45.3224	31.2476	33.3352	128.112	130.316	154.477	351.049	420.427	477.183	0.951473	1.41719	1.75647	1.64835	0.908953	0.861441	0.166902	0.0181974	183.293	425.695	5.6771	4.09597	0.13739	0.111748	1.70882	1.41494	1.40845	1.29844	0.1752	0.243897	0.759889	0.68631	0	0	0	0	0	1	0
ENSG00000164626	0.884397	7.99361e-15	KCNK5	1	0	12.5115	12.492	11.7619	52.3791	27.8047	55.2689	36.0386	23.1431	19.2774	132.374	54.2012	21.9177	9.69402	13.9028	24.4961	0.586743	0.449695	0.0326999	0.136934	0.0460829	0.0847375	0.244432	0.0599637	14.7204	14.1255	16.0196	13.4972	2.11272	4.63968	0.964835	0.704812	5.33309	6.88925	0.962192	1.42191	0.834658	0.463901	0	1	0	0	0	0	0
ENSG00000105669	0.882305	1.15463e-14	COPE	1	0	35.4353	32.0143	43.0765	115.971	103.259	92.8375	147.11	129.474	136.391	99.1199	67.6282	122.561	115.29	127.01	64.7973	12.3002	16.9534	11.3943	15.112	11.6303	10.5321	19.1702	16.2728	23.0072	42.7824	24.2335	21.7262	33.8738	32.2969	15.11	15.0956	18.6808	19.9153	20.8894	17.0454	16.0527	14.2566	1	0	0	0	0	0	0
ENSG00000254772	0.881847	1.24345e-14	EEF1G	1	0	264.889	197.389	297.434	198.427	202.313	205.109	259.243	271.95	309.612	587.533	686.78	613.424	617.232	614.572	417.888	21.3658	19.7281	10.0546	10.4267	10.9334	11.3706	13.6029	13.578	13.2143	25.3919	17.1789	14.7467	12.4072	9.7738	12.0812	12.1872	26.4293	27.287	38.9858	44.1488	20.9818	20.096	1	0	0	0	0	0	0
ENSG00000164749	0.881603	1.28786e-14	HNF4G	1	0	14.6938	13.2688	17.9278	105.072	113.274	72.3696	8.49241	6.67491	9.73878	67.6084	85.6013	65.9465	73.2519	86.818	104.025	NA	NA	NA	NA	0.0123623	NA	NA	NA	44.2868	84.4207	0.655122	0.632396	0.0173499	0.0197563	NA	NA	NA	NA	NA	NA	0.125948	0.0466675	0	0	0	0	0	0	0
ENSG00000130940	0.880829	1.44329e-14	CASZ1	1	0	3.99912	4.59829	3.40023	29.5383	26.6426	24.5414	13.0033	7.02842	5.92599	10.8588	11.2806	12.9212	13.5668	13.0011	9.03627	0.335751	0.335984	0.0883682	0.167054	0.230276	0.178921	1.44052	1.33761	4.67518	6.87521	0.398802	0.486807	0.063728	0.0518337	3.48529	3.92497	0.511001	0.434362	0.404791	0.432685	0.423091	0.514245	0	0	0	0	0	0	0
ENSG00000182858	0.880384	1.55431e-14	ALG12	1	0	3.02442	4.31005	4.22196	10.0573	7.93935	7.99587	9.98543	9.8898	9.86972	8.3182	8.70871	10.1021	5.04999	3.25732	3.99662	0.733619	0.677299	1.44604	0.80933	0.620073	1.55017	0.452273	0.915465	2.22648	1.95049	0.884812	1.39234	1.66836	0.905301	0.998316	1.86947	1.49739	1.63262	1.72707	1.22158	1.22127	1.38802	0	0	0	0	0	0	0
ENSG00000144045	0.880319	1.55431e-14	DQX1	1	0	4.01677	3.27351	5.00922	38.4575	44.4062	35.2204	26.6521	23.6303	18.5039	7.13892	12.829	13.0094	10.45	12.4887	11.1833	2.34372	1.41853	0.0696659	0.0972442	0.0654519	0.0451325	0.260377	0.12775	7.06321	9.88919	1.09619	1.09966	0.964516	1.80435	1.21464	0.798892	0.314445	0.386244	0.888296	0.395129	0.900533	0.617702	0	0	0	0	0	0	0
ENSG00000182899	0.880028	1.64313e-14	RPL35A	1	1	186.716	174.171	255.674	363.165	379.461	354.076	408.934	647.9	781.623	1248.75	1238.52	1163.05	103.621	154.294	170.535	14.2287	9.82527	2.83532	2.42063	5.34718	3.31364	3.76011	3.81928	1.85732	6.74226	7.58374	8.5895	7.06374	4.51932	9.7758	12.0272	3.0387	1.56975	38.1326	51.6216	7.84128	14.214	0	0	0	0	0	0	0
ENSG00000133112	0.87982	1.68754e-14	TPT1	1	0	992.204	938.921	1247.19	1486.41	1751.36	1464.25	913.138	1104.44	1267.24	2279.35	2461.05	2029.89	265.128	378.003	333.65	7.68e-11	0.00113167	1.47259	1.51877	1.58291	2.59443	5.04997	1.22e-10	6.33e-11	1.29e-10	7.24324	2.07e-10	1.64e-10	7.74e-11	1.59e-10	1.39e-10	2.80411	3.662	3.59e-10	15.1454	1.08e-10	8.7e-11	1	0	0	0	0	0	0
ENSG00000129566	0.879059	1.90958e-14	TEP1	1	0	5.75698	8.42513	7.95994	45.0139	49.76	37.5125	29.65	23.2669	23.3733	16.636	7.47143	16.7769	23.0482	25.3999	34.5601	4.08036	2.18109	0.63336	0.833924	0.234221	0.244444	1.0325	0.84842	8.99139	14.6494	1.13932	1.5366	0.959503	1.35562	2.45796	2.29385	1.50844	1.61379	4.63491	3.03177	2.17128	2.318	1	0	0	0	0	0	0
ENSG00000100522	0.8775	2.44249e-14	GNPNAT1	1	0	11.0505	6.6228	9.95903	23.6328	12.8242	12.2846	24.333	29.4262	28.3954	49.5279	31.1532	69.8612	27.176	38.4259	47.6594	0.784899	0.556388	2.28727	1.83402	1.74501	0.970583	0.756184	0.697162	2.50671	5.42553	3.05911	3.27467	4.08328	3.5548	1.99088	1.51127	3.98343	4.54198	2.01034	1.6554	1.70314	1.86157	1	0	0	0	0	0	0
ENSG00000141127	0.877352	2.4869e-14	PRPSAP2	1	0	6.70496	4.1082	7.43821	7.46213	10.5729	7.51123	11.6401	14.4386	13.4981	16.1532	16.4574	16.771	10.3969	5.8852	5.96668	1.93534	1.42113	0.843211	0.864736	0.767586	0.831194	0.598752	0.293118	0.270352	0.703024	1.24646	1.36664	0.716511	1.03445	0.470888	0.511278	0.441003	0.368748	1.42645	2.02872	1.28283	1.25294	0	0	0	0	0	0	0
ENSG00000180879	0.875449	3.33067e-14	SSR4	1	0	39.3797	40.9115	50.2591	94.9327	91.0391	84.5635	138.103	153.192	168.004	124.429	89.0576	134.867	142.912	93.7615	96.9867	11.0227	6.82031	7.17094	9.42855	7.48431	5.77192	9.45467	8.29055	14.7393	34.5022	24.1772	19.8246	37.9999	29.682	11.8343	10.6873	31.9004	38.6995	15.4213	14.9155	9.11956	8.29291	1	0	0	0	0	0	0
ENSG00000132437	0.875251	3.41949e-14	DDC	1	0	11.5313	10.283	26.0594	22.4997	59.4109	25.7875	19.9437	25.6201	26.6921	30.3169	22.4623	25.2177	26.5364	34.8703	47.5348	0.190081	0.298838	0.932224	0.841218	0.636971	0.53683	1.1262	0.587092	13.4816	25.2444	12.5521	8.78503	12.7017	7.67707	0.454644	0.624494	0.272013	0.250593	0.40638	0.391656	0.180264	0.601141	0	0	0	0	0	0	0
ENSG00000109586	0.874798	3.66374e-14	GALNT7	1	0	26.8812	24.6217	24.0006	24.6055	32.4217	23.0376	38.988	42.4573	50.4494	36.1885	28.7968	46.6431	20.5698	21.1383	17.13	0.369605	0.724111	2.45915	3.13774	0.559735	1.17159	0.963325	0.278937	3.03109	8.97911	0.381051	0.788406	0.267425	0.104678	0.761631	0.322257	1.18244	2.34263	1.01122	0.822804	5.66217	3.10207	1	0	0	0	0	0	0
ENSG00000109046	0.874011	4.13003e-14	WSB1	1	0	21.7184	23.5079	22.9548	55.3486	63.7185	53.5535	52.4376	71.7808	58.0172	73.2325	48.5816	36.3505	74.0246	40.1413	40.6809	9.26488	4.13504	7.27197	8.16959	5.49787	6.29961	2.10724	1.4153	7.41089	13.0593	3.4762	3.94297	4.16505	2.60407	5.56219	6.02799	9.52102	8.74947	6.31978	5.85609	11.1849	9.74308	0	0	0	0	0	0	0
ENSG00000163251	0.873053	4.75175e-14	FZD5	1	0	15.1042	14.4948	12.5742	32.2483	24.7833	29.3969	18.4565	9.1476	13.3836	10.2783	7.75108	13.5449	28.8401	18.1552	16.5226	0.570959	0.661663	0.137362	0.0827107	0.11387	0.181467	0.271795	0.276583	5.11345	7.48573	1.33592	1.21832	0.617937	0.680813	2.26272	1.15834	1.95598	2.06209	0.422678	0.360953	0.464047	0.515831	1	0	0	0	0	0	0
ENSG00000100567	0.872757	4.9738e-14	PSMA3	1	0	22.4635	19.1164	37.4409	52.6601	50.5968	47.4062	38.9927	51.29	61.7162	73.6817	89.1883	256.672	56.0523	51.0075	64.0496	9.43434	7.84533	9.4981	9.19863	7.93577	7.30378	9.68582	7.54091	6.03689	13.5282	18.1378	16.7916	16.6009	10.9857	6.49041	6.60478	9.63462	9.66572	12.0985	8.77328	7.52569	8.06989	1	0	0	0	0	0	0
ENSG00000092978	0.871498	5.9952e-14	GPATCH2	1	0	4.79746	3.62553	5.52863	10.057	7.18289	7.96005	10.6372	8.50303	6.45013	8.35557	7.7235	11.5491	7.25968	6.10634	7.36734	1.24801	1.53553	2.09861	2.58333	1.75013	1.83371	1.19048	0.754169	2.5892	3.75164	1.5113	1.63007	1.91394	1.31671	2.15441	2.15261	2.55511	3.11173	2.2858	1.82947	2.85596	3.17466	0	0	0	0	0	0	0
ENSG00000170248	0.870891	6.52811e-14	PDCD6IP	1	0	26.9596	27.8855	31.8302	68.2926	68.2515	62.8412	41.201	32.0431	29.0655	30.9965	36.9585	58.4577	31.7403	38.1868	36.9331	2.90265	1.87373	6.94217	8.13765	5.51482	5.42167	4.69158	3.0738	17.0066	10.7986	6.85146	3.44295	4.717	4.59403	4.65892	4.34732	8.02234	8.05491	7.04785	6.59443	12.9624	13.2287	0	0	0	0	0	0	0
ENSG00000104904	0.870858	6.57252e-14	OAZ1	1	0	69.2103	78.2293	105.686	334.117	391.249	343.52	417.106	332.224	346.411	528.502	407.984	326.286	106.633	111.643	114.045	48.1309	63.0486	29.164	27.6962	19.8192	16.9227	31.1765	27.5252	20.8911	22.4696	41.8098	36.2417	25.8594	27.6993	23.73	17.8326	10.4686	16.295	30.6502	31.452	35.0541	27.0091	1	0	0	0	0	0	0
ENSG00000105289	0.870694	6.70575e-14	TJP3	1	0	23.1296	30.3185	30.9834	90.7284	106.156	87.2626	121.363	88.7228	75.0604	34.0618	42.5674	63.1945	6.3081	6.12808	14.5042	0.740055	0.550506	0.153317	0.0772365	9.01e-06	0.0183076	0.0488766	0.025511	12.8473	19.564	1.20266	1.56415	2.08105	1.69279	2.47915	2.80935	0.909916	0.929177	0.754815	0.570253	0.9122	1.9257	1	0	0	0	0	0	0
ENSG00000160746	0.86703	1.13465e-13	ANO10	1	0	12.3394	11.058	14.3495	35.3392	46.9497	34.8219	29.4961	17.5469	19.7426	18.0427	14.0793	26.1138	10.4732	18.2261	10.5426	6.88249	2.46256	2.34903	2.65859	2.94259	2.55919	4.19202	4.76031	4.60418	7.38694	3.63804	3.72933	1.50681	1.49339	4.2006	3.97656	5.73115	6.78948	2.71222	2.88068	2.70084	3.30246	0	1	0	0	0	0	0
ENSG00000106789	0.865895	1.33005e-13	CORO2A	1	0	7.56445	6.25811	11.4688	218.147	172.494	175.175	84.7168	44.3362	29.0534	38.0101	34.6352	57.5321	70.2105	62.0718	53.6554	1.65034	1.79625	3.24036	1.77845	3.68247	3.04344	0.158658	0.138388	21.5129	33.22	0.263561	0.72007	0.0932884	0.38242	0.880004	1.95506	5.50965	5.43929	3.03656	2.65824	1.18526	2.40889	1	0	0	0	0	0	0
ENSG00000071082	0.863926	1.74749e-13	RPL31	1	1	134.498	96.2464	197.023	221.951	216.424	201.211	237.365	338.963	428.897	3295.34	4298.4	2952.16	1294.64	1130.13	1275.08	39.2141	31.8863	7.43608	7.06785	7.10297	6.0985	12.6666	11.9135	9.62513	16.659	15.4687	14.4169	17.1495	9.8751	17.218	13.7922	14.7945	14.5451	75.1899	41.4916	21.8092	18.7384	1	0	0	0	0	0	0
ENSG00000134419	0.862126	2.23377e-13	RPS15A	1	1	350.779	313.82	483.836	260.568	324.729	313.247	220.189	374.97	507.505	957.292	1021.59	769.058	598.346	518.338	534.13	12.3328	8.99751	8.37171	9.06349	5.56207	6.04895	4.80766	4.26869	2.50771	5.00303	6.0054	5.72325	4.85476	3.15414	5.57514	5.09535	3.75934	3.44083	36.2204	28.972	8.00462	7.63101	1	0	0	0	0	0	0
ENSG00000158467	0.861774	2.34257e-13	AHCYL2	1	0	43.3284	46.2411	46.9358	108.873	104.118	65.8079	121.362	90.3947	122.5	72.5479	36.0249	50.6418	37.8507	34.5905	43.3258	0.569538	0.816781	9.20219	5.42357	4.48281	7.20141	0.470219	0.916216	12.2236	22.2506	10.2381	9.57465	0.893005	0.460736	1.96053	2.06921	4.64102	5.13954	0.853401	1.36109	3.50754	3.6019	0	0	0	0	0	0	0
ENSG00000142675	0.859322	3.25073e-13	CNKSR1	1	0	4.4037	5.15399	5.56807	26.64	29.1195	29.7767	33.2015	20.6169	19.2705	5.50279	7.799	10.342	11.1636	9.69865	9.65092	0.0500052	NA	0.0445896	0.041494	0.0418924	NA	0.638839	0.54511	4.82818	7.23447	1.487	1.99595	NA	NA	2.7509	2.56288	1.34173	1.28552	0.0291565	NA	0.426802	0.237216	1	0	0	0	0	0	0
ENSG00000137269	0.859275	3.27294e-13	LRRC1	1	0	14.9432	19.2302	17.7432	35.1876	40.2296	33.7853	15.0593	11.2102	11.5508	12.3634	23.8071	33.0255	56.5507	59.0089	72.8441	0.742362	0.594317	0.922563	1.27533	0.373572	0.538902	0.994227	0.88136	3.33109	6.57637	4.54514	2.05483	0.105449	0.0600374	1.9642	1.68074	3.87543	3.73543	0.738486	0.620365	3.41859	2.41886	1	0	0	0	0	0	0
ENSG00000100219	0.857765	3.99236e-13	XBP1	1	0	67.4799	59.0918	69.2759	101.574	91.4378	89.0096	72.3442	81.2201	93.1955	184.266	157.906	138.468	177.164	128.766	109.696	10.897	8.33966	15.0337	21.2693	12.0573	13.6722	8.79371	6.27567	30.8194	69.0847	18.6866	22.7772	30.258	24.4992	24.4575	23.6761	42.663	46.893	14.1061	10.5525	19.986	17.6647	0	0	0	0	0	0	0
ENSG00000172340	0.856498	4.70735e-13	SUCLG2	1	0	51.2291	36.5869	71.0019	70.036	60.3409	58.9707	100.341	106.544	112.961	63.6192	83.4836	200.763	116.875	179.224	183.052	1.8115	3.39135	2.44693	1.60399	2.01627	1.88437	9.23575	9.46079	10.5958	22.443	44.9801	36.5617	29.6582	19.9825	3.50537	3.5844	7.21472	6.57542	4.41452	4.45212	2.99941	3.5901	0	0	0	0	1	0	0
ENSG00000185187	0.855251	5.52891e-13	SIGIRR	1	0	9.03706	11.4215	7.5899	18.7561	22.9026	19.2828	22.8096	24.1085	22.8758	22.1253	39.1711	20.146	13.0878	12.6883	9.7734	3.90545	1.75428	0.193472	0.20576	NA	0.0477482	0.964135	0.675772	3.51925	4.66818	11.7097	11.4603	1.49418	2.4484	3.73649	3.63545	1.19761	0.81726	6.39772	5.46921	3.61556	2.74471	1	0	0	0	0	0	0
ENSG00000137960	0.853343	7.05436e-13	GIPC2	1	0	12.4179	10.2955	13.6381	185.695	212.198	179.451	113.27	105.525	111.263	106.121	96.5265	109.188	26.4485	45.6955	56.4917	0.68318	NA	1.52298	1.33626	0.245289	0.11276	0.650529	0.797935	48.1639	77.5921	49.7878	45.9268	0.0573753	NA	12.5122	11.1585	1.30936	1.86567	0.056906	NA	1.11068	0.617311	0	0	0	0	1	0	0
ENSG00000112818	0.852537	7.81153e-13	MEP1A	1	0	40.0731	77.6551	51.1408	683.242	809.058	626.33	100.044	53.6945	59.8777	186.783	98.8693	40.4104	148.431	292.822	175.179	0.675267	NA	NA	NA	0.12375	0.0650147	NA	NA	57.7476	75.4662	195.855	191.368	NA	NA	0.0201891	0.062396	NA	NA	NA	NA	0.18011	0.333682	1	0	0	0	0	0	0
ENSG00000269335	0.851241	9.18821e-13	IKBKG	1	0	3.50732	3.5417	3.4929	12.9491	17.0861	17.0361	18.1884	10.1714	0.899926	14.6598	18.9797	21.8654	4.93637	6.69087	10.3533	0.296568	1.08468	2.51951	0.836414	1.34337	1.39206	1.05613	0.750124	0.394609	0.778462	0.472708	0.679597	1.71854	1.38671	0.499331	0.578094	0.987404	1.09201	1.42014	1.0278	0.930477	1.13922	0	0	0	0	0	0	0
ENSG00000141736	0.851071	9.38361e-13	ERBB2	1	0	13.0851	18.6008	16.1646	43.8223	62.6316	43.4481	54.8624	28.5764	25.5271	5.54091	11.3633	11.6094	25.9111	23.0054	24.0189	0.543013	0.442373	0.264503	0.204813	0.0727623	0.171215	0.891967	0.606005	8.33473	10.0181	3.28358	3.67615	0.0872157	0.148976	3.63016	3.61578	0.476839	0.523985	0.345398	0.152572	0.561783	0.468356	0	0	0	0	0	0	0
ENSG00000197756	0.85069	9.84102e-13	RPL37A	1	1	605.452	530.938	677.391	389.925	471.228	415.566	476.078	829.854	936.951	3154.17	3640.35	2620.68	483.294	572.102	695.27	63.7319	52.6297	17.3689	18.8066	17.8413	17.3818	24.3582	22.6047	11.1383	28.1889	40.5737	40.0824	21.1565	18.8154	34.9934	34.779	11.4399	15.4667	122.188	130.592	17.88	19.0451	1	0	0	0	0	0	0
ENSG00000133028	0.850336	1.02807e-12	SCO1	1	0	10.4484	7.83065	13.7186	8.96332	11.042	9.87574	6.95029	6.80241	7.6224	11.4495	12.4681	17.7763	12.0562	11.8895	18.0595	0.720577	0.679716	1.25293	1.29153	0.977947	0.899128	1.40887	1.30394	3.45938	6.13654	1.7263	1.51378	1.48262	1.06518	0.751432	0.781238	2.35425	2.37492	1.02516	0.574974	1.06604	0.683658	0	0	0	0	0	0	0
ENSG00000105135	0.850053	1.06493e-12	ILVBL	1	0	9.67003	11.1521	17.1965	70.4267	74.9711	61.6769	36.6957	27.6515	24.628	19.974	20.1522	32.312	12.4341	20.5256	20.2089	2.05785	1.78791	5.69811	5.72943	1.67862	1.85617	2.76737	2.12521	10.9417	14.7549	5.48889	5.7338	3.1836	2.93639	2.22788	2.85558	5.14381	6.17555	4.23113	4.44301	12.0946	13.6155	1	0	0	0	0	0	0
ENSG00000163694	0.848603	1.27276e-12	RBM47	1	0	35.6043	34.2834	41.7681	67.8562	57.2596	54.5323	27.4746	19.1832	27.064	44.0345	39.5408	44.7555	91.0037	96.7591	95.4059	0.645089	0.467345	0.120334	0.0877128	0.06266	0.107734	0.227238	0.184677	35.5633	54.3133	34.7741	36.7648	5.14046	2.93784	1.23304	1.29295	3.71926	3.66028	0.83055	0.535458	0.913705	0.975137	1	0	0	0	0	0	0
ENSG00000123609	0.848089	1.35536e-12	NMI	1	0	5.31298	5.97099	3.88883	67.2739	56.6512	42.7787	20.5738	15.3249	15.5627	59.0179	134.601	191.637	34.3453	40.859	46.0441	7.32558	3.96183	0.758086	1.62099	0.73645	0.451397	3.68925	1.35697	11.5508	20.1901	2.92387	2.41988	2.67415	4.11927	4.17711	3.34187	4.08843	2.61334	5.64794	5.56061	8.33667	4.20172	1	0	0	0	0	0	0
ENSG00000164494	0.84803	1.36513e-12	PDSS2	1	0	3.4258	3.07854	5.19103	8.37854	7.86161	7.14419	14.1701	12.3232	11.5907	6.23981	2.99942	10.0493	3.71159	4.15595	6.53989	1.32199	0.379986	1.36495	1.47227	0.947009	1.95612	1.39132	0.768092	1.3996	2.57213	2.30219	1.11089	0.490845	0.605504	0.832104	0.720071	1.26951	0.914308	0.601653	0.469192	0.890797	0.660136	0	0	0	0	0	0	0
ENSG00000057608	0.84538	1.87983e-12	GDI2	1	0	58.1124	45.5555	71.9335	186.814	198.262	171.648	73.8851	67.1075	75.9873	95.2854	124.333	193.427	106.498	153.831	102.18	27.1897	23.1305	33.2384	34.9996	27.1449	31.5744	21.4878	15.4736	44.6174	79.4933	51.8467	46.8332	33.7333	26.5896	26.5891	24.6809	39.7924	46.4846	54.2966	47.9215	39.3736	39.1721	1	0	0	0	0	0	0
ENSG00000196975	0.844344	2.12674e-12	ANXA4	1	0	35.0406	36.084	49.6329	547.687	376.471	286.784	130.376	109.004	122.112	440.095	835.826	395.991	44.6269	45.7951	72.6585	1.29337	0.929544	1.18076	0.945465	0.851348	0.616698	4.20782	2.11487	191.1	393.832	17.5667	15.0863	9.59483	6.39048	22.9805	21.9747	73.9351	86.9078	5.81754	4.63769	5.43195	7.20679	0	0	0	0	0	0	0
ENSG00000065427	0.843736	2.28595e-12	KARS	1	0	20.0909	17.9233	23.9955	37.109	33.19	32.1243	41.5327	38.8803	42.677	83.7448	80.7268	193.321	110.041	85.6894	60.1889	11.7545	11.1003	5.30836	6.22431	4.43613	4.80974	7.53629	7.27643	5.55394	12.9175	5.89753	5.82514	4.37339	3.94039	3.68754	3.80602	6.07211	6.94027	7.21256	15.4683	6.78506	6.91761	0	0	0	0	0	0	0
ENSG00000143727	0.84329	2.40941e-12	ACP1	1	0	12.3086	12.3651	19.1129	17.9793	16.083	15.571	9.9172	12.9955	13.1099	11.4989	12.3439	25.6098	23.9759	32.7888	29.7793	1.15957	1.87233	1.05244	1.00263	1.47025	1.20049	0.566572	0.540713	0.734142	2.02832	2.18853	2.00731	1.15253	1.05135	0.611784	0.570931	0.679255	0.85706	0.936173	0.584694	0.518009	0.544463	1	0	0	0	0	0	0
ENSG00000133138	0.842861	2.5342e-12	TBC1D8B	1	0	3.1227	2.58729	2.72672	9.761	10.1824	8.68458	3.92205	5.30219	4.9722	5.84586	4.39132	5.01078	4.41163	4.91584	4.88608	0.167073	0.256099	0.875252	0.771166	0.621106	0.563004	0.406007	0.352873	4.06087	7.61547	1.26831	1.12315	1.4119	0.922698	1.30873	1.24533	2.15179	2.42286	0.779324	0.539845	1.64007	1.38699	0	0	0	0	0	0	0
ENSG00000142677	0.842134	2.75979e-12	IL22RA1	1	0	3.28833	7.87548	3.10512	52.3199	44.4825	41.4987	10.6243	5.62655	4.25694	9.09549	12.1534	17.3387	16.6258	18.1125	30.1583	NA	0.133296	NA	NA	NA	NA	0.0392454	0.077021	14.0861	13.1563	0.3847	0.207802	0.249218	0.75676	0.912569	0.417832	0.0379159	0.279441	NA	NA	NA	NA	1	0	0	0	0	0	0
ENSG00000143891	0.842053	2.78622e-12	GALM	1	0	9.65506	8.20648	14.5738	65.0099	85.9365	75.446	23.6631	22.8476	25.5187	37.384	59.5883	61.2341	18.2148	14.5816	13.5683	0.98897	0.155502	0.710484	0.638361	0.322245	0.486734	2.83857	2.21635	26.0852	45.8917	15.995	14.8567	16.087	16.3505	0.946308	1.19152	2.21162	1.57559	0.977174	0.741094	1.09435	2.30251	0	0	0	0	0	0	0
ENSG00000130175	0.842014	2.79865e-12	PRKCSH	1	0	24.3396	26.4827	20.7291	101.162	110.53	95.1818	69.7396	48.3876	52.8882	54.4352	63.1557	97.4064	25.2594	24.6529	22.4822	8.65704	7.05787	6.20315	8.05585	6.96761	7.88253	6.90376	6.20152	18.3261	21.8854	17.8443	17.4232	8.61545	12.5011	7.66131	7.37457	34.4777	35.6043	9.80689	10.5809	11.3473	11.8313	0	0	0	0	0	0	0
ENSG00000169692	0.841959	2.81686e-12	AGPAT2	1	0	25.5179	31.5312	29.9453	366.104	437.773	290.139	90.8563	67.0578	61.9224	88.6477	59.2647	31.3604	10.5725	10.9982	20.9197	3.68467	0.139029	0.262849	0.122301	NA	0.170285	3.27467	4.09702	29.4497	39.0811	4.93841	3.83939	9.79096	13.0236	4.37132	4.9391	5.932	8.54949	1.37499	1.57364	0.209662	2.09753	0	0	0	0	0	0	0
ENSG00000163435	0.841218	3.07088e-12	ELF3	1	0	185.315	199.494	215.597	193.353	136.591	178.09	267.595	160.334	205.214	72.8075	58.9828	247.458	36.8977	40.5109	30.8685	NA	NA	0.170107	0.105532	NA	0.0244894	NA	NA	17.1802	24.5157	3.03617	3.60685	0.0373827	0.212839	4.07614	4.01119	4.10458	7.88024	NA	NA	0.723658	0.60331	1	0	0	0	0	0	0
ENSG00000178401	0.839837	3.60245e-12	DNAJC22	1	0	4.74302	5.50138	6.7366	42.9287	52.1358	44.3932	37.117	33.4152	32.7967	42.7101	55.3641	60.5472	14.3836	23.9061	24.5354	0.421897	0.0795946	NA	NA	NA	NA	0.0937379	NA	8.18487	16.9827	16.6101	15.67	16.072	15.7029	0.121093	0.124749	0.452812	0.667447	NA	0.0474166	0.120032	0.133427	1	0	0	0	0	0	0
ENSG00000165806	0.839616	3.69527e-12	CASP7	1	0	14.5979	22.1657	26.5346	137.298	92.5929	78.8586	62.2783	46.6619	42.1439	8.8222	14.0802	25.0655	51.4129	64.6959	51.4451	2.1532	2.2788	0.374636	0.457573	0.307978	0.283156	1.86694	1.25948	33.9692	73.0068	1.5617	1.67697	2.09941	2.14452	2.76348	2.74339	1.94461	1.45395	1.92914	2.12485	3.43653	3.73698	0	0	0	0	0	0	0
ENSG00000107223	0.83941	3.78386e-12	EDF1	1	0	63.2953	82.8087	81.3811	488.463	571.6	454.747	274.072	225.484	227.659	220.406	250.73	233.238	34.9219	48.6144	46.2642	15.193	10.8662	22.851	22.4271	15.3297	13.6686	28.6415	28.0327	51.9872	82.5001	54.0983	49.1152	72.6618	53.0553	15.672	14.7821	23.5537	28.9092	19.4017	19.9412	15.9954	17.6943	1	0	0	0	0	0	0
ENSG00000099330	0.838848	4.03544e-12	OCEL1	1	0	3.94824	4.01302	3.1423	8.38705	8.15952	7.29618	11.4083	9.4083	7.69841	11.6913	12.3524	15.6257	7.9582	7.46835	9.806	1.64384	1.97352	0.266511	0.55802	0.813768	1.12227	1.66014	1.26252	2.10423	2.45529	1.78382	2.04062	1.09816	1.70065	1.75144	1.62021	0.84205	0.29552	2.57046	1.8475	2.01953	2.0086	1	0	0	0	0	0	0
ENSG00000165280	0.837967	4.46154e-12	VCP	1	0	16.3062	19.6308	24.9068	117.393	105.351	103.896	64.8903	56.8565	62.2124	73.8661	72.3621	230.876	92.8633	103.96	70.756	12.8056	13.4234	12.8433	16.013	14.1511	15.1638	15.8379	15.2577	15.518	24.6176	22.436	18.7998	17.9919	14.3618	10.5373	10.7637	30.1235	28.8761	11.8421	12.9099	16.9066	18.6864	0	0	0	0	0	0	0
ENSG00000012171	0.83794	4.47553e-12	SEMA3B	1	0	7.89738	8.83747	8.7184	44.8257	30.9945	31.2136	40.6336	29.0131	24.2556	5.70933	9.11709	7.81837	9.77851	11.2835	9.38986	0.118808	0.0373571	0.353138	0.29576	0.116122	0.198274	1.16688	1.199	2.65843	2.60369	2.60107	2.45144	0.069845	0.224881	3.27393	2.76965	1.56559	1.43036	0.577281	0.467347	0.112672	0.187869	1	0	0	0	0	0	0
ENSG00000273749	0.837932	4.47975e-12	CYFIP1	1	0	10.5656	12.3025	17.3427	35.1336	30.5883	27.5835	16.5332	12.2172	11.9099	19.3091	26.2057	27.174	77.4987	48.2284	41.8185	2.26829	1.34139	3.9708	3.82317	2.29122	2.29249	1.39857	2.3218	4.69252	9.37686	1.16108	1.04569	1.921	0.933918	2.61172	1.67453	3.52091	5.03705	1.64708	2.41812	2.52311	3.04756	1	0	0	0	0	0	0
ENSG00000158315	0.83748	4.71534e-12	RHBDL2	1	0	8.15763	9.09829	6.65563	21.8469	18.0479	21.2358	28.9128	43.7792	37.2072	12.1723	13.053	13.1379	4.04549	4.53937	4.26521	NA	NA	0.0451941	NA	0.0848199	0.0390382	NA	0.05525	2.42228	2.79672	0.339441	0.255437	NA	NA	0.0483752	0.0748723	0.135928	0.100147	0.265896	0.341774	0.64837	0.399768	0	0	0	0	0	0	0
ENSG00000166391	0.83716	4.88898e-12	MOGAT2	1	0	15.1235	14.7788	24.4623	241.331	262.185	202.111	1.66576	0.654269	1.00092	171.8	116.226	130.04	60.4004	85.8339	126.574	1.53159	0.39402	NA	NA	0.0583231	NA	0.193348	0.265618	53.5881	85.7225	3.84887	2.04753	NA	0.0932071	0.0333029	NA	0.485674	0.826023	NA	0.0391214	NA	NA	1	0	0	0	0	0	0
ENSG00000109814	0.835667	5.78337e-12	UGDH	1	0	52.8786	46.1414	62.7023	82.488	114.164	95.9709	151.203	156.985	142.915	102.045	38.658	49.8771	41.0962	33.5864	30.2015	2.77796	2.76316	3.91869	4.16012	3.50181	3.30719	2.91797	1.63801	33.9912	44.271	16.2152	14.3568	27.9722	20.9309	4.65131	3.38542	16.5074	13.6007	4.4913	3.61881	5.56802	5.39095	1	0	0	0	0	0	0
ENSG00000244038	0.834875	6.31784e-12	DDOST	1	0	31.7157	34.1222	48.9012	103.332	88.6967	85.8987	125.474	101.605	107.583	68.8169	51.1085	121.405	50.3992	42.4738	32.6033	14.54	11.274	9.7392	9.61286	11.1355	10.6684	11.283	7.92689	20.1072	37.8757	22.5379	20.6555	15.3848	15.9229	16.856	15.6106	52.6261	54.5315	16.9931	16.7749	13.8614	13.4071	0	0	0	0	0	0	0
ENSG00000100711	0.834741	6.41265e-12	ZFYVE21	1	0	6.35686	7.09478	7.23549	52.7313	51.9932	48.9922	24.3648	20.9332	24.1178	21.0797	16.4562	11.1195	15.595	13.9223	10.8055	0.82425	1.55502	0.85748	1.5959	1.32351	1.42846	2.6707	2.77044	7.49174	11.9749	5.23586	3.3477	1.85748	3.77042	5.32298	5.00979	7.59323	8.87427	0.800993	1.00356	1.75878	1.52059	1	0	0	0	0	0	0
ENSG00000070759	0.834537	6.56009e-12	TESK2	1	0	1.90901	2.62892	2.49349	36.146	26.1975	31.3631	11.3746	6.07603	5.13904	18.2601	22.381	19.5519	14.5491	14.1484	19.4594	2.52283	1.54181	1.54076	1.60524	0.630291	0.707271	0.346249	0.409669	8.94278	10.6006	2.33002	2.37601	2.18954	1.83006	0.65991	0.605223	1.87664	1.83402	1.12711	0.85836	1.10378	1.56228	1	0	0	0	0	0	0
ENSG00000086598	0.834311	6.72662e-12	TMED2	1	0	55.5508	48.2903	57.2046	143.729	126.062	122.041	103.009	134.922	138.253	74.3566	51.1016	91.9877	24.883	31.3533	30.1474	7.14352	11.915	9.46263	9.43256	7.98088	7.20605	10.4667	8.80549	21.3863	38.265	14.6503	12.7748	12.997	8.92221	14.972	12.2955	45.0191	40.5647	16.7357	12.6457	16.1911	15.6699	1	0	0	0	0	0	0
ENSG00000049860	0.833556	7.31304e-12	HEXB	1	0	29.7228	30.5403	35.8689	87.9703	133.179	94.9242	47.3854	68.4615	57.8461	130.762	333.455	303.787	105.372	143.256	117.144	8.56961	5.93995	7.40088	6.39653	16.0425	17.6706	5.30396	3.17454	16.1462	26.7116	35.2654	30.8402	2.63707	1.72701	6.55816	5.72138	26.2457	24.7791	19.7141	17.2427	15.2473	18.2503	0	0	0	0	0	0	0
ENSG00000013375	0.833536	7.32858e-12	PGM3	1	0	5.65392	5.14985	5.39415	10.5158	12.8843	11.9884	10.2316	12.1011	11.468	23.2786	24.8924	38.04	33.7114	49.5189	50.9752	1.19926	0.317722	0.879584	1.9737	1.54202	1.12273	0.642065	0.536486	2.85448	5.42238	3.00165	1.36283	0.790693	1.23123	1.51526	0.758081	2.56369	2.20398	0.891592	0.403921	1.15609	1.4039	1	0	0	0	0	0	0
ENSG00000254986	0.833157	7.64189e-12	DPP3	1	0	6.42926	6.53148	10.3174	57.5248	53.279	47.5179	58.1729	36.6874	35.5596	16.1036	26.2735	65.7042	34.5125	26.5119	22.4437	5.97732	5.03116	3.38248	4.04427	3.08158	3.55923	2.22193	1.32825	7.85131	12.7165	5.64248	6.08535	10.4337	7.32553	3.87113	4.12397	10.758	11.2747	7.98915	7.07959	6.99855	5.88919	0	0	0	0	0	0	1
ENSG00000160588	0.833058	7.72471e-12	MPZL3	1	0	4.3633	6.53127	8.68902	6.95973	7.22869	9.48515	11.2262	8.34277	7.38603	31.0174	30.3466	18.8117	10.2355	16.2699	17.9314	0.259516	0.137713	0.580518	0.507445	0.383624	0.355249	0.0432925	0.0795731	0.879889	1.09089	0.0769946	0.24576	0.285778	0.188394	0.263665	0.195116	2.64281	2.36867	0.215942	0.22295	0.888361	0.435511	0	0	0	0	0	0	0
ENSG00000182173	0.832274	8.4186e-12	TSEN54	1	0	3.04249	4.20087	4.56452	7.54826	9.38738	7.61164	12.3699	13.2222	14.1131	5.23281	5.97999	7.93158	6.65182	5.76603	8.44346	1.7516	1.8293	0.892515	1.63515	0.602692	0.505933	1.25092	1.43207	1.59392	2.11272	2.46288	2.97007	0.992954	0.963171	1.58604	1.51061	2.95421	2.72157	2.44384	2.95291	1.77979	1.4838	0	0	0	0	0	0	0
ENSG00000112357	0.831818	8.84959e-12	PEX7	1	0	3.02379	3.12796	5.09867	13.7631	13.9686	11.3724	15.6374	17.8656	19.2564	15.9324	14.1265	20.2358	7.31329	8.05745	7.84903	0.918183	2.1146	2.1061	3.86126	1.7433	1.42976	2.37715	2.40669	1.54068	3.5517	5.1216	4.50504	3.44949	3.00494	1.73422	1.66657	1.32649	1.2435	2.89143	1.75598	1.35463	3.32994	0	0	0	0	0	0	0
ENSG00000165458	0.831623	9.03988e-12	INPPL1	1	0	5.70237	6.03303	5.15049	33.2982	29.9673	29.7441	29.1173	22.5116	21.9048	14.5733	16.9777	14.9096	7.94575	8.44599	9.78608	1.78395	0.791285	1.40403	1.64145	0.936457	0.847741	5.97149	5.02743	3.68945	4.76974	2.47143	3.03309	1.42557	2.52512	3.55646	2.90166	3.85026	3.81722	1.37047	1.09387	0.759228	0.896039	0	0	0	0	0	0	0
ENSG00000092010	0.831455	9.20686e-12	PSME1	1	0	37.0378	56.8427	41.8975	190.246	149.644	127.308	144.643	83.9682	113.505	137.77	209.432	360.572	87.3038	105.19	84.9483	29.0678	26.6871	3.96555	3.09297	4.40121	5.8823	27.5147	25.3348	35.6937	69.5024	17.0189	17.6385	40.31	29.5256	22.1995	22.0037	10.0794	10.0271	57.2153	64.2726	27.5077	22.4914	1	0	0	0	0	0	0
ENSG00000124786	0.831424	9.2375e-12	SLC35B3	1	0	10.0407	9.73018	10.5792	17.8683	17.5864	16.2774	20.4772	26.6951	28.9677	11.2152	10.3835	13.7062	8.30095	8.10668	16.7004	4.73242	3.67984	1.46595	0.884929	0.730061	0.901084	0.994623	0.766856	2.10169	7.79284	1.64271	1.57751	1.23838	1.15934	3.51813	1.55711	1.92879	3.53435	2.87677	4.56404	1.81184	3.94388	1	0	0	0	0	0	0
ENSG00000156510	0.831165	9.50129e-12	HKDC1	1	0	1.13279	3.51055	1.77021	172.657	133.007	153.969	17.6757	5.96417	4.09505	65.0434	46.5681	69.8337	33.7863	21.3603	35.6714	NA	NA	0.189496	0.418792	1.2314	1.07759	NA	NA	23.9543	35.4084	0.163178	0.193457	0.0416437	NA	0.643838	0.855278	0.456166	0.898829	NA	NA	NA	NA	1	0	0	0	0	0	0
ENSG00000108039	0.83093	9.74754e-12	XPNPEP1	1	0	18.8967	15.7516	21.6823	357.664	263.254	258.656	28.2163	19.6644	20.8567	106.137	67.9491	54.9884	60.6027	96.1784	110.519	6.56294	8.65742	3.70333	4.31842	3.69409	3.89001	3.75934	2.90644	63.1201	126.549	15.4188	11.9777	1.68797	1.9221	3.04139	3.68911	14.3904	13.9585	2.60093	3.05414	3.39149	2.7566	0	0	0	0	0	0	0
ENSG00000125304	0.830342	1.03879e-11	TM9SF2	1	0	44.0398	44.5891	51.7164	180.054	161.789	153.532	128.929	128.136	131.624	59.2104	46.5953	68.985	26.3135	39.1757	41.2442	4.16864	5.09087	14.0086	13.5709	13.7275	13.2492	9.98903	8.12253	43.2633	68.2457	19.1549	13.9614	12.5487	8.41137	13.3089	12.0491	27.4909	26.4862	12.1768	8.7145	11.3452	14.8413	0	1	0	0	0	0	0
ENSG00000188175	0.829908	1.08862e-11	HEPACAM2	1	0	39.8939	44.9832	46.7254	29.0076	45.4437	42.7888	45.5647	80.1392	79.2487	18.8586	16.9327	17.1524	18.8093	22.1238	18.7015	NA	NA	0.0737941	0.0457807	0.0231101	0.0212475	0.0306451	NA	8.21243	16.7998	2.26453	1.36765	0.097302	0.0369327	0.50145	0.51659	0.029607	NA	0.900723	0.620064	NA	0.697926	1	0	0	0	0	0	0
ENSG00000174292	0.828568	1.25699e-11	TNK1	1	0	2.29153	2.62366	2.698	18.5306	18.4973	16.7224	22.2968	18.3535	17.1853	11.7877	12.2828	17.2981	31.2335	29.503	43.717	0.51029	0.329998	0.000197719	0.0280426	0.000339505	0.0003315	0.205063	0.000697831	2.98014	4.62847	0.673057	0.917985	0.0039048	0.125401	2.29634	1.82532	0.0990406	0.289686	0.0769912	0.0502712	0.415596	0.194256	1	0	0	0	0	0	0
ENSG00000108465	0.82852	1.26343e-11	CDK5RAP3	1	0	6.62663	10.692	9.98481	32.2972	29.8342	27.7871	32.3461	28.2827	27.1062	12.7182	9.89833	16.347	14.204	14.6588	21.2631	7.53328	5.02707	2.58139	2.2111	2.17721	2.63519	3.19767	2.07994	5.13191	9.95385	7.93623	7.04911	9.32155	9.29317	4.09155	3.59904	6.10808	6.33191	6.36813	6.37768	4.77302	5.04569	0	0	0	0	0	0	0
ENSG00000094841	0.827687	1.38072e-11	UPRT	1	0	1.94123	1.92415	2.77762	10.8826	11.5251	9.84247	4.44831	4.58518	5.4739	17.8906	21.8142	21.7185	12.9515	8.40173	11.3965	0.554689	0.104647	0.593539	0.874527	1.81232	1.96532	0.862692	0.483736	2.60342	3.84791	0.325249	0.512724	0.456526	0.297056	1.539	0.984084	0.595334	0.365636	0.840899	1.0598	1.57812	1.22796	1	0	0	0	0	0	0
ENSG00000079999	0.827456	1.41491e-11	KEAP1	1	0	5.01864	6.19555	6.49763	18.6542	19.7873	15.5118	19.5788	12.4801	12.7229	8.49214	8.66324	15.6614	19.2321	15.8497	15.8764	4.13703	3.77574	2.18865	3.05687	2.4288	2.77997	2.69209	2.47232	2.30406	3.67929	2.3396	2.5065	2.77831	2.3962	2.83255	2.44024	2.36353	2.52541	3.33078	3.3182	3.38179	2.73278	1	0	0	0	0	0	0
ENSG00000143183	0.827336	1.43303e-11	TMCO1	1	0	10.7823	16.1584	13.1952	18.5491	22.0281	18.0745	11.4527	17.3327	15.6202	26.9705	17.1501	31.7198	13.637	14.9933	19.3284	1.40624	2.36688	3.89705	3.6837	2.09053	2.26185	3.85956	3.78728	3.32788	11.376	12.3454	9.37234	7.11608	4.90985	4.1549	3.09816	6.1259	6.0888	2.97427	2.46365	2.74566	3.13926	0	0	0	0	0	0	0
ENSG00000122565	0.82637	1.58713e-11	CBX3	1	0	16.4799	14.7728	20.2906	28.7229	22.7358	25.2616	14.9382	22.0117	27.0712	29.2851	32.5292	70.7749	22.6804	16.0941	19.4327	2.00392	3.37747	3.85555	3.62883	2.72304	2.56568	1.46304	0.865579	0.87191	2.03996	1.41569	1.62983	1.04494	0.555795	1.62738	1.47324	2.99421	2.74092	3.27583	2.77666	6.47578	6.20655	1	0	0	0	0	0	0
ENSG00000160613	0.826277	1.60274e-11	PCSK7	1	0	15.0322	20.1301	17.9253	22.4715	23.4327	23.6927	38.2173	29.7991	28.8723	14.2574	16.5849	22.9306	7.57213	9.85258	9.85922	3.59323	3.46272	2.62545	3.42302	1.94086	1.72752	2.35347	1.43497	5.15572	6.65835	3.85424	3.79486	3.33955	3.76767	3.62811	4.07312	5.43841	5.04886	4.50186	3.56508	5.46166	5.10757	0	0	0	0	0	0	0
ENSG00000168610	0.823996	2.03442e-11	STAT3	1	0	19.5076	22.536	19.8766	46.6737	37.8729	42.1837	28.3183	19.4746	17.7034	18.9789	42.5953	121.972	24.8931	24.2864	23.6458	2.46621	5.69117	3.75343	1.4074	3.48029	1.76723	4.64733	3.95774	13.0051	9.3804	2.19808	1.6448	7.69846	7.1284	6.61175	6.7299	12.8593	6.50413	6.40346	6.59199	12.915	6.30732	0	0	1	1	0	0	0
ENSG00000197142	0.823968	2.04026e-11	ACSL5	1	0	39.1709	45.4072	47.2765	524.068	321.467	274.996	32.1879	24.3999	28.7373	231.167	108.855	97.438	364.97	437.798	523.413	10.4531	12.1501	1.09968	1.60809	6.98611	5.89534	2.6313	2.02721	157.671	209.195	8.31347	7.0074	28.9998	27.2563	16.8742	13.332	7.0172	6.4259	11.9616	9.48215	9.85757	8.66704	1	0	0	0	0	0	0
ENSG00000115170	0.823678	2.1025e-11	ACVR1	1	0	1.97508	1.94539	1.66078	9.2257	8.87451	8.0487	5.92364	5.48983	6.25465	10.7999	9.01584	10.9221	2.36225	4.97801	5.55338	0.533269	0.125757	1.38933	1.56096	1.2909	1.33036	1.4446	0.527717	1.02437	2.7177	0.804284	1.1763	0.960429	0.835185	1.0295	1.30452	1.41834	1.77586	0.647777	0.283125	0.533008	0.843243	0	0	0	0	0	0	0
ENSG00000146376	0.82338	2.16835e-11	ARHGAP18	1	0	9.90258	7.67806	11.7627	39.5602	27.9304	23.8255	8.65383	8.6566	8.78217	39.2829	52.362	60.8245	41.6111	46.3085	61.807	4.36682	5.72826	0.532368	0.6228	1.21469	1.34015	3.73311	2.64048	8.73827	18.03	7.70164	6.92332	1.40392	0.890674	5.28765	4.53941	10.1609	10.9068	2.44671	2.16635	2.62066	2.53548	0	0	0	0	0	0	0
ENSG00000102218	0.822996	2.25624e-11	RP2	1	0	5.26791	5.51647	6.9232	21.0269	21.0539	18.4123	6.5173	7.49494	7.83446	8.4205	13.149	15.1069	8.05576	9.48319	10.4952	1.8247	2.27448	2.96362	1.90618	1.63785	1.39291	0.995439	0.56832	6.88937	15.1534	1.37836	1.23213	0.91946	0.436247	1.82369	1.81452	2.78024	2.59889	3.07779	2.30711	3.89353	5.15241	0	0	0	0	0	0	0
ENSG00000169682	0.822905	2.27749e-11	SPNS1	1	0	22.2165	14.6436	28.2982	29.9306	31.7208	29.2372	20.6923	17.4476	19.1905	17.6424	21.6297	27.389	21.2378	21.2805	28.6204	5.29807	3.83439	3.72648	5.38169	3.23323	3.90489	2.41008	2.34006	3.98116	5.21113	4.93535	5.91046	3.38313	3.11859	4.71928	5.71707	1.61765	2.16766	4.76687	3.10555	5.13272	4.83884	1	0	0	0	0	0	0
ENSG00000224051	0.822642	2.33991e-11	CPTP	1	0	4.666	5.59891	3.18674	14.9228	14.3312	12.4442	9.3026	6.73926	7.34536	7.11947	8.53346	12.1325	3.7319	5.21483	3.56993	1.34392	0.699428	3.0166	3.34554	1.90236	2.14168	1.0039	0.429402	3.72875	5.81623	2.69792	2.64805	2.23397	1.42703	1.81782	1.64433	2.03925	2.41325	1.16189	1.27605	0.922922	1.83199	1	0	0	0	0	0	0
ENSG00000163468	0.822638	2.34086e-11	CCT3	1	0	26.6465	23.0565	34.9031	51.34	48.302	50.8511	51.7015	49.6724	56.947	57.7176	54.8011	121.826	41.4209	33.3523	37.6687	15.5678	11.862	15.8333	16.8039	11.5466	13.1335	13.0807	13.9282	9.65021	26.5431	21.0388	15.811	10.9023	9.62892	8.02058	9.39761	26.6558	26.6827	16.6706	19.2348	15.2772	18.2877	0	0	0	0	0	0	0
ENSG00000163527	0.822366	2.40747e-11	STT3B	1	0	30.7984	23.6735	36.3789	74.539	64.2234	57.0094	31.8609	26.9932	31.1397	35.142	27.5783	54.1436	28.0681	32.3358	23.9767	6.00732	6.31472	7.87221	9.72717	9.66137	9.80587	5.08235	4.23831	18.7347	36.2622	16.7248	14.2353	8.04277	6.08598	10.2783	10.3725	20.9114	20.9845	13.3631	11.4334	10.6041	11.0478	1	0	0	0	0	0	0
ENSG00000116685	0.821274	2.69231e-11	KIAA2013	1	0	9.91486	14.8545	10.6133	64.4317	70.5612	63.205	63.5825	40.6537	47.057	18.2405	28.0026	33.1235	20.5064	18.2982	10.5165	5.60124	4.85752	3.04108	3.12982	2.68683	2.29632	4.2654	3.76698	11.659	15.1524	5.84601	6.2441	2.97419	2.96338	7.19563	6.78958	8.5327	10.7788	9.21832	10.6358	7.8394	6.8571	1	0	0	0	0	0	0
ENSG00000126062	0.821196	2.7137e-11	TMEM115	1	0	5.06195	6.81487	5.21483	18.0975	23.1969	19.6365	20.1693	15.9582	15.5594	17.17	12.7858	29.2751	15.0992	21.8546	14.5239	1.67159	0.855249	3.8655	4.58459	2.8009	3.0771	2.80133	2.6871	3.64757	5.66373	5.31634	5.95219	3.73106	3.14849	3.25289	3.40695	5.74737	6.16323	3.03965	2.80222	2.74072	2.06092	1	0	0	0	0	0	0
ENSG00000197324	0.820805	2.82387e-11	LRP10	1	0	18.1647	34.2986	16.7927	108.858	105.998	97.7189	119.812	70.0499	71.9377	30.2285	35.5029	38.4404	57.869	45.7499	42.1941	6.59409	6.02699	3.68866	3.82342	2.09305	2.55529	6.62019	5.33539	16.6421	21.1036	16.6738	17.4493	4.16546	5.29158	13.3425	12.6958	19.2757	19.6004	17.7196	22.7855	13.5169	14.7015	1	0	0	0	0	0	0
ENSG00000173890	0.820797	2.82618e-11	GPR160	1	0	22.6443	21.2371	29.9662	21.9185	25.7141	20.8389	14.686	10.251	11.5533	19.6604	46.3416	76.7433	6.54248	4.11937	9.66941	2.56751	1.23609	0.423337	0.363644	0.152973	0.086146	1.01425	0.566436	3.39553	5.96763	1.93911	1.22175	0.515257	0.244469	1.01325	0.488857	0.343384	0.866615	0.392319	0.326738	0.585919	1.27044	1	0	0	0	0	0	0
ENSG00000148334	0.820689	2.85763e-11	PTGES2	1	0	8.24281	6.81523	9.30996	26.5629	19.4093	20.2589	31.8295	22.9809	25.0718	10.6998	10.8679	15.2896	7.71487	9.31916	12.0906	3.79189	2.26535	2.76133	3.27759	2.43547	2.89633	5.05493	5.2014	3.67251	8.3644	6.59087	5.17786	2.30348	2.83451	1.33021	1.52609	1.69573	1.91629	1.40026	1.5271	1.70812	1.499	1	0	0	0	0	0	0
ENSG00000095066	0.820389	2.94587e-11	HOOK2	1	0	5.07274	8.22194	6.43912	58.7493	76.4288	70.7606	45.3598	42.1292	34.5752	16.2055	11.6071	8.03163	8.61101	9.98158	8.9912	1.22702	0.400425	1.13622	1.13566	1.2454	1.14371	0.130995	0.167099	7.1566	16.8752	3.96998	8.99182	3.02408	4.45447	2.28014	2.16293	1.8741	2.42645	1.07316	0.901678	1.47524	1.94026	1	0	0	0	0	0	0
ENSG00000100266	0.819895	3.0973e-11	PACSIN2	1	0	21.6904	20.3219	21.5947	91.1152	63.9414	68.2977	37.6776	29.3534	23.9774	14.6044	14.1786	14.9927	12.5691	12.5815	13.1927	1.91509	3.70824	1.55903	1.74921	3.10201	1.71639	4.00798	2.74464	8.8966	5.55645	5.45115	3.88166	1.97953	2.08259	3.20608	4.64924	5.78791	6.32904	3.81407	3.80134	2.5707	2.66521	1	0	0	0	0	0	0
ENSG00000066136	0.819429	3.24643e-11	NFYC	1	0	5.0826	3.82852	4.13734	25.8717	27.1075	22.657	28.5083	23.5984	24.3488	39.4936	50.9828	59.3018	19.6564	13.4529	13.8104	5.40027	3.86324	4.3146	4.66767	1.49684	1.63504	3.12981	2.23045	1.93099	4.09013	4.28147	7.73847	1.17986	1.53652	2.1205	3.45079	2.29583	2.55036	2.72695	2.28251	3.68347	5.86323	0	0	0	0	0	0	0
ENSG00000182271	0.819214	3.31761e-11	TMIGD1	1	0	17.8865	50.3408	39.133	838.924	1260.68	976.732	35.9652	16.8512	11.7131	129.298	282.888	75.1329	33.1456	80.2485	91.8654	0.541857	NA	NA	NA	0.151316	0.03478	0.300977	0.0492235	83.0849	108.109	130.532	132.349	0.159273	0.060455	0.0864023	0.0445055	NA	NA	0.0526568	NA	0.256936	0.142804	1	0	0	0	0	0	0
ENSG00000206053	0.81748	3.94746e-11	HN1L	1	0	6.24972	6.26613	8.80311	19.7272	17.7318	19.0526	14.5452	14.7088	16.7392	46.6505	40.9084	52.5458	34.77	31.5003	36.2239	3.45555	3.01395	0.974798	0.863804	0.574757	0.446287	0.838737	0.438323	4.87019	12.9208	3.2164	3.14919	1.96987	1.5834	1.86085	1.80011	18.5296	18.9187	2.8477	2.79483	2.92886	3.91453	1	0	0	0	0	0	0
ENSG00000005007	0.817314	4.01323e-11	UPF1	1	0	7.56777	10.5578	8.45868	27.4361	28.0047	26.7627	24.5383	17.8795	17.2087	17.9546	18.2025	18.8277	14.4764	15.4706	17.4919	5.27399	7.86807	5.12913	3.46805	1.6457	1.97393	3.61317	3.22714	2.64201	6.8928	2.34013	5.74516	4.61721	5.76236	2.55561	2.9559	3.0024	2.67407	6.64571	3.17229	9.60981	9.42988	1	0	0	0	0	0	0
ENSG00000188846	0.816998	4.14158e-11	RPL14	1	1	110.544	115.988	172.542	285.964	258.393	271.23	297.258	401.804	488.656	934.635	1105.39	851	151.987	179.91	263.434	107.472	113.853	30.4339	24.6596	24.4898	27.1815	43.9957	37.4986	38.6103	87.4712	66.1515	61.4317	44.613	45.7499	40.3579	44.6358	40.9449	45.5906	160.81	169.163	58.9682	60.3088	1	0	0	0	0	0	0
ENSG00000137154	0.816828	4.21234e-11	RPS6	1	1	671.16	691.786	1161.08	269.305	262.15	275.566	386.74	524.208	632.14	2097.12	2484.47	2115.35	205.021	172.686	212.49	19.9138	21.6011	5.98033	5.63086	5.69062	5.71266	9.43273	9.15666	5.88448	17.7423	16.4924	15.8323	12.894	10.0459	15.5165	13.397	7.36617	7.56705	67.7677	61.0521	12.4913	13.2054	1	0	0	0	0	0	0
ENSG00000148584	0.816593	4.31168e-11	A1CF	1	0	8.64074	7.01211	11.2605	19.9801	38.0603	24.4132	5.16333	4.36449	4.13111	106.353	60.8958	63.082	71.4644	74.6563	72.9002	0.0322264	0.091197	0.100577	0.0133707	NA	NA	0.0358006	0.0351303	10.1126	22.6793	4.06273	4.44117	11.9166	8.6292	NA	0.0158815	0.0172939	NA	0.0187903	0.0181095	0.045843	NA	0	0	0	0	0	0	0
ENSG00000161395	0.815996	4.57416e-11	PGAP3	1	0	3.5101	4.72639	5.44928	14.4743	14.7428	12.0142	16.5093	12.5037	12.8256	3.31404	3.79968	6.27549	6.71718	7.37412	11.469	0.865168	0.768101	0.907611	1.22467	1.06589	0.921182	1.66783	1.22052	2.93465	3.46075	1.85443	2.50178	0.299185	0.238478	1.67982	1.45465	1.55671	1.30832	1.48369	1.71592	2.31666	1.77044	1	0	0	0	0	0	0
ENSG00000165637	0.815695	4.7121e-11	VDAC2	1	0	31.7392	28.4279	33.1923	368.828	280.343	273.554	182.328	158.43	162.414	436.364	509.737	565.96	94.4342	134.923	108.932	17.793	23.8911	34.2159	38.8173	21.2429	21.1268	55.655	52.8745	74.5351	140.263	46.5597	39.1063	10.9584	9.11557	16.483	16.0863	19.5094	20.7664	21.7768	20.8559	17.3086	16.4247	1	0	0	0	0	0	0
ENSG00000012504	0.815525	4.7915e-11	NR1H4	1	0	0.786874	0.0679992	3.49979	67.6279	69.8302	94.7361	30.7463	24.4852	24.4959	60.5043	73.7647	44.9644	8.20046	19.1101	27.1333	0.625889	0.118079	0.0279052	0.025968	NA	0.0482085	0.626634	0.204686	2.10051	4.63326	11.3741	9.95464	14.8297	10.916	0.0299405	0.0925335	0.0908109	0.0412569	NA	NA	NA	0.0989702	0	0	0	0	0	0	0
ENSG00000198001	0.815074	5.00913e-11	IRAK4	1	0	2.87283	2.38789	3.67442	17.7288	20.4501	15.7362	10.3765	7.65971	7.17169	5.61719	6.16401	7.11975	3.55188	8.25015	16.3161	2.14202	1.48449	0.175411	0.181371	0.109867	0.168354	0.825571	0.548017	3.84954	6.484	1.24502	1.30406	1.23355	1.28759	1.86114	1.5511	1.85326	2.33406	3.39	3.16892	1.27473	1.58987	0	0	0	0	0	0	0
ENSG00000102158	0.814504	5.29736e-11	MAGT1	1	0	15.317	13.0952	18.3637	35.1493	30.6344	24.7035	8.96091	10.9198	11.9804	44.1803	41.3955	51.4595	31.2244	28.0997	18.2701	1.99467	1.80919	2.22331	1.97347	1.60679	1.27047	1.61931	1.8817	10.391	23.0736	4.59487	4.25484	6.31414	5.13566	3.96355	2.53311	20.5026	20.2386	2.68393	2.15557	6.00235	6.9148	0	0	0	0	0	0	0
ENSG00000110628	0.813649	5.75888e-11	SLC22A18	1	0	10.8824	15.219	10.9799	95.9926	89.8571	69.9579	95.386	54.6308	68.0888	38.2205	32.0528	56.0252	19.5891	29.2341	25.0551	0.820231	0.154744	0.10971	NA	0.0343579	0.0315888	0.273361	0.089414	6.25859	7.28376	61.2293	47.82	16.4911	9.41199	1.49101	1.61688	6.18079	6.75121	0.239126	0.18437	0.11668	0.259402	0	0	0	0	0	0	0
ENSG00000168818	0.81297	6.1519e-11	STX18	1	0	4.50849	5.02573	6.26959	10.2105	11.2936	10.9048	10.229	10.2024	10.3903	15.8628	11.9835	19.9734	6.18527	9.44933	9.20292	2.60626	0.968486	3.41557	3.9321	3.47362	3.16324	1.71087	1.98016	2.68307	5.22641	4.56479	2.82055	2.46075	1.74468	2.45572	3.1526	5.00111	5.77863	2.76297	3.32857	3.14573	3.37189	1	0	0	0	0	0	0
ENSG00000090054	0.812966	6.1541e-11	SPTLC1	1	0	18.5493	17.2416	19.7021	21.8673	22.2415	21.023	19.6139	16.6096	17.2198	27.7166	35.8039	46.4628	23.5402	23.6774	19.3437	6.10089	5.39241	4.99038	5.50096	4.78913	4.12563	2.77505	1.88521	5.86228	12.7817	11.227	9.7689	4.43381	3.79463	6.6872	7.00747	13.7146	12.1596	7.05847	5.34501	5.53522	4.93753	0	0	0	0	0	0	0
ENSG00000172809	0.812891	6.19893e-11	RPL38	1	1	271.496	234.007	303.85	496.975	541.556	470.781	692.277	1046.76	1198.87	1503.86	1546.51	994.551	61.3356	100.308	204.983	60.7636	148.765	25.8819	9.25227	22.2914	9.45448	27.1899	24.9813	18.0651	20.5525	22.3952	38.8871	17.2928	13.768	37.1343	16.9876	9.18197	9.45312	89.2251	64.0092	30.2119	10.7411	1	0	0	0	0	0	0
ENSG00000173545	0.810792	7.58924e-11	ZNF622	1	0	8.81235	10.5379	14.6167	22.7418	23.7819	27.7775	16.535	14.2016	16.1006	16.9047	15.1932	17.0522	10.6848	5.69656	8.65433	5.1933	3.61183	3.0807	3.85287	3.17088	3.6611	2.76241	2.56675	3.974	5.7446	4.86635	4.1421	3.69986	2.76941	3.15802	2.94972	4.22762	4.96085	8.49396	8.11202	4.3511	4.87154	1	0	0	0	0	0	0
ENSG00000145592	0.810721	7.64129e-11	RPL37	1	1	100.708	88.8294	139.176	166.181	166.407	150.401	189.046	289.917	365.365	1405.87	1545.17	990.529	326.555	431.413	458.656	61.5692	47.5219	16.0342	14.4023	20.4694	19.0641	30.3069	30.3188	18.6778	41.1784	44.096	42.1172	38.3957	35.3444	27.4403	28.8473	18.5937	21.0557	111.975	114.392	30.7542	26.188	1	0	0	0	0	0	0
ENSG00000137275	0.810475	7.82294e-11	RIPK1	1	0	7.52046	9.4472	8.81076	14.2031	14.4902	14.2889	7.31602	6.00885	6.58022	8.16581	7.2513	12.0805	8.51108	6.43848	7.49141	3.16896	2.77609	0.837088	0.91093	0.453071	0.475623	1.39976	0.915557	5.02513	8.33259	3.09742	2.93598	3.98888	2.67525	3.03809	2.82153	2.62759	2.53641	3.20086	3.04453	3.37354	3.1603	1	0	0	0	0	0	0
ENSG00000155906	0.810421	7.86358e-11	RMND1	1	0	3.74139	2.63546	5.2897	5.96673	6.04144	6.01912	6.4817	11.0942	9.04487	6.76346	5.44679	5.10673	3.40289	3.94981	3.67976	NA	NA	NA	NA	0.53056	0.506634	0.759715	NA	NA	NA	0.65153	0.99373	NA	NA	NA	NA	NA	NA	NA	0.958363	1.64613	2.66731	0	0	0	0	0	0	0
ENSG00000120868	0.810406	7.87501e-11	APAF1	1	0	6.28595	6.44455	5.67575	15.9832	14.5532	16.5976	4.34426	3.70665	3.61073	5.93093	10.4851	17.8182	14.3951	13.7772	13.8778	2.46195	2.62604	0.726145	0.762164	1.44377	1.72125	0.820502	0.609014	6.41683	5.53762	0.388661	0.355716	0.2672	0.304261	1.6941	1.65192	2.46959	2.95858	2.46242	1.68146	3.47923	4.34222	1	0	0	0	0	0	0
ENSG00000138413	0.810122	8.09179e-11	IDH1	1	0	42.7488	39.5157	69.2968	132.974	146.499	112.387	49.2904	56.6078	54.566	234.808	213.216	229.096	117.155	307.56	159.356	11.4477	6.79824	3.49219	3.42175	4.11421	4.02366	11.2337	3.95931	46.2671	52.9973	142.904	95.3951	115.978	44.0002	6.83613	12.0891	5.53693	5.32034	3.34232	5.75906	8.0648	7.67179	0	0	0	0	0	0	0
ENSG00000085231	0.809841	8.31117e-11	TAF9	1	0	7.82271	7.58951	12.0159	23.3875	22.1825	25.5318	18.1306	28.5513	30.4979	15.6691	11.6306	18.7553	32.5382	21.9524	27.1203	5.898	5.42964	4.4057	4.49182	2.38215	3.36152	3.61703	3.78407	3.5193	6.7952	10.9207	10.085	5.47994	3.77993	3.38702	3.09273	7.04764	8.25859	6.97563	5.7929	4.74316	4.76451	1	0	0	0	0	0	0
ENSG00000198839	0.809437	8.63694e-11	ZNF277	1	0	5.26521	4.98603	5.73971	25.4056	28.0123	28.1292	14.3781	18.4129	18.2326	10.5155	8.20783	8.08417	2.79362	5.06864	6.5885	1.78213	0.868232	1.92033	1.11559	2.30194	2.53976	1.86462	0.597154	1.8857	5.32769	1.35282	1.35758	1.20501	0.874952	0.828809	1.88853	1.72154	1.84026	2.47647	3.37202	2.32371	1.26984	0	0	0	0	0	0	0
ENSG00000118181	0.809318	8.73495e-11	RPS25	1	1	356.962	332.913	472.015	284.06	277.535	273.49	326.299	456.404	532.488	1744.82	1956.87	1507.03	114.927	146.1	250.095	60.8107	44.1418	23.4961	18.9991	23.9048	16.6897	36.0549	32.576	19.9998	47.8068	52.618	47.955	58.5824	50.7195	40.7167	32.9603	32.2598	47.4526	118.229	122.623	40.9184	36.3632	1	0	0	0	0	0	0
ENSG00000149182	0.80912	8.90084e-11	ARFGAP2	1	0	7.21586	9.73977	10.3372	17.702	17.9653	16.8637	20.6138	17.3363	17.6101	25.4028	17.6504	33.125	16.0842	13.2374	17.7985	5.23387	4.66107	2.95906	3.49834	3.25927	3.89898	4.27085	3.40236	1.62256	2.40608	1.98502	3.83732	3.22051	3.95902	2.58141	2.20607	2.43378	2.6036	3.05587	6.06881	4.31944	8.1047	1	0	0	0	0	0	0
ENSG00000064961	0.80765	1.0227e-10	HMG20B	1	0	10.9131	11.3354	16.4854	57.2916	59.2682	55.4937	55.0607	58.6325	52.3823	12.4712	13.9156	17.5862	10.1451	12.3214	9.36283	4.75395	7.1563	1.10462	1.30123	1.32774	0.48026	2.92595	3.6382	3.98856	7.38368	4.87699	4.22894	2.53924	4.39105	2.94634	2.68953	3.40288	2.40123	3.39568	3.31847	3.95822	9.21165	1	0	0	0	0	0	0
ENSG00000132470	0.807243	1.06259e-10	ITGB4	1	0	15.2615	20.9698	15.4908	82.5869	63.4857	64.2718	50.3457	27.2706	21.7439	6.42438	6.95215	7.63881	12.4998	10.2526	10.3339	0.416624	0.358179	1.01502	0.789075	0.260651	0.185107	0.343478	0.0824213	4.63181	10.701	0.285706	0.312466	0.0996618	0.0943632	1.47081	1.52594	1.04029	0.637281	0.41075	0.248438	0.567144	1.79116	0	0	0	0	0	0	0
ENSG00000117308	0.806816	1.10594e-10	GALE	1	0	15.1204	18.8661	23.1795	99.5681	66.5292	64.6543	215.395	183.519	169.57	37.1062	30.207	87.0913	8.049	9.15687	7.99497	2.40786	2.19561	1.28825	1.46522	1.61377	0.834585	0.22291	0.218736	12.1626	23.7732	0.571476	0.64073	1.98174	3.49239	1.459	0.909742	12.4477	14.2848	1.12316	1.08247	2.51185	1.39608	0	0	0	0	0	0	0
ENSG00000141759	0.805636	1.23463e-10	TXNL4A	1	0	7.57962	7.17805	9.15936	24.8745	23.3551	24.8045	30.108	32.4444	34.7581	8.71111	6.11404	15.4472	6.65895	7.95735	10.1561	3.1276	2.14986	1.89204	2.40595	1.95842	1.90095	2.04256	2.27163	0.815788	2.24885	2.64669	3.11087	2.11496	2.06951	1.73635	1.4572	2.36813	2.06627	2.39316	2.36902	1.7066	2.14511	1	0	0	0	0	0	0
ENSG00000080815	0.805624	1.23606e-10	PSEN1	1	0	10.8163	15.1921	12.8113	81.2681	85.4375	66.8975	48.8848	34.449	39.651	46.3372	46.1179	66.0873	15.7755	11.458	9.93995	8.48808	5.7356	6.9684	8.55023	6.37587	6.71074	4.89608	3.93694	16.162	24.1184	13.6904	14.0081	4.29425	4.07034	6.55915	5.81198	16.3806	18.6145	7.8996	7.407	7.48853	6.58193	0	0	0	0	0	0	0
ENSG00000103502	0.805333	1.26994e-10	CDIPT	1	0	4.19502	7.7027	5.74496	122.801	173.731	158.455	50.8884	40.586	36.8653	25.3759	17.0201	24.6327	8.18984	8.36695	14.8285	NA	NA	NA	NA	NA	NA	NA	NA	5.08048	NA	NA	NA	NA	NA	NA	NA	NA	7.86376	NA	NA	NA	NA	1	0	0	0	0	0	0
ENSG00000167280	0.805299	1.27391e-10	ENGASE	1	0	4.00677	7.5518	5.89412	5.82572	5.51383	7.11595	15.4278	13.7104	12.3418	6.3845	5.60168	13.9443	5.43279	6.31154	8.5153	2.79941	2.01759	0.336571	0.743861	0.579721	0.508771	0.506668	0.257162	1.25136	1.89489	0.553305	0.541841	0.554736	0.694847	0.692144	0.899052	1.56979	1.40989	1.06372	1.0782	1.5213	1.69107	1	0	0	0	0	0	0
ENSG00000105755	0.805143	1.29247e-10	ETHE1	1	0	92.5492	101.718	143.442	55.2692	45.1381	38.4396	724.712	453.426	521.43	158.795	243.147	234.444	92.098	103.268	144.715	7.06593	5.8811	2.10846	2.06939	1.39292	1.56563	5.31003	4.34971	3.86455	4.74234	22.6657	18.686	18.0817	14.3572	0.755555	1.02417	1.02603	1.47282	4.31206	5.37207	4.4936	3.94347	0	0	0	0	0	0	0
ENSG00000184432	0.805124	1.29471e-10	COPB2	1	0	29.0189	32.0429	35.9058	96.9034	90.6337	85.5085	52.0022	49.9235	45.4932	40.2002	35.5356	67.377	23.5053	29.663	31.1184	9.36471	8.37478	10.3206	10.3779	10.2058	10.2576	11.3266	9.17	33.4978	59.7331	17.5566	13.916	13.7275	10.3125	10.2007	10.5686	37.419	37.6524	12.1734	8.79353	16.6087	14.9041	0	0	0	0	0	0	0
ENSG00000164587	0.805112	1.29619e-10	RPS14	1	1	304.515	270.359	390.925	574.582	647.861	574.672	678.386	912.789	1026.95	2484.78	3251.07	2449.09	727.971	691.725	784.03	194.066	189.186	35.8802	26.9026	30.7462	35.4415	92.2484	78.5485	62.6587	135.091	106.217	114.141	86.7434	79.6351	132.11	124.183	64.8672	85.7907	549.846	466.481	139.929	98.3301	0	0	0	0	0	0	0
ENSG00000205220	0.804903	1.3216e-10	PSMB10	1	0	21.86	25.3998	21.7355	128.353	90.0385	74.9132	116.231	73.2772	79.8351	93.4816	107.246	203.261	30.2835	32.1729	36.7969	14.5704	13.6525	2.42525	2.45839	5.33018	5.31209	9.49602	9.84765	30.0036	68.3593	4.10904	3.26499	6.90962	7.02268	8.87515	7.75489	0.886157	1.28059	27.3558	31.3319	16.4433	15.5135	0	0	1	0	0	0	0
ENSG00000135775	0.804234	1.40577e-10	COG2	1	0	10.6544	8.77786	12.3742	15.1647	15.6472	15.1104	21.2875	22.3629	20.2642	7.01615	6.1191	9.51241	9.11201	8.37063	11.0255	1.7923	2.35044	3.29384	3.73624	2.10579	2.20544	1.9668	1.5964	2.61847	5.68597	3.2407	2.95709	1.77323	1.69728	2.00752	2.17585	3.21388	3.51549	3.92526	2.77587	3.66893	3.31799	1	0	0	0	0	0	0
ENSG00000100426	0.804233	1.40598e-10	ZBED4	1	0	2.91414	2.85352	3.35716	7.07512	5.67534	6.38673	4.00796	3.3865	4.56508	5.49438	5.68435	4.51404	6.32063	6.04315	6.94304	1.46263	1.12814	0.651532	0.607696	0.355957	0.464036	0.311351	0.194866	0.492538	1.05297	0.570751	0.584141	0.343086	0.259637	0.466892	0.3949	1.46368	1.78738	1.04748	0.706096	2.61731	2.94929	1	0	0	0	0	0	0
ENSG00000122705	0.803656	1.48262e-10	CLTA	1	0	36.1996	37.1385	48.6309	208.66	245.358	202.556	141.444	132.903	138.041	193.376	208.816	379.39	42.318	55.8407	71.2527	41.4655	42.798	11.6567	12.6908	15.7508	10.746	8.48934	6.91634	41.4865	22.0072	39.593	17.69	13.0324	16.2241	25.9349	12.8338	56.8319	63.0701	49.4262	47.5709	19.4223	18.0467	1	0	0	0	0	0	0
ENSG00000164104	0.802545	1.64158e-10	HMGB2	1	0	18.551	17.3556	34.9059	34.8087	34.8585	39.4942	23.0501	52.2729	58.5272	82.5897	107.87	225.114	20.6263	22.2553	23.6529	13.7924	21.9177	0.30391	0.202355	0.213374	0.0498159	0.969962	0.46778	2.7649	4.54049	1.26512	0.984954	0.494345	0.432083	1.73195	2.13068	1.76711	1.27726	12.5483	8.84554	10.5141	8.71812	1	0	0	0	0	0	0
ENSG00000106305	0.802313	1.67671e-10	AIMP2	1	0	7.51596	6.67299	8.96442	18.1962	18.8921	18.5806	17.9326	18.2919	19.4021	54.6463	66.1732	70.4717	19.8152	26.6887	26.2379	4.24126	8.86956	3.5388	3.64489	3.55082	4.40524	4.17657	3.71111	5.62139	6.43978	4.04056	3.42354	1.87604	1.53265	2.55828	5.29641	9.70082	4.93356	3.71373	4.34969	2.01098	2.99618	1	0	0	0	0	0	0
ENSG00000115221	0.801024	1.88509e-10	ITGB6	1	0	7.50951	7.91052	10.1345	11.1476	8.68751	14.6563	6.11486	3.43389	3.93703	50.05	49.5911	29.6622	10.8507	8.71038	8.05947	0.0643953	NA	0.0919177	0.171073	NA	0.0198494	0.994296	0.948194	3.45587	4.8515	10.2322	4.53747	NA	NA	1.37698	2.66698	1.30686	1.42692	0.0150259	0.0144815	0.00753973	0.0898811	0	0	0	0	0	1	0
ENSG00000004455	0.800617	1.95592e-10	AK2	1	0	9.80115	7.64215	12.7016	122.648	132.046	124.171	118.425	131.273	128.396	253.121	306.577	239.61	39.3507	51.3634	84.5085	13.691	12.3088	3.41932	3.94115	2.66025	1.5744	7.22253	6.09799	30.2067	41.6414	27.4278	23.896	33.6353	36.9044	4.41767	3.70427	10.8326	11.7622	9.64245	18.2963	11.2204	18.163	0	0	0	0	0	0	0
ENSG00000144840	0.80022	2.02727e-10	RABL3	1	0	4.43282	3.64216	5.01925	8.67047	7.59389	6.63061	5.22807	5.09266	5.04813	12.3863	12.9919	16.0968	10.8729	12.6175	8.33656	1.09818	2.30202	1.60488	1.82254	2.12115	1.85621	0.948876	0.831347	2.67266	5.69412	2.9897	2.12761	1.7216	2.45049	1.60519	1.50333	4.38722	4.16234	1.67194	1.47423	1.73578	1.35063	0	1	0	0	0	0	0
ENSG00000145247	0.799993	2.0692e-10	OCIAD2	1	0	14.2164	19.4041	23.4562	53.9992	25.3361	24.9839	64.342	75.2613	82.0096	311.461	293.343	314.056	23.4329	28.7416	39.7091	0.224194	0.10574	4.97285	5.16247	13.2179	13.0808	0.684913	0.458242	9.82122	25.4646	1.15027	0.682926	5.51905	3.97712	2.41306	1.51917	0.360933	0.147783	0.163401	0.0629924	5.02302	5.49494	1	0	0	0	0	0	0
ENSG00000101076	0.799143	2.23321e-10	HNF4A	1	0	32.4148	34.582	31.2156	341.323	326.836	278.115	181.896	122.532	128.01	52.3536	43.3486	69.6935	49.0147	45.6147	64.1618	0.764294	0.373828	0.0126208	NA	NA	0.0436067	0.707551	0.0462868	70.1449	92.5777	80.5729	78.0211	69.2774	51.2013	0.0406238	0.0279002	0.440531	0.54112	NA	0.0159071	0.120803	0.0447614	0	0	0	0	0	1	0
ENSG00000130234	0.798792	2.3047e-10	ACE2	1	0	4.52923	6.9877	7.9378	806.055	628.645	608.677	2.5739	1.88744	1.27388	1364.78	844.463	744.907	183.463	397.34	454.897	0.18046	NA	0.112642	0.179694	0.166301	0.069499	0.120285	0.0983606	226.191	305.546	8.73733	9.3564	0.0424356	0.0483215	0.896099	2.114	1.8981	3.25935	NA	0.0405636	0.102684	0.114143	1	0	0	0	0	0	0
ENSG00000139629	0.798402	2.38623e-10	GALNT6	1	0	1.36283	2.80878	1.48214	59.0981	69.1216	68.1408	30.0682	23.5474	20.8523	25.654	13.159	23.8144	19.8502	16.6613	23.8621	0.794302	0.374633	0.263996	0.191743	0.45384	0.179359	0.0601642	0.0118072	12.1611	13.9838	0.0241951	0.0151695	0.0466955	0.0628404	0.409415	0.373725	2.17435	1.73739	2.43788	3.15356	1.78733	1.73562	1	0	0	0	0	0	0
ENSG00000177425	0.798036	2.46545e-10	PAWR	1	0	23.8744	19.4758	26.2011	14.8556	17.812	14.6435	23.3718	19.6355	24.7961	20.1428	33.1324	28.0079	7.84708	10.7744	12.2776	1.07976	0.700241	0.150441	0.139997	0.480559	0.415838	0.637244	0.257481	4.04229	6.31385	5.87909	4.47998	2.6581	1.53598	3.51882	3.1262	9.01755	11.9218	0.55088	0.379229	0.959994	0.533562	0	0	0	0	0	0	0
ENSG00000137942	0.797605	2.56177e-10	FNBP1L	1	0	16.1826	12.5551	13.1526	27.7474	22.6853	24.7032	11.6164	11.8842	12.3452	12.9744	19.1877	23.0179	15.3783	21.6043	25.9465	1.31593	0.812495	1.3321	1.34397	7.93591	7.22644	3.00341	2.13206	4.99486	9.28445	3.52278	3.12833	2.48253	1.40946	5.04101	5.05837	3.10901	6.22933	0.748965	0.611706	1.91537	3.61298	1	0	0	0	0	0	0
ENSG00000158019	0.797302	2.63172e-10	BRE	1	0	4.99401	4.48222	5.90676	36.0324	30.3772	28.0515	28.7557	23.8954	28.7085	17.0037	20.8591	28.821	13.7597	13.713	12.1177	2.18425	3.76245	2.49823	5.59505	6.60349	6.07127	2.82848	3.20927	6.57994	5.44864	8.19372	4.22501	2.12152	2.73364	4.45208	1.62145	6.62521	3.06544	4.2637	2.6488	6.48451	4.50509	0	0	0	1	0	0	0
ENSG00000118705	0.797296	2.63321e-10	RPN2	1	0	31.4646	31.8493	41.687	112.449	104.197	99.5989	117.236	80.7032	98.8834	66.7718	64.148	152.175	158.189	91.5421	68.3865	21.484	17.4808	13.2032	14.4917	10.2165	11.9297	10.1674	7.94691	28.5464	48.1751	28.8779	25.267	23.3642	18.6385	20.6414	18.5785	76.4871	85.6885	21.8224	18.9129	15.0547	15.1546	0	0	0	0	0	0	0
ENSG00000076944	0.797082	2.68363e-10	STXBP2	1	0	14.229	19.4733	14.5779	57.3823	58.3517	60.7995	62.899	58.3191	55.4137	27.3154	33.573	43.9889	16.2304	27.4303	33.7445	21.6786	17.0483	3.72372	4.65815	2.67643	3.12863	0.659113	0.323386	12.8731	19.7668	11.4117	10.8918	3.64893	5.34656	8.7111	7.46718	12.1969	13.5679	14.29	12.7977	9.93322	9.95919	0	0	0	0	0	0	0
ENSG00000104408	0.796343	2.8647e-10	EIF3E	1	0	65.2763	46.5993	89.2316	49.4094	55.9767	52.9587	41.4206	63.3374	71.881	158.807	170.029	193.623	58.8035	69.1981	83.7564	11.1163	8.85048	9.98662	8.93967	9.406	9.58339	8.35489	7.28379	7.24387	21.2357	11.6141	10.5291	7.43842	4.82418	8.09311	9.59664	15.6093	16.6256	25.8929	24.2595	22.9008	23.5035	0	0	0	0	0	0	0
ENSG00000096401	0.796154	2.91297e-10	CDC5L	1	0	6.60841	4.76995	8.24546	16.3489	18.3982	17.0507	14.6277	17.8976	20.1255	24.4366	34.183	26.8329	12.1208	9.39582	10.3347	4.58332	5.38979	3.86945	4.65458	3.27916	2.86039	2.39245	1.90803	2.49253	5.39958	3.37429	2.72851	1.52383	1.35041	1.70411	2.2924	3.40745	2.38811	5.58347	5.17159	5.41249	6.78787	0	0	0	0	0	0	0
ENSG00000171960	0.795713	3.0281e-10	PPIH	1	0	8.01484	6.71522	9.29757	12.1755	11.5034	11.4767	7.37718	11.4595	13.351	6.21426	5.61414	13.6182	3.10894	3.70083	3.78864	2.1791	1.62348	0.723995	0.788521	0.670956	0.747852	0.334606	0.209088	0.69703	2.01061	0.765606	0.748228	0.499578	0.43853	0.439575	0.882864	0.532755	0.54049	1.3194	1.26522	1.37239	1.55865	1	0	0	0	0	0	0
ENSG00000110721	0.795509	3.08306e-10	CHKA	1	0	14.0368	11.2861	15.4379	30.1785	42.4376	46.3872	12.4017	15.1221	16.1968	141.777	46.5407	48.5989	42.6717	40.6369	25.5813	3.70142	2.95316	8.76197	12.7092	5.48338	6.4312	1.23637	0.83306	9.25311	16.4673	6.09755	6.67989	3.84518	3.46306	10.3799	10.9976	3.10977	3.6886	3.59444	3.25243	4.19845	3.6272	1	0	0	0	0	0	0
ENSG00000164244	0.795259	3.15133e-10	PRRC1	1	0	9.781	6.92816	8.10959	23.4315	19.6952	20.4929	25.1141	23.2043	20.1656	9.28276	5.40683	12.0048	23.3599	20.0448	19.899	0.899333	1.43005	2.15377	2.11085	1.79746	1.58332	2.15515	1.73665	4.4704	6.57882	2.08782	2.19159	2.61328	2.13291	4.22837	3.81153	6.61874	6.80891	2.33721	2.1803	1.06001	2.11282	1	0	0	0	0	0	0
ENSG00000156958	0.79468	3.3153e-10	GALK2	1	0	4.04454	5.19459	6.00068	13.0402	13.9737	12.7963	13.5627	14.8709	14.2665	4.77903	5.10991	14.9909	3.93685	10.9181	10.1091	0.783256	1.10826	1.38779	1.79841	2.27613	1.79031	0.652595	0.533645	3.36992	6.50143	5.31034	3.80511	0.863362	0.917572	2.59734	2.70198	3.78292	3.06553	2.85433	2.47583	3.06406	3.94785	1	0	0	0	0	0	0
ENSG00000170310	0.794135	3.47688e-10	STX8	1	0	5.37657	7.42892	6.5547	32.623	31.9555	30.5554	23.0884	28.0219	24.8203	4.56208	5.90305	7.39916	3.67853	5.58013	6.89786	0.72142	1.19089	1.4474	1.55893	1.0073	1.31971	1.46929	1.39263	1.6124	2.74372	2.78232	2.58906	1.51972	1.30794	1.84056	2.21068	1.43565	1.44643	2.06814	2.12834	1.62488	1.28336	1	0	0	0	0	0	0
ENSG00000213977	0.7936	3.64268e-10	TAX1BP3	1	0	21.8363	32.3185	20.6086	122.936	132.992	124.333	92.7255	77.3462	80.9042	24.0371	19.4451	22.9229	11.8249	11.0639	11.8046	1.21593	0.942164	0.987531	1.1713	0.600369	0.769557	6.07891	4.85261	10.6968	20.6327	8.07601	8.44842	1.83824	1.59901	8.31017	7.81225	10.0915	9.7044	1.9498	1.73286	3.02727	2.60974	1	0	0	0	0	0	0
ENSG00000024862	0.79348	3.6807e-10	CCDC28A	1	0	2.60859	4.06425	3.79317	10.3712	13.4979	10.4188	13.6753	15.2369	15.0729	28.3993	32.3994	25.3449	20.9883	22.3864	15.7917	2.0102	2.29541	2.02835	3.4239	4.52039	3.3004	1.41041	1.61467	3.83077	4.53885	2.74736	3.02278	2.86109	1.77061	1.51834	2.03344	1.87362	2.09221	2.776	2.49706	1.65554	3.01138	1	0	0	0	0	0	0
ENSG00000125633	0.793475	3.68227e-10	CCDC93	1	0	4.7816	6.2514	6.12723	9.9478	10.1587	9.75302	11.3725	9.292	8.06567	6.13413	9.10196	9.62921	23.8934	26.2341	23.0524	0.340025	0.248555	1.23575	1.37921	1.03457	1.259	0.687113	0.498146	2.66847	2.22722	1.44603	1.61498	0.594801	0.378455	0.913045	0.775134	1.23645	1.47674	2.49397	0.998524	5.32009	2.74252	1	0	0	0	0	0	0
ENSG00000119688	0.792461	4.0205e-10	ABCD4	1	0	2.15094	3.38115	2.94591	19.6406	18.1954	17.9478	9.87778	8.4125	8.2362	9.24668	13.6523	9.37469	4.28699	8.99863	7.2173	1.26977	0.875289	1.48064	2.02624	0.981934	1.12849	0.813806	0.638853	2.81615	4.59146	2.94545	3.14969	1.20584	1.61824	1.56526	1.58846	6.23748	6.92131	1.66578	1.23497	2.29258	1.69895	0	0	0	0	0	0	0
ENSG00000071127	0.792418	4.0353e-10	WDR1	1	0	50.1309	56.5914	63.225	185.827	147.992	152.8	88.7763	64.9142	75.1	94.2238	93.5838	149.13	56.9925	50.3987	51.3329	26.6614	20.225	17.7923	20.932	18.4217	19.1491	11.9998	10.4667	39.1608	67.454	19.1736	18.1537	6.04774	5.68142	14.6609	14.6177	50.4032	51.9947	39.2886	38.9491	32.4998	33.2799	0	0	0	0	0	0	0
ENSG00000138326	0.792064	4.16057e-10	RPS24	1	1	109.167	110.912	171.955	493.822	522.946	495.97	430.303	741.486	955.578	1621.3	1775.09	1407.25	189.053	241.407	323.934	48.9655	94.6585	23.9509	19.7352	26.3611	17.3685	39.382	34.9947	22.8599	18.9237	38.4872	38.7838	52.7847	26.9189	54.0607	38.1913	26.5855	31.5177	384.068	223.796	53.2265	48.811	0	0	0	0	0	0	0
ENSG00000163902	0.791817	4.25e-10	RPN1	1	0	46.3208	43.5526	64.0417	63.9078	57.5484	53.7965	47.2737	44.7227	48.7186	56.3172	43.6004	97.2689	96.303	88.5885	53.2278	9.58585	10.8635	9.51422	10.3012	10.1164	11.1795	5.62554	4.91094	15.9891	34.0558	23.7628	18.0742	9.13998	9.56875	10.6294	11.2007	44.0614	48.8083	12.2647	10.4118	8.52861	9.15898	0	0	0	0	0	0	0
ENSG00000133639	0.791653	4.31058e-10	BTG1	1	0	25.1494	28.0621	23.6547	43.0118	67.2098	67.3164	63.9326	58.7676	70.1699	131.285	279.82	187.313	331.894	214.435	272.278	6.16724	5.61771	10.4393	10.842	1.16956	1.16897	1.88163	1.27214	5.87864	8.80994	2.55194	2.72079	1.59854	1.32022	3.87832	4.73932	6.10153	5.07635	39.8987	34.2869	20.0478	21.5438	0	0	0	0	0	0	0
ENSG00000197712	0.790434	4.78511e-10	FAM114A1	1	0	11.1706	11.7623	12.3983	7.86723	11.0798	8.50129	18.0277	22.0255	21.7297	15.8741	10.4837	28.4838	10.1743	7.88058	8.64046	2.46809	NA	NA	NA	NA	NA	NA	NA	3.92685	NA	0.893549	NA	NA	NA	NA	3.5355	7.54276	NA	NA	NA	NA	NA	1	0	0	0	0	0	0
ENSG00000175324	0.789549	5.16011e-10	LSM1	1	0	5.88795	5.66656	8.20741	14.0205	17.3929	13.2351	8.88527	12.024	10.5629	4.36779	5.74472	9.73816	3.09102	4.50012	6.62635	1.64639	0.936621	2.4586	2.54791	2.11282	1.95248	1.07415	0.840458	2.7334	4.23403	1.76197	1.64683	1.59781	1.57456	1.32523	0.901491	3.04294	3.80699	3.01722	1.71822	3.19708	3.01649	0	0	0	0	0	0	0
ENSG00000065978	0.786928	6.4383e-10	YBX1	1	0	159.566	117.325	199.748	222.948	242.826	206.056	102.424	118.917	130.588	531.547	544.975	1096.73	67.7942	90.7148	127.442	29.6164	23.5543	12.8531	14.2463	10.9726	11.9194	78.0808	67.7485	37.6138	77.7115	105.395	84.2135	10.4446	10.6792	43.4218	41.5554	18.6663	19.8159	46.4339	48.7377	31.3166	35.1258	1	0	0	0	0	0	0
ENSG00000063176	0.786254	6.81181e-10	SPHK2	1	0	1.58652	1.70599	1.8436	28.4296	26.0437	19.4128	33.5892	19.2272	19.4341	23.8442	11.2248	13.7684	17.9226	15.3566	23.0579	2.87385	1.45622	1.38152	1.31348	1.09498	1.10882	1.26241	1.25351	4.56867	3.48641	1.74623	3.31411	2.30265	4.76077	2.65537	2.25796	1.33155	1.88222	2.54392	2.07431	1.6169	2.49677	0	0	1	0	0	0	1
ENSG00000178685	0.785904	7.01416e-10	PARP10	1	0	2.25831	4.48814	1.65073	14.244	13.4466	12.9946	19.2639	12.5673	10.3151	9.36191	15.3562	23.4543	11.9416	8.50874	11.0185	2.70581	2.442	0.100337	0.34236	0.219957	0.130005	1.49445	1.41061	1.85888	3.10608	1.54865	3.467	0.985452	1.761	1.52744	1.34194	0.91474	2.32406	6.33859	2.36321	5.01544	2.53599	1	0	0	0	0	0	0
ENSG00000132313	0.785541	7.22948e-10	MRPL35	1	0	9.71224	8.66409	13.7001	17.8869	19.3875	17.4136	17.4973	24.2118	27.8704	29.1156	30.9322	56.0512	3.79133	5.74761	7.51107	2.60484	3.30768	3.58833	3.93501	4.04273	3.26676	3.96963	4.20473	1.91079	5.04484	7.11941	5.38803	2.86634	2.19085	1.15022	1.49765	1.98028	2.17932	2.86237	2.32703	2.85036	3.16844	1	0	0	0	0	0	0
ENSG00000142546	0.785472	7.27125e-10	NOSIP	1	0	10.5177	11.1565	15.6817	14.0151	16.1036	13.5387	25.0296	18.1994	18.729	24.3919	30.2972	24.1134	11.2336	12.4537	12.8117	5.78082	6.38636	2.78568	3.38848	2.43567	2.5627	2.89397	2.01451	2.21292	2.71551	2.82877	5.63494	1.16379	1.89818	2.51254	2.53217	6.39827	4.58493	3.96556	4.14302	4.78308	7.58708	1	0	0	0	0	0	0
ENSG00000163719	0.784459	7.909e-10	MTMR14	1	0	3.9859	5.66179	6.51028	12.5167	13.5522	11.0813	13.5649	9.57369	10.7845	10.1883	9.95966	14.6673	17.6067	15.9215	15.2181	6.40786	3.56581	1.91148	2.25694	1.48689	1.24277	2.22775	1.43223	2.28737	4.39721	3.28236	3.71887	2.87271	2.59224	3.06531	3.22602	4.30456	4.55815	5.10708	4.37803	4.197	5.02984	0	0	0	0	0	0	0
ENSG00000052802	0.784338	7.98852e-10	MSMO1	1	0	69.7437	50.6443	58.358	168.195	120.566	163.124	80.7306	74.7395	49.2964	101.748	30.3535	246.109	21.3246	102.455	59.9409	4.53142	1.65874	13.5091	13.7498	23.1458	20.0821	1.35242	1.03218	27.4814	40.4973	9.85774	5.25705	22.4645	34.9522	9.41487	6.96604	10.5617	10.5213	4.06179	3.87662	3.75219	2.78061	0	0	0	0	0	0	0
ENSG00000151665	0.78426	8.0397e-10	PIGF	1	0	6.73671	6.80041	8.90076	13.0747	15.1754	11.2084	11.2465	21.0544	25.5481	8.45567	10.4773	19.6123	16.3601	12.7776	11.6795	2.17705	1.64717	4.87629	5.54597	3.86558	2.77459	0.91145	0.305052	6.21632	12.7221	5.22616	5.00334	1.18745	1.78406	1.55179	0.958707	3.8791	2.94202	2.2771	2.56998	2.03485	2.7532	0	0	0	0	1	0	0
ENSG00000127125	0.784254	8.04372e-10	PPCS	1	0	10.3218	10.5416	16.122	17.2863	29.4559	22.7692	16.4669	16.7268	20.2516	8.4759	5.75182	8.99752	5.59167	5.92056	6.51268	1.58416	0.766454	0.820519	0.994463	0.430278	0.395599	1.30774	1.70361	3.53947	6.05508	9.23309	6.43724	2.99378	2.52128	1.20821	0.949363	2.61882	1.86232	1.97086	1.82753	1.27858	1.62366	1	0	0	0	0	0	0
ENSG00000164346	0.784173	8.09772e-10	NSA2	1	0	16.4269	15.7402	22.9124	28.9957	32.984	29.2312	17.5829	27.8379	33.2879	385.466	597.547	377.336	44.55	38.1393	46.6555	4.08257	3.74876	2.65477	2.30425	2.87038	2.56804	3.56022	2.94277	2.24142	6.457	6.72939	6.21694	7.39681	4.53217	3.50852	3.17485	4.25846	5.04589	14.2486	10.8925	5.42888	5.61959	1	0	0	0	0	0	0
ENSG00000095383	0.783832	8.32892e-10	TBC1D2	1	0	2.58505	3.75697	2.80568	5.65303	6.73107	9.32031	18.8621	13.1763	8.96351	1.84596	7.0885	10.8854	7.1034	11.7439	5.35253	1.06026	1.08123	0.114985	0.202116	0.168046	0.132431	0.20692	0.203046	0.717322	1.04625	0.44407	0.493635	0.0673844	0.115096	1.06922	1.12975	2.39893	2.38002	0.217208	0.0644117	0.122291	0.226562	1	0	0	0	0	0	0
ENSG00000110756	0.782902	8.99159e-10	HPS5	1	0	1.50584	1.75171	1.9504	20.1432	20.4926	18.6089	16.9516	19.8588	18.8991	8.19665	19.9223	18.2823	7.46131	21.1426	20.9479	1.59297	1.73019	1.16396	1.62107	1.63136	1.74821	0.553261	0.457972	2.543	4.50427	2.48263	4.10341	1.63755	0.913438	1.71449	1.05725	2.39321	2.50678	1.43094	1.44605	3.9258	3.72904	0	0	0	0	0	0	0
ENSG00000143575	0.782743	9.10948e-10	HAX1	1	0	9.57472	10.8251	14.0571	20.8163	25.048	22.9374	23.4924	23.9448	28.5426	25.4025	33.8674	43.1643	17.4555	20.5708	29.1413	6.32251	5.69455	5.5067	6.35779	4.39274	6.10652	2.7096	2.6415	3.07783	5.98954	16.1742	14.2198	12.0998	9.15133	3.60987	3.75129	6.58544	7.23499	4.30544	4.63655	6.60766	4.3981	0	0	0	0	0	0	0
ENSG00000101049	0.782698	9.14384e-10	SGK2	1	0	15.3454	17.956	19.4913	26.9672	26.7247	30.1897	17.8436	8.8864	6.97449	42.2386	42.6426	43.638	142.162	129.798	87.7687	0.291293	0.183184	0.324683	0.281999	0.122017	0.168274	0.0269667	NA	5.79437	3.89964	30.704	22.438	4.56654	7.24741	0.0696727	0.0239254	6.5654	8.28854	NA	0.0272818	NA	NA	1	0	0	0	0	0	0
ENSG00000110066	0.781923	9.74226e-10	SUV420H1	1	0	6.4013	6.10744	6.75357	10.0209	9.572	9.95863	6.19916	6.08238	5.70384	9.60256	8.75503	6.75232	9.60272	7.45178	6.8122	1.03728	1.13853	2.60038	2.39556	1.54757	1.22066	1.15486	0.70243	1.23508	2.73212	0.962332	1.46287	0.631459	0.599819	1.58359	1.90016	1.20343	1.13536	1.74396	1.61839	3.29109	3.83633	0	0	0	0	0	0	0
ENSG00000088888	0.781789	9.84945e-10	MAVS	1	0	4.96485	4.99241	6.31371	22.511	24.6545	21.5861	22.0359	18.1242	17.9482	51.5478	50.5205	53.1473	5.75926	11.2969	18.1731	2.12202	4.81175	1.10985	1.42222	0.905966	1.1787	5.89343	6.31689	8.97483	17.4137	6.7854	6.84117	6.45337	8.79631	3.98234	4.10257	5.80328	6.91318	3.73565	3.7379	2.03177	2.77473	0	0	0	0	0	0	0
ENSG00000102871	0.781773	9.86214e-10	TRADD	1	0	2.06563	3.67647	2.50972	65.4992	69.4711	59.8612	89.135	74.1292	62.433	21.9736	25.3243	34.2675	22.544	25.221	15.3996	2.93933	4.28501	0.794242	0.813013	0.373099	0.617452	0.989494	0.922417	8.16213	11.9513	3.32019	2.88162	2.98468	2.5639	2.64173	2.67759	2.10314	1.58525	5.97246	6.50686	4.43469	1.97183	1	0	0	0	0	0	0
ENSG00000100353	0.781261	1.02826e-09	EIF3D	1	0	31.0426	26.9128	38.4756	40.2231	42.5264	42.6619	46.3525	43.9459	44.2953	139.475	124.788	146.719	28.1125	32.5747	46.3505	19.4211	16.2058	8.81165	10.9465	8.80617	9.26551	8.34842	7.70955	10.2485	15.6811	12.3083	11.6417	11.2467	7.65263	10.1032	9.09378	19.8563	21.1528	19.0365	21.1778	17.3562	20.1099	1	0	0	0	0	0	0
ENSG00000137500	0.78119	1.0342e-09	CCDC90B	1	0	3.76915	3.98721	5.49806	12.8881	14.5567	10.6085	8.90546	10.0957	11.3561	10.3569	11.3564	12.0335	5.42501	8.91929	17.2693	1.15678	1.16913	3.94832	3.97911	2.7862	1.3073	3.47982	1.42582	1.91225	9.74238	4.59992	2.27623	0.591092	0.525636	2.21992	2.23958	2.82313	5.40416	1.32525	1.13003	1.00345	3.05753	1	0	0	0	0	0	0
ENSG00000177479	0.78115	1.03755e-09	ARIH2	1	0	4.41591	4.34173	5.367	14.4909	14.9487	16.2088	14.6662	17.3866	14.422	10.2943	16.8937	23.0928	17.7506	20.5649	14.6691	3.48649	3.66795	4.17804	4.4561	3.36779	3.11271	2.57468	2.13586	2.92025	4.9893	2.66652	3.00858	3.51212	2.88054	2.60695	3.02652	5.09695	5.58169	3.98234	2.65849	4.71946	4.95707	1	0	0	0	0	0	0
ENSG00000099282	0.780477	1.09583e-09	TSPAN15	1	0	20.8844	24.4022	23.5178	164.23	141.752	110.299	84.8712	61.2617	47.1351	7.41399	6.32343	10.3613	87.7234	66.4888	30.3412	0.752757	0.645588	3.88467	3.50976	1.14672	0.948872	1.29252	1.23101	11.139	18.6036	1.79154	1.82597	0.543164	0.513387	6.7968	5.1435	0.881458	1.17295	0.977678	0.788418	0.486788	0.216444	0	0	0	0	0	0	0
ENSG00000169860	0.780418	1.1011e-09	P2RY1	1	0	6.29527	4.18807	6.15682	8.29455	11.3532	11.1515	4.6656	5.30159	7.48582	3.23676	5.54293	6.03786	2.74279	2.77359	3.14165	1.746	0.958249	1.27383	1.19857	0.252653	0.452355	1.58698	1.7649	3.22123	4.5348	0.345695	0.120043	0.5972	0.403769	0.212604	0.328535	0.988077	1.59035	0.0925491	0.0535176	0.135476	0.250991	0	0	0	0	0	0	0
ENSG00000145293	0.780389	1.10374e-09	ENOPH1	1	0	5.0681	4.41155	7.15628	16.6921	19.6503	15.0077	11.0808	13.7599	16.9108	4.39161	5.93834	8.71707	4.85639	6.42659	5.12429	0.85155	NA	NA	NA	3.508	3.35602	NA	NA	NA	5.38987	NA	1.47442	NA	NA	NA	NA	NA	NA	NA	2.16161	3.93598	NA	1	0	0	0	0	0	0
ENSG00000063854	0.780293	1.11229e-09	HAGH	1	0	6.36046	8.16399	10.6115	124.444	82.8311	63.4019	48.5462	46.1924	43.4201	93.2423	98.0177	89.3571	19.9685	25.3535	21.2016	8.1601	17.1681	7.02518	7.96603	5.47518	4.94914	5.57799	5.43927	9.30513	15.389	21.2869	20.9582	9.98602	13.0501	2.06339	2.48377	2.73643	3.36358	2.2702	4.28933	3.36667	3.78782	0	0	0	0	0	0	0
ENSG00000169435	0.778729	1.2619e-09	RASSF6	1	0	9.36611	7.98908	9.73911	9.40741	8.70917	11.5933	22.7377	31.4141	37.3126	10.6334	14.7465	22.2941	15.7014	19.9332	19.3303	NA	NA	0.870806	0.810352	0.184739	0.0485286	NA	NA	3.99922	7.64866	2.08467	2.32951	2.1853	1.85576	0.542508	0.807282	14.2004	13.9544	0.477569	0.354051	0.537754	0.498137	1	0	0	0	0	0	0
ENSG00000064490	0.778706	1.26424e-09	RFXANK	1	0	4.49252	4.46852	5.20771	6.85134	7.50759	6.26577	10.7801	9.87037	10.6493	11.3018	18.8705	24.9884	6.03654	4.27371	12.2401	2.328	1.51347	1.05409	1.76022	0.606896	0.940328	1.89983	1.60829	1.69494	1.49097	1.47215	1.60963	1.18251	1.5974	1.66863	1.76924	1.27718	1.65117	1.34078	1.92711	3.67706	3.65168	0	0	0	0	0	0	0
ENSG00000115211	0.778304	1.30564e-09	EIF2B4	1	0	4.1616	4.02665	5.38325	12.6397	11.2665	11.0034	15.6444	14.9338	16.4798	7.90742	9.4522	15.6541	8.10427	9.95517	13.5457	3.48643	3.7513	2.87306	3.31223	0.748558	1.6491	3.75324	3.52748	3.7526	2.69617	2.18094	2.73653	2.16562	2.47862	1.71956	1.25992	2.84598	1.43869	1.84498	3.0053	2.68953	3.1675	0	0	0	0	0	0	0
ENSG00000023697	0.778187	1.31795e-09	DERA	1	0	8.55367	10.6807	15.3435	64.3765	63.4345	56.6476	18.1421	17.9764	19.0843	20.4046	13.4039	15.2968	48.8819	65.9274	92.992	2.55788	5.30823	0.651673	0.333538	0.33674	0.140727	1.3396	0.557672	15.8441	27.3834	15.5188	12.2824	10.1824	8.65931	1.57321	1.62071	8.98108	7.7078	7.07361	5.95489	6.54957	7.51159	1	0	0	0	0	0	0
ENSG00000124357	0.777996	1.33825e-09	NAGK	1	0	3.40696	4.20555	3.80726	27.3574	26.0242	20.598	31.331	32.5618	28.5257	52.0591	53.6451	75.3208	21.0939	24.2409	26.3031	4.29901	1.67498	2.33339	2.52037	2.49593	2.69323	3.06274	2.27673	2.7887	5.99891	4.82334	4.34649	3.29647	3.69114	5.49892	3.36212	11.3846	4.76156	4.19587	1.93555	3.32362	2.95561	1	0	0	0	0	0	0
ENSG00000114113	0.777493	1.3932e-09	RBP2	1	0	0.336059	0.292675	1.0705	684.54	575.183	544.364	18.65	19.1604	13.4872	7201.93	6233.88	5505.3	346.823	652.98	577.959	NA	NA	NA	0.0762785	NA	NA	NA	NA	483.083	424.173	0.0770017	NA	NA	NA	0.527685	0.453014	0.591963	0.848318	NA	NA	0.523061	0.290716	1	0	0	0	0	0	0
ENSG00000117318	0.777309	1.41379e-09	ID3	1	0	64.0091	42.5768	64.184	131.528	95.0729	104.193	83.3181	46.367	70.7923	257.991	96.07	160.368	18.5333	18.9788	30.1744	6.47234	5.12847	3.57825	3.27613	5.53072	5.93246	25.3813	12.5589	15.6232	40.291	5.90958	8.48452	8.0665	16.2043	26.565	26.7292	4.86262	3.75442	22.0392	19.2039	15.8362	17.3987	1	0	0	0	0	0	0
ENSG00000123353	0.776897	1.46092e-09	ORMDL2	1	0	6.47329	10.0471	8.39575	18.7259	21.1354	16.7921	16.4537	22.0058	25.4232	14.5307	21.4253	20.0878	8.0698	8.37668	11.0534	6.12193	4.77906	2.10197	1.88258	0.800317	1.14561	2.478	0.635176	6.68197	13.1512	10.3236	9.86428	10.0825	6.51056	4.1338	3.90329	5.54657	4.85637	7.63451	3.25283	3.83101	5.04334	1	0	0	0	0	0	0
ENSG00000105193	0.77649	1.50897e-09	RPS16	1	1	89.9812	61.7252	94.6566	551.267	572.431	534.062	803.103	919.142	1021.93	1699.25	2148.07	1708	158.309	175.723	198.884	89.2782	108.023	14.0601	13.206	14.4981	15.7481	37.0572	32.0121	28.537	52.2831	53.105	51.7648	48.4197	44.324	44.3872	43.4128	46.5038	49.9921	258.133	287.626	74.6826	60.0783	1	0	0	0	0	0	0
ENSG00000168040	0.776036	1.56431e-09	FADD	1	0	3.57876	4.24497	4.85822	8.61746	9.74739	7.11464	8.03993	6.58989	6.18657	24.3105	25.1443	41.9683	4.21125	11.6524	11.5879	1.93359	1.58075	0.785458	0.677446	0.323977	0.43025	2.72085	2.01413	2.91951	3.41219	3.74329	3.39406	1.51562	1.49573	1.70605	2.03284	1.95998	2.32254	2.53042	2.82508	2.32271	1.63068	0	0	0	0	0	0	0
ENSG00000153113	0.775867	1.58536e-09	CAST	1	0	70.829	60.0785	76.1814	64.5087	72.9101	73.0205	29.9119	20.5668	19.4179	61.3649	52.0015	49.463	162.186	194.827	88.672	6.68711	10.4169	1.00553	1.10376	0.990968	0.487645	7.93283	7.5565	18.0718	34.9411	3.33941	3.26471	4.89947	2.94319	6.35133	6.52471	16.9215	18.6949	5.52453	4.6771	8.11892	8.34292	0	0	0	0	0	0	0
ENSG00000105640	0.774324	1.7905e-09	RPL18A	1	1	192.809	188.467	263.622	740.922	735.867	687.152	1233.81	1108.65	1356.61	1352.02	1754.87	1194.11	0	0	0	NA	NA	0.653569	0.673177	0.725254	0.740264	NA	NA	NA	NA	NA	NA	NA	NA	NA	NA	NA	NA	NA	NA	NA	NA	1	0	0	0	0	0	0
ENSG00000188747	0.774055	1.82871e-09	NOXA1	1	0	7.31839	8.76371	7.77333	10.9949	8.02037	11.3948	49.8434	41.2286	42.5863	5.27716	6.52204	11.2338	15.1756	11.8933	12.5252	NA	NA	NA	NA	NA	NA	NA	NA	1.77115	2.13068	0.0384375	0.0469217	0.352139	0.547144	0.424553	0.97444	0.120805	NA	NA	0.210837	0.106744	NA	1	0	0	0	0	0	0
ENSG00000180061	0.773892	1.85218e-09	TMEM150B	1	0	2.60306	14.9219	3.14065	53.6686	41.8563	57.4199	15.9127	13.4819	11.37	62.8511	49.0132	52.271	0.017905	0.108575	0.134635	0.61085	0.808093	0.283456	0.423617	0.163822	0.457796	0.0669164	0.0656634	9.07958	11.0257	0.0504572	0.0506169	0.141645	0.090427	0.337225	0.283177	0.00108688	0.0794115	0.547778	0.243985	0.413661	0.248709	0	0	0	0	0	0	0
ENSG00000137547	0.773758	1.87184e-09	MRPL15	1	0	11.7425	8.10688	14.1568	40.9904	65.5755	43.755	21.5532	28.2734	34.1895	18.0692	17.7692	30.7895	6.17705	7.68464	7.53971	7.39275	4.58139	4.18645	4.99285	3.57154	3.8656	7.58356	7.41221	7.86372	18.6287	5.96682	4.9201	3.7435	4.69623	2.32334	1.96798	4.17015	4.69549	6.70199	4.42746	3.76135	5.46129	1	0	0	0	0	0	0
ENSG00000116044	0.773485	1.91222e-09	NFE2L2	1	0	16.8001	14.9497	23.0533	46.7451	74.8731	57.4373	74.1564	69.4137	82.0532	49.1758	38.4069	28.9825	25.5435	21.8245	41.1838	12.1914	9.75619	4.09892	3.58632	2.23943	1.80879	8.96425	6.29092	31.1121	75.6382	9.04036	8.14528	8.34199	10.5359	20.7465	21.0035	12.9775	13.5364	9.2934	6.54204	10.6614	9.95498	1	0	0	0	0	0	0
ENSG00000103067	0.773186	1.95749e-09	ESRP2	1	0	13.4061	11.375	10.864	12.0665	12.2843	11.7323	24.9371	21.5264	22.548	27.4831	28.3007	23.027	7.55185	7.39994	9.22867	0.0923374	0.130652	NA	0.0191553	NA	NA	0.102578	0.100658	2.41462	4.40379	3.51931	4.18999	6.16115	9.4264	5.96312	5.87013	5.15332	6.17793	0.161518	0.0778328	2.95543	2.19016	1	0	0	0	0	0	0
ENSG00000239857	0.772684	2.03565e-09	GET4	1	0	5.21666	5.99414	5.99837	22.8878	17.8235	18.9594	18.4638	17.5896	19.2845	9.86445	8.03876	12.4064	2.86732	3.15041	3.6234	3.99464	4.16947	2.07173	2.37685	1.90329	1.89258	2.02305	1.91498	1.90988	2.95119	3.23197	2.27834	2.32568	1.23851	2.4437	2.3318	3.42993	3.18019	2.43249	2.36074	2.38539	2.38543	1	0	0	0	0	0	0
ENSG00000112378	0.772527	2.06056e-09	PERP	1	0	13.5861	17.0608	12.4868	146.409	170.257	139.934	77.8421	63.9594	71.8775	35.576	36.6277	42.954	41.3316	42.0758	40.0208	1.23363	NA	1.59214	1.48161	0.707121	0.65013	18.6453	18.3669	37.9334	54.8195	17.8119	14.131	12.825	12.2568	5.65281	5.02355	20.8011	18.3606	0.0757149	0.109458	12.4688	11.7042	1	0	0	0	0	0	0
ENSG00000127184	0.772389	2.0828e-09	COX7C	1	0	191.278	194.615	315.475	394.11	365.42	294.271	372.681	644.241	609.304	561.283	678.262	781.854	88.3339	158.126	137.538	16.0399	16.0941	34.1891	32.6435	20.6168	31.0611	136.755	121.563	26.7189	45.9643	117.699	116.957	90.2784	67.0778	21.8578	21.917	11.7359	10.5752	30.7806	31.8864	14.2475	12.5683	1	0	0	0	0	0	0
ENSG00000132964	0.772251	2.10535e-09	CDK8	1	0	5.1647	5.61466	6.29381	17.2316	17.1463	15.8222	10.9253	14.8167	16.2698	6.59891	4.86077	8.69291	7.46426	8.71103	10.0396	3.04121	3.30694	3.1607	3.7405	2.91731	3.50762	1.82024	1.39626	3.85259	7.73014	4.48362	4.40655	2.21158	2.50051	3.72517	3.30727	2.97641	3.61492	2.17277	2.3959	4.66823	4.84768	1	0	0	0	0	0	0
ENSG00000072201	0.770926	2.33285e-09	LNX1	1	0	3.85271	3.39572	3.99597	9.33166	6.89945	6.78027	4.34163	2.97017	2.22735	8.18472	6.46278	6.69914	11.0348	11.1179	19.7214	0.107272	0.151783	1.78858	1.3361	1.42345	1.2576	0.79927	0.76871	2.03592	3.50145	0.569348	0.672269	0.102993	0.103806	0.46106	0.358986	0.620978	1.81956	0.781839	0.452107	0.71758	0.953404	1	0	0	0	0	0	0
ENSG00000177830	0.770873	2.34251e-09	CHID1	1	0	3.07322	3.4234	3.66013	14.3452	15.2803	12.8895	18.1347	16.1997	13.891	18.9767	15.1301	22.325	4.65543	13.0765	12.03	0.999583	0.657424	1.39888	1.3403	2.82903	2.99835	1.36833	1.79036	1.89547	3.09836	2.82044	2.41719	3.12333	1.68378	2.08233	0.95785	5.64746	7.12487	0.884093	1.48805	0.776141	1.64313	1	0	0	0	0	0	0
ENSG00000149100	0.770844	2.34768e-09	EIF3M	1	0	33.0065	28.5689	40.8149	40.4282	45.1925	45.0077	37.8128	47.5028	59.5023	215.215	228.016	216.917	45.1203	68.255	64.8968	15.2761	13.1556	9.81507	9.38206	7.51736	7.77246	13.5514	10.5263	6.58584	18.1642	16.5904	13.4377	8.23863	7.26416	10.699	9.87917	12.5596	12.812	31.6641	24.7594	17.7368	18.3099	1	0	0	0	0	0	0
ENSG00000146433	0.770728	2.36885e-09	TMEM181	1	0	7.81882	8.70714	9.29735	62.027	33.8983	29.8551	30.4699	28.283	20.5821	21.2333	14.0679	21.2463	8.06915	7.89084	8.13177	1.34536	1.00398	5.22794	7.85435	5.18171	6.52092	1.14147	0.832545	2.58244	4.19855	0.269584	0.461808	0.191628	0.281611	1.88087	1.77056	1.871	1.68211	1.22443	0.670087	2.55375	2.1523	1	0	0	0	0	0	0
ENSG00000173221	0.770321	2.44425e-09	GLRX	1	0	8.85115	11.6425	13.2867	306.142	403.903	327.368	73.7806	62.9377	62.9911	181.63	237.965	346.706	14.7155	25.4913	27.38	12.214	6.96433	8.4079	7.18801	9.10601	8.38928	6.37123	5.39186	116.945	217.831	13.4759	9.53892	11.7084	8.9797	6.44236	5.51514	9.52147	9.58399	6.63354	6.54917	4.82264	4.77317	1	0	0	0	0	0	0
ENSG00000164920	0.770153	2.47616e-09	OSR2	1	0	0.0559635	0.0938222	0.0490238	86.1642	101.144	92.1222	27.746	5.03845	1.7268	77.4609	92.8069	28.1154	13.2316	15.7366	16.2812	NA	NA	NA	NA	NA	NA	NA	NA	12.0285	19.228	2.02442	2.06114	NA	NA	0.138042	NA	0.309713	0.808418	NA	NA	0.307872	0.228152	1	0	0	0	0	0	0
ENSG00000139192	0.769177	2.66871e-09	TAPBPL	1	0	8.19256	7.50297	6.24166	23.9524	25.0505	22.9098	19.3616	12.4731	12.4553	12.5693	23.8168	35.3045	18.9351	12.9511	15.0775	2.03214	2.1988	1.03927	1.33909	0.876259	1.10487	1.69314	1.23793	7.05332	12.4386	2.278	2.18477	2.88122	2.36061	5.0321	3.4462	1.1226	1.37893	9.89723	10.8485	12.7534	13.7986	1	0	0	0	0	0	0
ENSG00000014919	0.768913	2.72321e-09	COX15	1	0	3.35219	3.43099	4.23076	11.8492	12.2416	12.1449	11.3139	10.7364	11.0988	17.7825	15.6339	23.2648	16.2352	14.861	16.5156	1.23896	1.09915	3.2798	3.93438	2.51192	2.51364	2.78488	2.29547	7.32291	9.25122	6.45068	5.57468	1.58315	1.53073	1.45127	1.30944	4.15782	3.38429	1.79484	2.06991	2.79256	3.19307	0	1	1	0	0	0	0
ENSG00000130768	0.768715	2.76468e-09	SMPDL3B	1	0	7.67354	6.61254	8.1497	23.9809	12.198	14.7408	3.87992	2.5611	3.01595	45.5096	45.5737	32.7328	59.274	92.528	92.5219	0.448592	0.120901	NA	0.212708	0.617407	0.493605	0.355961	0.244507	18.8063	24.6555	0.161044	0.215404	0.113022	0.0428995	0.827712	0.694795	2.23536	2.53457	0.336292	0.18006	0.0911621	0.304006	1	0	0	0	0	0	0
ENSG00000182107	0.768489	2.81264e-09	TMEM30B	1	0	14.9397	16.1152	13.3911	69.5903	68.3059	55.0585	75.2549	60.2319	61.242	4.30203	9.89783	7.15085	6.72502	9.7347	9.88932	0.187938	0.212737	0.117309	0.12476	0.0157447	NA	0.0626348	0.0409746	14.3657	21.3917	1.40112	1.72141	2.03293	2.34006	2.22961	2.37102	2.07761	1.83348	NA	0.0211222	0.588165	1.06986	0	1	0	0	0	0	0
ENSG00000000457	0.768115	2.8941e-09	SCYL3	1	0	3.12501	3.66082	4.24758	8.17762	9.41797	7.76056	8.61788	7.50178	8.10819	7.55087	7.53784	15.465	6.3999	8.70752	8.74294	2.11542	2.13612	2.95797	3.21159	3.19725	2.80557	1.13719	0.594715	2.62858	5.03557	2.35063	2.22522	2.43914	2.21217	1.71505	1.80748	3.65831	3.49858	3.13431	2.29753	3.21325	4.35314	1	0	0	0	0	0	0
ENSG00000142657	0.767831	2.95731e-09	PGD	1	0	13.2723	13.4093	16.6262	217.351	148.727	134.291	141.649	107.083	113.186	92.7848	61.7526	145.352	21.387	37.8925	30.5976	37.3306	23.8072	4.42681	5.04004	4.39138	4.40061	5.66912	4.29316	36.1759	56.5542	17.0988	15.1487	15.4241	11.808	15.8677	15.6907	20.7474	18.8668	10.1878	13.2474	9.232	10.35	0	0	0	0	0	0	0
ENSG00000179632	0.767671	2.99348e-09	MAF1	1	0	9.95761	11.8533	11.9265	39.2434	56.8813	41.7179	38.2371	29.7239	36.503	79.6862	75.4763	59.1987	50.7377	53.8271	73.1494	8.83684	8.95595	6.42026	4.60882	9.16361	4.37279	5.54056	15.2404	5.37113	5.18006	8.30705	10.8196	4.02902	1.74799	7.57266	6.18609	4.55046	6.0895	7.41173	11.1586	10.3153	9.57057	1	0	0	0	0	0	0
ENSG00000189308	0.766965	3.15814e-09	LIN54	1	0	2.83717	2.61562	3.5784	5.74333	5.51047	6.06773	3.36602	2.88287	3.62878	2.93924	4.21526	6.17157	4.39671	5.09564	4.5066	0.943184	0.953973	1.59156	0.635679	0.837336	0.834363	0.597145	0.392154	1.16239	4.38864	0.706989	0.755734	0.520574	0.703925	0.539914	0.455008	1.1435	2.59019	1.04995	0.886366	1.06854	3.15053	1	0	0	0	0	0	0
ENSG00000132405	0.766899	3.17399e-09	TBC1D14	1	0	6.01834	6.43371	8.83764	17.5727	17.2391	14.1538	12.6666	10.6248	9.11907	8.79146	7.32969	9.82826	2.95075	3.80933	5.30056	1.6046	1.11653	2.4481	2.53818	3.37711	3.5033	0.623735	0.37844	2.34874	4.0838	1.87393	2.00726	0.580208	1.16018	1.46432	1.40101	2.42482	2.72342	3.0434	2.69252	2.96225	2.86082	1	0	0	0	0	0	0
ENSG00000183569	0.766749	3.21012e-09	SERHL2	1	0	14.637	15.4331	11.8777	40.4507	38.6457	40.9286	74.7567	64.4419	61.6122	7.29527	5.2669	13.6497	13.6478	18.3084	22.4722	2.43754	0.980788	0.665135	1.19281	1.48688	1.28236	4.19503	4.70487	6.61433	13.4321	9.66711	6.68249	1.89953	2.86726	3.61221	2.00246	3.77706	4.48897	2.33365	2.03467	2.04493	3.17946	1	0	0	0	0	0	0
ENSG00000166794	0.76647	3.2785e-09	PPIB	1	0	76.9075	64.3816	96.8285	231.573	217.087	184.202	206.281	270.369	299.954	239.969	233.805	387.524	84.8943	155.39	130.248	31.1055	21.1948	16.6534	18.8392	14.4564	15.0886	29.4966	22.9366	45.207	86.6872	83.894	79.6296	102.532	86.2952	36.4117	33.7553	157.133	177.811	60.4571	54.4297	27.1832	32.3897	0	0	0	0	0	0	0
ENSG00000160691	0.766127	3.36462e-09	SHC1	1	0	7.92092	9.52577	8.35213	30.055	24.9604	28.7231	24.4043	22.6053	20.9456	12.8677	15.2732	12.5645	3.35765	2.75217	4.0325	5.11548	4.77546	0.548615	0.615448	0.442851	0.447872	2.36521	1.32719	3.10698	4.43849	3.31219	3.10062	3.42778	3.64149	3.49119	3.37269	4.5061	4.79741	2.57472	2.60509	3.30664	3.71606	1	0	0	0	0	0	0
ENSG00000146205	0.766084	3.37542e-09	ANO7	1	0	2.54655	5.57277	3.09885	16.537	16.3682	17.0378	14.7549	19.4653	18.3692	2.03439	3.17177	2.65594	12.6149	8.83365	7.93177	NA	0.0361726	NA	NA	0.0160629	NA	NA	NA	3.53114	5.84537	NA	NA	NA	NA	NA	0.0377958	0.164628	0.353883	NA	0.021549	0.0545499	0.0606373	1	0	0	0	0	0	0
ENSG00000171174	0.765508	3.52504e-09	RBKS	1	0	1.47755	1.41127	2.19573	15.0323	15.452	13.184	7.17469	7.38134	7.47217	15.5159	19.6904	16.7347	14.9481	22.8634	21.6653	0.962831	2.49764	0.912216	0.399476	0.453725	0.509858	0.735363	0.196798	3.38935	8.12933	4.88957	3.64086	4.17446	4.6729	1.20904	1.36417	2.00218	1.50735	1.33332	1.35265	2.39689	2.09344	1	0	0	0	0	0	0
ENSG00000198589	0.764985	3.66618e-09	LRBA	1	0	20.1395	16.6016	19.6411	29.4377	23.349	20.8409	12.3385	10.1894	10.3693	7.91042	6.4656	12.5591	11.1139	10.6752	9.19605	0.597107	0.682808	1.78707	1.66782	1.21351	1.2415	1.42827	0.653677	9.05027	7.2866	4.14579	2.46033	1.80517	0.521274	1.90932	1.66946	2.92054	1.0135	1.71125	2.20252	1.42963	1.54295	0	0	0	0	0	0	0
ENSG00000156831	0.764374	3.83775e-09	NSMCE2	1	0	5.55396	5.61163	8.40015	11.899	12.9704	14.5729	8.91678	12.3547	13.6518	5.12857	6.56357	8.73564	3.25296	5.38342	5.77249	1.87691	1.62166	2.13532	2.49601	2.2249	2.01822	1.713	1.36434	1.52075	3.02492	2.68517	2.5302	0.984614	0.78416	2.27565	2.20935	2.5601	2.69456	1.18779	3.72729	2.9023	3.97741	0	0	0	0	0	0	0
ENSG00000176092	0.763658	4.04833e-09	AIM1L	1	0	1.61975	2.44251	1.55903	29.7297	19.5396	27.466	13.3254	6.92588	6.40055	20.4784	17.971	13.413	2.06247	1.81598	1.60564	0.0518222	0.0733253	NA	NA	0.0434146	0.0498945	0.0143924	NA	6.2082	9.07014	0.130228	0.141527	0.0609304	0.156109	1.09076	1.1237	2.40554	2.73278	0.423024	0.203849	0.110578	0.204863	0	0	0	0	0	0	0
ENSG00000112699	0.763399	4.12732e-09	GMDS	1	0	29.2531	25.3673	35.8151	226.224	144.366	158.04	212.002	204.197	233.307	15.4479	11.9307	22.4114	8.94771	10.7573	7.88167	0.816584	0.924773	0.98312	1.03346	1.24871	1.211	1.06625	0.534246	26.9453	59.872	1.64211	1.54433	0.168041	0.273449	0.820429	0.80513	3.69069	3.68858	1.35732	1.44598	1.10364	2.00192	0	1	0	0	0	0	0
ENSG00000115514	0.763149	4.2046e-09	TXNDC9	1	0	5.98813	4.87347	7.51725	12.0729	11.42	9.56092	8.04307	8.33148	9.08658	49.2773	48.0943	65.2315	9.43794	14.0544	15.1426	2.43069	2.56627	3.32503	3.39486	2.83884	2.60676	2.46064	2.12099	3.38215	6.53845	4.48721	4.00481	1.8945	1.62906	2.81248	2.40666	3.36526	3.36272	3.71753	2.78467	3.37431	3.87389	0	0	0	0	0	0	1
ENSG00000109016	0.763043	4.23785e-09	DHRS7B	1	0	3.23593	4.95289	5.98871	39.7108	51.702	39.2125	25.282	25.3608	26.6369	24.4763	26.4201	22.888	3.03895	6.76317	6.74251	3.66501	4.04626	3.58099	3.9471	3.39704	1.51073	3.13271	2.90086	7.20815	6.8746	4.3777	6.97542	3.30064	3.031	3.24533	2.69002	3.05479	3.03696	3.95565	2.94612	3.72896	3.64265	1	0	0	0	0	0	0
ENSG00000172893	0.762943	4.26959e-09	DHCR7	1	0	8.56013	6.53858	7.43488	37.7871	39.2267	35.5449	59.2284	39.6581	33.9953	36.5018	15.8133	43.6768	34.8189	80.704	43.8267	1.11705	1.66994	3.75008	4.16224	4.22055	4.67334	0.948997	0.883471	7.3866	9.79671	4.66041	4.10457	15.0402	19.3844	2.89196	2.41796	2.13931	2.20652	3.37168	3.98805	6.01359	6.23449	0	0	0	0	0	0	0
ENSG00000174840	0.761655	4.6966e-09	PDE12	1	0	4.07985	4.67862	5.04089	7.29737	6.14935	6.33088	4.21581	4.10716	4.49797	4.9936	4.89548	7.80657	7.7502	5.20808	6.6612	1.81776	1.78063	1.41828	1.56638	1.42035	1.56166	0.854346	0.514441	1.78136	3.87678	1.91797	1.54217	0.863118	0.444615	0.936446	0.775221	2.64504	2.67294	1.9567	1.45364	3.33172	2.48744	1	0	0	0	0	0	0
ENSG00000102738	0.761491	4.75379e-09	MRPS31	1	0	6.07136	5.3166	7.95368	20.7548	22.5513	18.8378	11.8539	14.2247	15.655	14.1694	11.6767	22.5773	19.3602	22.2772	16.3166	1.76691	2.19704	4.29697	4.46517	4.37347	3.4333	8.25303	6.96032	5.92369	17.5574	8.14042	5.53411	5.14645	4.40865	2.15151	2.41437	3.06008	3.44116	2.52876	3.52031	4.34147	2.15898	1	0	0	0	0	0	0
ENSG00000213625	0.76143	4.77525e-09	LEPROT	1	0	7.28426	6.62407	7.33651	45.6972	51.0689	45.3325	47.3344	53.1858	52.4897	34.1059	41.965	52.3537	10.3183	31.006	28.9847	4.2791	9.0563	3.43007	3.2036	3.45789	3.94837	6.60653	5.27519	8.75301	15.4767	6.99859	6.76951	2.92089	2.85565	11.9659	11.968	10.1002	10.4712	10.6938	8.67123	4.43813	5.66792	1	0	0	0	0	0	0
ENSG00000115677	0.761416	4.77984e-09	HDLBP	1	0	36.4848	38.2428	41.2824	94.4867	98.7711	89.9872	43.8287	39.7749	41.711	186.956	150.337	153.627	53.0979	58.9047	39.0368	8.59214	7.67523	12.2457	14.841	12.7062	12.8852	24.2736	23.2101	28.34	52.3055	20.3736	17.6964	28.1274	26.1839	15.05	13.9012	52.8859	56.7627	7.27515	7.56727	11.5897	13.0394	1	0	0	0	0	0	0
ENSG00000176974	0.761351	4.80292e-09	SHMT1	1	0	3.5342	2.56526	6.12434	10.7063	7.68139	13.2176	21.4804	20.923	22.0577	104.838	77.2361	55.9132	37.625	66.0937	45.0078	3.10647	0.845283	0.452795	1.04101	0.225215	0.598183	0.530924	0.423298	2.64371	6.1345	4.95414	5.49692	8.92043	13.8369	1.28599	1.64867	1.37852	1.10261	1.70679	2.24922	2.37948	3.11735	1	0	0	0	0	0	0
ENSG00000153879	0.761022	4.92084e-09	CEBPG	1	0	12.3257	14.9221	17.068	19.8386	23.7427	21.5273	10.359	12.786	13.8395	36.4408	47.0708	35.4348	4.99213	8.92359	7.0483	3.14829	4.6949	4.0707	4.4521	3.37936	3.08175	3.17692	2.37383	8.12978	13.1892	4.07675	3.37314	6.49339	4.28538	5.99917	5.36574	6.35971	6.12215	3.82439	3.1993	6.08345	7.05273	0	0	0	1	0	0	0
ENSG00000165629	0.760566	5.08844e-09	ATP5C1	1	0	90.9084	70.0047	145.832	350.054	326.365	276.199	296.908	268.377	306.568	233.924	336.383	477.862	216.01	272.133	249.555	17.508	15.5982	49.0556	27.1434	36.2379	18.0473	192.198	190.271	62.0554	152.376	162.092	152.578	47.4264	36.7337	17.0402	16.0816	28.5107	26.1705	13.5891	27.9473	15.1684	33.9561	1	0	0	0	0	0	0
ENSG00000175215	0.759457	5.51873e-09	CTDSP2	1	0	10.144	14.6737	11.7377	76.6894	101.966	89.9438	78.2279	42.1419	43.462	18.9228	33.1939	31.2333	34.1583	26.9701	31.0358	4.66545	4.82484	7.54647	8.86519	3.49566	3.68633	8.74723	6.43287	9.48954	9.55698	8.08518	8.62212	2.34861	3.48047	15.3349	14.9081	9.22407	9.8323	7.77492	8.31575	10.9475	10.5913	1	0	0	0	0	0	0
ENSG00000171155	0.759083	5.67099e-09	C1GALT1C1	1	0	6.51857	5.68661	8.3535	20.892	24.432	22.6556	22.4094	31.1589	36.9391	24.8206	22.8694	37.0751	7.17202	10.1627	15.4729	2.21022	2.00766	7.44542	7.18322	4.73195	4.72888	1.81878	1.2493	8.54419	20.2115	8.89703	7.80743	4.18676	3.34271	4.97321	4.63926	5.09577	4.10094	2.93534	2.25404	3.37699	4.78938	0	0	0	0	0	0	0
ENSG00000136986	0.758874	5.75797e-09	DERL1	1	0	7.48195	8.9821	10.0743	42.9229	42.229	37.4397	29.4106	26.6704	26.5584	21.2492	15.5966	28.5567	20.3392	27.5723	19.7342	6.90081	7.06354	8.68903	9.91534	5.18173	5.12655	4.72628	4.17794	10.225	17.8235	13.778	11.9356	9.02277	7.79508	6.77073	6.18334	12.2009	14.7416	8.65348	8.07613	7.16609	5.92042	1	0	0	0	0	0	0
ENSG00000204628	0.758149	6.06955e-09	GNB2L1	1	0	270.519	195.826	298.524	435.841	421.019	428.811	674.898	617.197	725.193	1530.75	1838.22	1673.66	1324.88	1076.03	962.925	223.805	255.643	35.6352	35.1409	34.6739	31.4253	85.9499	77.6644	95.302	205.38	122.631	115.146	65.3201	61.7361	114.822	109.998	133.266	150.828	498.497	468.05	181.738	173.068	1	0	0	0	0	0	0
ENSG00000110075	0.757919	6.17151e-09	PPP6R3	1	0	19.9648	17.6782	22.7675	46.8545	43.1998	38.9682	26.0512	26.4164	28.963	13.1717	12.2364	19.7324	10.7892	10.8861	13.5288	3.46426	4.35344	4.99458	5.58404	3.71983	3.41762	3.39377	2.6116	4.33183	8.01937	4.59039	4.08582	2.05876	3.01532	3.98775	4.05218	6.44402	6.75401	4.36228	3.28639	9.67969	10.0092	1	0	0	0	0	0	0
ENSG00000189050	0.75775	6.24773e-09	RNFT1	1	0	3.09235	4.57584	4.57181	8.81305	8.7563	6.69127	5.74155	5.93843	6.65758	7.17969	9.49338	18.0544	8.18853	9.93873	13.4453	1.11288	0.866063	3.03909	3.04742	1.99285	1.5215	1.57629	0.985691	2.35053	5.54248	2.94814	2.6243	3.23848	1.58309	2.3291	1.83727	4.5419	4.23642	2.14133	1.71979	2.69127	2.90362	0	1	0	0	0	0	0
ENSG00000171813	0.757695	6.27262e-09	PWWP2B	1	0	6.03115	7.18389	5.41131	7.9382	6.69787	6.71445	10.0807	7.22139	5.99948	7.37501	10.7815	11.0912	2.71741	2.0424	1.61134	0.773892	0.598033	0.471576	1.0857	0.978679	0.656425	0.882486	0.595538	0.87838	2.30407	0.619575	0.776921	0.124235	0.318301	2.87323	2.50193	0.677057	0.478436	0.831729	0.593774	0.48398	1.0025	0	0	0	0	0	0	0
ENSG00000140395	0.75703	6.58143e-09	WDR61	1	0	10.8826	9.40246	17.3506	17.9015	19.8866	18.6766	20.2833	26.7289	25.1003	14.3873	15.5833	25.6091	8.70694	11.0488	11.1639	3.18812	4.77566	4.6752	4.33486	6.00298	2.30682	2.35145	3.76403	2.26295	4.7542	8.60428	7.09986	4.74195	3.95036	4.05406	3.55899	9.41169	10.1202	4.60448	4.57888	4.70068	5.29411	1	0	0	0	0	0	0
ENSG00000065883	0.757018	6.58699e-09	CDK13	1	0	6.39422	6.04293	6.04836	11.2083	10.5283	11.3765	6.12989	6.16413	6.10152	11.1252	9.61468	10.8415	9.44174	8.98145	9.39784	2.4303	1.39525	2.63858	2.87897	2.30499	2.33827	1.06362	0.806609	2.08834	4.03756	1.48592	1.45848	1.38779	1.01387	1.89366	3.33121	3.71504	3.87226	2.89194	2.55895	4.26026	4.77096	1	0	0	0	0	0	0
ENSG00000151092	0.756535	6.82044e-09	NGLY1	1	0	7.8418	6.82305	7.19581	12.8459	12.8907	10.3606	12.8304	13.5754	14.1911	7.74632	7.1085	12.4757	4.9703	5.37534	6.12316	2.12621	2.00564	4.11419	3.79328	2.28889	2.75949	2.81081	2.48004	3.40255	5.97745	6.23366	5.36005	2.8499	2.61892	2.75635	2.97581	4.3472	3.70006	4.21509	2.96314	4.77886	5.11042	1	0	0	0	0	0	0
ENSG00000029364	0.75633	6.92165e-09	SLC39A9	1	0	8.50694	8.00499	10.8907	41.2535	37.0457	33.4994	28.3963	21.8193	27.5402	11.4758	7.5162	12.8058	7.3617	7.89802	8.72216	1.58067	1.17947	3.83925	4.08171	4.03196	3.86145	1.99185	1.46592	9.61996	15.3668	4.15005	3.9352	4.244	3.30073	5.27041	4.98773	6.27955	6.3138	2.54483	2.96967	4.53064	4.1036	1	0	0	0	0	0	0
ENSG00000103356	0.755764	7.20899e-09	EARS2	1	0	2.16739	2.20295	2.11279	2.87116	2.86276	3.83002	4.46078	4.63836	4.72505	5.16248	9.47866	7.93034	3.07814	3.67917	4.73754	0.400962	0.567338	0.536307	0.60998	0.447881	0.694884	1.1507	0.874184	1.22476	1.95193	1.48343	1.60044	1.7286	1.521	0.543455	0.625729	1.54206	1.71797	2.14307	1.38947	1.14076	1.05672	0	0	0	0	0	0	0
ENSG00000152484	0.754974	7.62834e-09	USP12	1	0	11.4853	9.91705	11.3595	52.062	49.3506	41.941	19.2379	16.6206	17.1049	12.7175	11.1957	13.5219	22.9712	30.9835	30.7781	2.53971	3.10281	6.06895	6.30836	6.41772	6.52457	1.80366	1.35739	12.0481	20.6865	3.91586	3.82786	2.1948	1.8838	3.76663	3.39024	8.41501	8.68314	7.82596	6.28971	5.24809	4.81573	0	0	0	0	0	0	0
ENSG00000081377	0.7549	7.66868e-09	CDC14B	1	0	2.37132	1.84358	2.88021	6.24169	6.39229	5.66958	4.14704	3.52032	3.38952	28.208	24.7675	38.5864	15.0109	13.7973	15.8127	0.306702	0.382927	1.05202	0.820785	0.422725	0.452272	1.10224	0.357648	1.12728	4.64897	0.620841	0.577681	1.80818	1.02678	0.682638	0.411307	0.375304	0.901104	0.758503	0.520388	1.27024	1.86219	1	0	0	0	0	0	0
ENSG00000124299	0.754749	7.75162e-09	PEPD	1	0	4.83926	2.9602	7.46671	449.355	530.637	433.187	20.5286	18.1037	16.9716	302.823	323.612	278.502	430.251	482.533	442.391	3.6616	2.13518	3.73997	4.52995	2.67713	3.05107	3.32813	2.83036	74.6365	120.472	61.1485	46.6569	6.1055	5.74906	4.42676	2.95278	8.25281	6.71428	5.86147	5.12535	5.11403	4.42145	0	0	0	0	0	1	0
ENSG00000170231	0.754643	7.81057e-09	FABP6	1	0	0.0728958	0	0	10785.3	21242.3	8820.24	6.54134	7.29503	18.4334	499.087	10250	4895.47	194.909	449.096	403.197	NA	NA	NA	NA	NA	NA	NA	NA	569.253	21.6766	NA	NA	NA	NA	NA	NA	0.68425	0.420245	NA	0.358259	1.36036	1.00812	1	0	0	0	0	0	0
ENSG00000036054	0.754512	7.884e-09	TBC1D23	1	0	7.96531	8.01768	9.7634	18.6688	16.1076	16.6899	9.17693	9.87153	10.7363	13.8683	12.5017	18.1729	20.6528	21.0529	20.4395	3.51499	1.68972	5.92205	6.07183	4.98338	5.05032	2.42175	1.529	5.31801	9.96452	2.50555	2.9253	1.74849	1.33488	3.29825	3.41449	5.69511	5.28006	3.46837	2.20315	5.09633	4.32896	0	0	0	0	0	0	0
ENSG00000134444	0.753738	8.33049e-09	KIAA1468	1	0	12.2607	12.1498	11.4473	14.7955	11.6562	11.577	12.224	12.9373	11.46	16.8396	15.6601	12.2759	4.45021	4.78319	4.8899	2.39606	2.88443	3.18073	3.16559	2.85303	2.88133	1.03937	0.783588	3.44778	7.62345	2.04532	1.72581	0.67278	1.16097	2.2269	2.06922	2.76757	1.61471	1.71659	1.14759	2.7162	5.37652	1	0	0	0	0	0	0
ENSG00000051009	0.753226	8.63837e-09	FAM160A2	1	0	10.4904	12.4328	12.9861	28.8455	26.411	27.2071	19.4613	16.3369	14.6959	6.83645	10.5832	13.0071	31.0092	26.9766	14.126	9.07771	4.29853	3.56355	4.32151	5.4992	6.00311	1.84816	1.81355	5.30263	8.26937	2.59022	3.38859	1.871	1.71893	2.92382	2.60217	5.27901	5.76922	2.93115	2.1746	1.69776	1.88722	1	0	0	0	0	0	0
ENSG00000119899	0.753161	8.67839e-09	SLC17A5	1	0	6.75682	8.90187	6.65742	11.5973	13.9674	12.8138	6.87452	6.7744	6.85385	7.78985	13.6755	17.6837	20.6015	36.4161	30.6715	0.578082	0.327181	1.4777	1.77485	2.59905	2.31536	0.877669	0.44112	3.93638	6.3531	6.35965	6.44455	3.6703	3.43122	2.12011	2.54498	3.00912	3.45491	0.966247	0.693015	2.86205	3.65643	0	0	0	0	0	0	0
ENSG00000125977	0.752985	8.78705e-09	EIF2S2	1	0	12.3617	11.0926	16.291	79.3787	60.2635	62.0806	69.7438	95.4558	63.6085	63.2282	54.7065	108.347	16.1145	23.6125	20.8945	18.9738	12.4901	11.7419	10.9781	8.52501	6.85493	9.45239	8.21892	9.38478	21.645	13.5298	11.2494	16.4044	9.96374	5.99492	6.52501	25.658	25.284	13.584	8.76397	8.61418	9.55198	0	0	0	0	0	0	0
ENSG00000167085	0.75288	8.85271e-09	PHB	1	0	26.2043	21.9422	36.4047	34.5165	30.0268	30.4654	59.6493	61.4667	67.3638	67.0729	39.0041	105.145	30.1739	38.0275	29.6761	5.54917	3.87147	5.23365	6.08229	4.36458	4.18542	22.8955	22.9051	4.8639	9.47368	22.4715	22.5607	11.3758	11.0094	3.71659	3.22071	5.00667	5.45017	6.00489	6.33383	4.60904	3.47747	0	0	0	0	0	0	0
ENSG00000011405	0.752799	8.90399e-09	PIK3C2A	1	0	8.44123	6.89546	8.12894	16.1139	14.2465	15.0028	5.92051	6.29221	7.16377	6.21271	13.2716	20.0743	9.70389	21.0411	15.6239	0.429515	0.303869	3.29652	3.19495	2.15256	2.45168	0.971345	0.73577	6.06846	12.9216	2.89115	2.37181	2.60619	1.55058	2.4289	2.30569	7.79563	7.69491	1.99455	1.0258	3.14227	3.37164	1	0	0	0	0	0	0
ENSG00000111358	0.752518	9.08262e-09	GTF2H3	1	0	6.1766	4.67937	7.36146	8.26677	9.42802	8.76887	12.2	14.9231	14.8094	5.58252	4.71172	9.49842	6.93772	4.92669	4.47413	1.06496	1.45047	1.94073	1.74836	1.4354	1.03437	1.15747	1.21152	1.26268	3.6456	2.56013	2.004	1.85117	1.36396	1.50633	1.34643	3.28024	3.90714	3.56406	2.62824	3.09605	3.09049	1	0	0	0	0	0	0
ENSG00000001626	0.752511	9.08693e-09	CFTR	1	0	30.8591	33.8255	36.8906	33.1077	28.9077	28.006	29.2872	29.4716	42.4252	13.8621	12.1038	6.5292	5.36023	8.20701	10.6092	NA	0.0184593	0.0174496	0.0162382	0.0737735	0.10551	0.0108697	0.0106661	6.84928	11.0119	0.745844	0.44399	0.0115042	0.0130999	0.636559	0.742573	0.22053	0.141893	NA	0.0109967	0.0835122	0.0928317	0	0	0	0	0	0	0
ENSG00000015413	0.751432	9.80425e-09	DPEP1	1	0	0.103279	0.054967	3.83249	566.995	592.489	480.035	164.566	93.0465	100.845	273.508	302.832	136.386	114.604	146.013	262.899	3.79324	3.42257	NA	0.0228088	NA	0.0423436	14.1381	9.4986	58.0684	79.5591	33.3402	21.4811	0.161592	0.220806	13.4646	15.6321	0.649031	0.434852	0.096162	0.0308927	0.234608	0.173859	1	0	0	0	0	0	0
ENSG00000134910	0.751279	9.91011e-09	STT3A	1	0	16.8225	15.2029	19.4722	68.7089	58.9903	62.5688	43.87	49.1733	51.0719	90.9985	78.7534	128.731	48.8009	56.8387	59.9263	9.55981	6.21316	7.01536	7.4013	6.51437	6.16549	5.66574	3.56515	20.4056	48.4519	15.4219	14.0486	17.8819	15.1568	9.75888	9.91828	69.1958	70.1916	9.70791	8.66218	14.4774	16.4186	0	0	0	0	0	0	0
ENSG00000108788	0.751192	9.97107e-09	MLX	1	0	10.7102	11.2283	14.5319	85.5832	75.9524	68.6654	54.0037	49.5141	52.3667	19.1708	17.0961	24.1284	1.81544	2.73737	2.77038	1.7873	3.54344	2.21814	2.56212	1.66436	2.46292	1.46564	1.01592	8.82593	16.7094	4.55112	4.0061	2.2886	2.21817	1.57106	1.32813	2.66041	4.28283	2.21389	2.1216	3.80897	4.94095	0	0	1	0	0	0	0
ENSG00000155256	0.750964	1.01322e-08	ZFYVE27	1	0	5.34919	6.95513	7.1248	7.68771	7.83291	8.79381	10.9613	8.23917	8.56114	10.028	7.2374	6.74492	5.17487	6.90928	9.11451	2.60122	1.5911	2.13054	2.68013	1.82165	1.91043	0.884979	1.64628	0.888104	2.73633	2.34123	1.32909	0.896159	2.0747	1.58736	1.64947	1.14048	2.51833	1.95927	2.67258	2.14398	3.97399	0	0	0	0	0	0	0
ENSG00000105248	0.750808	1.02434e-08	CCDC94	1	0	3.58059	4.91827	4.1843	4.67103	4.40204	4.49953	5.95521	4.9226	5.75555	10.6849	11.3255	13.8627	3.4015	4.81581	6.34327	1.87843	1.83456	0.836999	0.896207	0.511159	0.686979	0.73038	0.819367	1.268	1.35897	0.531101	0.98652	0.690361	0.94313	1.34803	1.13412	1.18433	1.33059	2.13586	1.90033	3.20673	2.97031	1	0	0	0	0	0	0
ENSG00000185359	0.750459	1.04967e-08	HGS	1	0	9.1025	10.8069	10.6653	38.0934	39.4531	36.1087	27.814	20.4807	19.376	9.60537	12.814	28.1656	37.4695	47.7	50.9052	6.07259	5.24755	6.07132	7.02994	6.95512	6.73801	3.53816	2.33775	7.25131	9.47719	5.86936	6.83358	5.06783	2.58555	6.31772	5.81786	6.8594	6.66214	5.71967	6.15675	5.67841	5.30484	0	0	0	0	0	0	0
ENSG00000169223	0.750395	1.05438e-08	LMAN2	1	0	22.1456	22.1564	28.7529	61.3909	59.7513	49.2144	43.9706	34.1215	35.6207	33.4283	32.1576	50.2945	13.8649	15.5112	9.13318	8.83409	8.22527	8.50193	9.38254	5.9638	6.46305	7.0825	6.01492	14.4282	25.4301	15.0275	14.8108	18.0844	16.0761	9.39555	8.81979	20.3129	21.4121	10.8852	10.2177	10.4519	10.8498	0	0	0	0	0	0	0
ENSG00000112245	0.749472	1.12455e-08	PTP4A1	1	0	71.492	62.5593	72.8379	76.7198	56.8008	95.6032	35.1746	27.2097	33.3571	22.5914	29.372	43.8433	16.7125	18.529	27.1956	0.49862	0.680746	3.16415	3.63012	2.39442	2.34941	1.66222	1.27403	1.92164	2.93581	1.38491	1.36845	2.49578	2.78513	2.5998	2.72676	1.14348	1.24762	0.628103	0.533314	0.994789	1.24431	1	0	0	0	0	0	0
ENSG00000075234	0.749462	1.12531e-08	TTC38	1	0	14.4571	15.77	21.5068	12.7527	13.9318	10.7614	21.9269	15.0498	13.5745	13.6413	36.9085	22.0575	32.7617	84.4644	68.4996	0.707052	0.899667	0.879785	0.961965	1.1187	0.924605	2.08253	2.16901	2.79319	3.0544	7.16961	5.90033	5.99359	7.90822	3.79939	4.13293	2.43918	2.03781	2.30112	2.55041	3.0643	3.06816	1	0	0	0	0	0	0
ENSG00000182872	0.749333	1.13543e-08	RBM10	1	0	4.78744	7.15697	7.48409	14.601	14.3501	14.9737	13.1926	13.2501	15.7524	2.98774	6.72533	3.67166	4.18035	4.5614	4.2547	2.97169	2.04762	1.42366	2.15246	1.09189	1.07074	0.883023	0.857849	0.83931	1.80792	1.63815	1.34076	0.921731	0.974906	1.0889	1.05366	1.22087	1.37734	2.55836	1.86477	2.12943	2.31366	0	0	0	0	0	0	0
ENSG00000151876	0.748947	1.16636e-08	FBXO4	1	0	1.62439	0.835223	2.53238	4.93585	5.74649	5.5434	3.58719	3.52143	3.54425	5.5515	6.14585	8.67889	4.31829	7.00903	6.06042	0.966849	0.337786	0.989863	1.23314	0.839988	0.496471	0.815506	0.683128	1.74476	3.10514	1.57479	1.36914	1.51571	1.10268	1.81578	1.58825	0.883963	0.613716	1.39891	1.60983	0.560336	0.509618	1	0	0	0	0	0	0
ENSG00000144713	0.748317	1.21842e-08	RPL32	1	1	90.2223	73.304	113.398	665.731	641.72	625.305	568.77	869.925	1037.31	2415.52	3010.3	2073.21	105.764	110.974	177.496	78.9886	90.5704	23.4362	21.4396	25.7135	22.0564	56.0175	48.2341	36.5024	94.5001	80.3462	74.3838	59.9441	40.3841	49.9711	47.6999	42.9984	41.6808	312.074	238.096	61.3565	70.6791	1	0	0	0	0	0	0
ENSG00000101346	0.748304	1.2195e-08	POFUT1	1	0	3.56067	3.46746	4.15287	5.00153	5.68296	5.14789	7.38553	6.25619	6.30123	9.73743	12.6437	20.6501	21.5822	24.1014	19.0404	1.21524	1.5661	1.32952	1.34556	0.902311	0.75221	0.899594	0.843374	1.30161	1.64516	0.888616	0.799613	0.893684	0.74007	1.39242	1.20016	1.57805	2.49682	2.34148	1.80925	1.71806	1.82742	1	0	0	0	0	0	0
ENSG00000121578	0.748176	1.23034e-08	B4GALT4	1	0	12.377	14.5748	14.7679	20.7067	33.2239	19.7753	16.7042	16.5025	20.3677	27.641	24.1766	45.563	3.82139	4.12829	5.80236	1.9309	1.41665	3.53921	3.5828	2.40398	2.95385	3.18778	2.07565	4.72321	8.37172	1.37033	1.0141	0.157657	0.28724	5.67036	5.39221	5.61271	8.09638	0.781839	0.572669	0.915584	0.932945	1	0	0	0	0	0	0
ENSG00000108344	0.747825	1.26064e-08	PSMD3	1	0	13.6141	13.8752	20.2412	72.5152	67.4477	59.9706	66.8067	49.0298	56.9525	31.8791	38.506	106.441	60.7833	57.3164	57.2166	12.1811	9.53919	14.3715	17.1404	13.069	13.9408	15.7024	15.8468	11.8148	16.9139	22.6936	20.8824	17.4635	14.0392	9.7301	9.74072	16.188	15.9832	11.3572	10.752	15.9385	17.9897	0	0	0	0	0	0	0
ENSG00000134709	0.747139	1.32172e-08	HOOK1	1	0	14.8229	10.0352	15.2075	40.6061	32.3212	43.2381	21.9716	28.0106	24.9731	14.1129	9.26987	6.4744	20.2216	27.572	23.6199	0.46563	0.219613	5.6701	6.37522	6.473	7.01603	0.743579	0.428276	11.0249	20.9585	4.83283	4.9643	5.88528	3.48716	1.22508	1.44851	2.60807	2.97339	0.644801	0.6705	3.47745	4.46375	1	0	0	0	0	0	0
ENSG00000102699	0.746964	1.33775e-08	PARP4	1	0	21.289	32.0497	32.8556	24.077	21.0643	21.8474	14.8767	10.4003	9.59542	55.1721	60.9813	42.9641	18.8875	17.4072	21.3499	2.25744	1.61918	1.38826	1.45595	0.564492	0.509119	2.85288	2.30189	6.65056	10.1515	2.2508	2.31884	1.58855	2.08015	5.48564	4.96122	17.2585	16.0823	5.16333	4.49699	5.22918	5.5295	0	1	0	0	0	0	0
ENSG00000125734	0.746869	1.34654e-08	GPR108	1	0	7.89976	12.7064	13.8536	22.9068	21.1951	20.5365	55.2687	47.7661	46.3113	38.003	26.5464	39.1146	10.4715	10.8774	15.256	9.07253	6.16847	5.72601	6.15954	1.97418	2.83605	4.31947	3.46793	6.47825	10.0153	4.0466	5	6.19939	5.04796	7.97546	8.33239	9.99024	11.9995	8.72494	7.31634	6.03394	5.40309	0	0	0	0	0	0	0
ENSG00000115267	0.74655	1.37639e-08	IFIH1	1	0	2.91529	7.40099	5.1714	25.1848	17.9626	15.5946	13.6918	6.30823	5.56428	3.16441	5.47142	3.44579	19.9583	19.4053	27.3984	1.10227	1.60298	0.378825	0.33347	0.355793	0.274161	0.584314	0.763514	5.2416	9.07615	1.12531	0.609607	1.46585	0.791022	1.29948	1.17801	2.56905	2.71785	1.23185	1.03236	1.30668	1.97933	0	0	0	1	0	0	0
ENSG00000114354	0.746202	1.4096e-08	TFG	1	0	17.9399	17.74	23.11	168.291	188.72	130.47	22.3757	27.7974	29.8085	39.866	36.1183	97.509	43.3673	56.4009	54.6675	4.73702	3.65025	17.7884	21.5915	10.2845	11.3314	9.04244	7.23668	52.3109	112.176	13.0777	11.9978	8.74662	7.94997	4.85124	4.96483	17.0784	18.911	4.5904	4.799	8.63673	9.70604	0	0	0	0	0	0	0
ENSG00000172053	0.745597	1.46927e-08	QARS	1	0	36.9819	33.9578	49.0543	75.6335	85.8092	76.0119	51.4278	48.8506	50.436	13.2516	7.80533	23.8485	16.9511	25.23	28.0557	6.00229	4.55835	2.92876	2.67636	2.88932	3.20262	3.40024	2.50912	15.3239	15.3408	6.11858	5.87495	3.63144	3.47383	4.59774	4.18445	16.3848	8.11562	6.55311	6.36385	9.61881	13.1035	1	0	0	0	0	0	0
ENSG00000140374	0.745281	1.50134e-08	ETFA	1	0	55.4497	46.113	94.5795	117.24	121.892	115.78	89.0701	101.144	102.7	49.5187	66.9577	137.712	120.63	256.228	125.2	4.16858	5.52021	7.73577	8.24739	3.21057	3.45446	62.2309	47.4756	16.6955	39.1714	63.5283	54.9853	56.8793	32.9058	8.64237	7.55483	8.74334	9.85343	8.20294	6.39059	8.6866	9.65471	0	0	0	0	0	0	0
ENSG00000103274	0.745166	1.51318e-08	NUBP1	1	0	4.89474	4.93916	6.0531	16.1149	15.4795	13.8122	14.846	13.7728	13.1849	5.15151	6.15968	11.3762	16.1963	8.17781	8.22558	3.09302	2.98897	1.23329	2.25079	1.33705	1.26509	1.33049	1.18755	2.42622	5.46775	5.36409	4.69417	2.96011	2.34544	2.30691	2.29429	2.00745	1.93504	7.13296	6.79124	5.17407	3.20614	1	0	0	0	0	0	0
ENSG00000111666	0.745055	1.52465e-08	CHPT1	1	0	20.3737	21.3135	23.7484	35.1252	35.467	33.7738	21.5452	36.3653	32.9257	97.3025	77.4775	74.4335	63.0552	81.4111	78.262	0.778651	0.248794	6.58016	6.59133	3.09847	2.55956	7.98138	7.38963	5.12002	12.8147	76.3488	63.7293	5.2706	3.39153	2.56371	2.40383	3.78134	4.45509	0.408274	0.1752	1.28493	0.591347	1	0	0	0	0	0	0
ENSG00000075568	0.744417	1.59241e-08	TMEM131	1	0	22.1726	15.1446	18.3443	55.5102	51.8965	43.1921	40.5435	26.4676	32.4518	13.628	15.6573	17.1943	13.0406	16.7052	20.281	5.34038	4.61099	6.01808	7.78101	6.99961	7.56377	3.80366	3.22922	10.8925	16.1246	4.22116	4.16732	2.20389	2.08713	4.28073	4.18254	6.69764	7.04105	5.65686	5.03907	12.2736	13.3606	1	0	0	0	0	0	0
ENSG00000168350	0.743301	1.71772e-08	DEGS2	1	0	3.39834	2.94502	4.76569	147.965	180.051	151.846	129.873	76.6854	95.0683	37.0175	55.0735	51.065	2.76825	6.84284	5.53427	1.2352	0.605782	0.359354	0.820376	0.600718	0.618084	0.430425	0.281679	18.3533	25.7336	11.0644	9.28477	0.121279	0.159938	1.02181	0.460314	2.58616	2.06953	3.99072	2.67385	1.80546	1.66752	0	0	0	0	0	0	0
ENSG00000179889	0.743077	1.74386e-08	PDXDC1	1	0	46.6929	48.7548	53.3088	67.9503	68.1433	67.8878	114.823	117.507	113.457	21.4195	23.4002	37.0238	18.8102	19.8734	11.4981	2.6901	2.24416	6.86381	7.22645	4.89287	5.1989	5.63964	5.18985	10.3663	15.9144	7.25172	8.25801	7.1669	5.50142	6.09446	4.92374	9.47231	10.8804	2.82683	2.15415	4.71995	4.40322	0	0	0	0	1	0	0
ENSG00000197798	0.742434	1.82124e-08	FAM118B	1	0	11.0158	11.0027	12.7769	19.177	10.9368	12.635	14.2697	13.8695	16.8125	7.77593	4.78462	5.94789	18.6082	13.4937	13.8979	1.11953	2.10784	2.47383	2.66947	2.11666	2.15445	1.65054	1.19226	2.12746	5.15646	1.67813	1.17327	0.785165	0.814455	2.41791	1.79323	1.83681	1.79787	5.11943	1.73802	3.33897	3.35062	1	0	0	0	0	0	0
ENSG00000163541	0.742053	1.86866e-08	SUCLG1	1	0	52.9924	43.947	85.2697	156.607	144.83	136.114	184.958	197.575	223.333	113.774	137.492	213.536	80.8075	123.94	116.582	8.69752	4.10216	23.8602	26.0333	15.7625	17.3974	78.3325	83.6863	36.3396	76.9178	105.827	80.134	19.7219	20.8533	7.93913	7.56651	14.4785	13.9819	9.93554	9.82493	9.72122	9.26233	0	0	0	0	0	0	0
ENSG00000006831	0.7418	1.90065e-08	ADIPOR2	1	0	14.6177	17.5236	17.6486	92.4578	125.043	80.2072	37.5465	31.008	35.679	69.4762	121.508	71.6535	103.281	118.113	59.8248	8.00006	8.04558	10.0898	10.0868	5.13744	5.5146	9.83832	7.85561	30.3063	48.8426	12.3466	13.0658	77.5549	39.7591	15.6653	13.3156	15.8862	17.667	8.60319	7.06701	11.3803	11.6166	0	0	0	0	0	0	0
ENSG00000109919	0.741201	1.9787e-08	MTCH2	1	0	20.9048	15.4831	30.0833	112.411	115.939	94.5413	53.0331	50.7288	66.1368	72.0768	76.9855	124.402	15.0421	19.6649	27.9632	7.56702	4.83073	21.7116	24.1267	10.055	10.187	15.9932	12.9017	35.7544	68.6234	29.5076	24.5376	25.7768	19.1714	7.4356	7.59768	8.77869	8.54965	6.31465	5.65631	7.21277	6.16389	0	0	0	0	0	0	0
ENSG00000142484	0.740836	2.02762e-08	TM4SF5	1	0	2.43746	5.30375	1.4647	220.028	269.265	187.072	4.01053	2.95245	2.13738	325.875	253.713	221.061	529.687	921.207	1366.55	NA	NA	NA	0.0526031	0.159325	NA	1.05636	0.13821	130.294	189.56	NA	NA	NA	NA	0.303252	0.249926	NA	0.0835738	0.813177	0.926208	1.08214	1.40338	0	0	0	0	0	0	0
ENSG00000183696	0.740405	2.08693e-08	UPP1	1	0	3.32965	4.22024	7.81274	229.508	96.5572	116.152	48.4346	13.9105	11.5484	21.1785	7.7711	15.2311	8.98049	10.4564	9.90327	2.36101	0.998472	NA	0.0203994	0.123524	0.264993	0.464219	0.589349	25.1712	53.1697	1.68931	0.937609	0.282849	0.197487	0.493895	0.669201	4.65095	7.52022	0.143342	0.165778	0.139886	0.155495	1	0	0	0	0	0	0
ENSG00000102034	0.740403	2.0872e-08	ELF4	1	0	7.80565	7.49772	6.82375	23.6926	21.6431	23.0662	15.4108	10.5342	10.3248	27.0311	27.1432	25.2508	6.99506	7.96296	11.1365	3.97953	3.76553	0.131694	0.0350148	0.106053	0.123553	1.28912	1.00048	8.49776	11.3444	0.388815	0.345722	0.163795	0.355998	3.00766	2.75535	3.24314	3.8585	9.38635	9.57386	12.1076	11.8181	0	0	1	0	0	0	0
ENSG00000159592	0.738916	2.30439e-08	GPBP1L1	1	0	25.3791	29.3768	28.4288	39.9907	43.6092	37.1952	24.2465	25.9422	30.8832	14.6609	16.73	16.448	20.0842	18.862	11.1764	4.36553	4.34945	4.42834	4.8051	3.15147	3.47641	4.60907	3.53389	9.13974	15.0105	7.24474	6.89582	5.14159	4.20884	7.48205	6.84678	8.69651	8.21677	8.45042	7.15196	10.7667	11.6662	1	0	0	0	0	0	0
ENSG00000169914	0.738658	2.34419e-08	OTUD3	1	0	2.05242	1.72697	2.09616	17.9186	7.03429	7.53686	5.82493	4.31566	5.33152	9.28501	10.2083	9.40926	2.36372	2.68844	3.83381	1.55127	1.32394	1.05392	1.31788	1.73279	1.65003	1.47713	1.48973	2.24539	4.21415	1.70165	1.89325	1.25937	1.03845	2.40292	2.58468	2.10099	2.43465	1.16293	1.03777	1.57623	2.33617	0	0	0	0	0	0	0
ENSG00000104365	0.738636	2.34755e-08	IKBKB	1	0	3.51708	3.79111	4.25773	17.0621	17.3521	18.213	15.3364	13.9906	15.4455	9.71555	14.846	20.6237	11.5567	12.719	11.335	5.7718	4.2718	1.95757	2.92952	1.48039	1.50523	1.44328	0.986305	2.04878	3.58896	3.36949	3.14406	1.93165	2.63224	2.56543	2.59707	1.66298	1.47281	10.0496	8.25099	5.25967	5.47936	1	0	0	0	0	0	0
ENSG00000164180	0.738101	2.43211e-08	TMEM161B	1	0	6.27227	4.66166	6.80607	15.2318	13.4903	12.9011	6.20692	8.65593	9.77712	3.44402	1.9804	4.53959	5.7255	4.89558	4.7267	NA	NA	NA	NA	NA	NA	NA	NA	1.07904	NA	1.3453	NA	0.837009	NA	NA	0.679743	2.93296	NA	NA	NA	2.8845	NA	1	0	0	0	0	0	0
ENSG00000178035	0.738032	2.44322e-08	IMPDH2	1	0	27.8873	27.0531	39.7465	35.2059	31.5448	40.1472	48.7045	53.1877	59.6091	13.8878	10.5142	19.5043	21.9911	23.9364	22.9199	8.5222	4.85847	3.30984	3.56711	2.91952	3.47208	2.96646	2.35334	3.23357	7.00784	3.20428	2.53028	1.89277	2.58636	2.46411	3.06166	6.19903	5.69249	7.39779	7.06704	6.24917	8.02494	0	0	0	0	0	0	0
ENSG00000167925	0.737918	2.46181e-08	GHDC	1	0	1.4424	1.36634	1.72085	7.29646	6.51182	5.92229	6.32072	6.41148	6.34911	6.07696	6.00888	8.74316	6.27842	5.39074	8.63297	0.513536	0.699711	0.43248	0.804911	0.274835	0.527395	0.79235	0.715312	0.905435	1.35414	4.2539	3.57212	0.637339	0.916723	1.09182	1.12478	1.5004	1.35404	1.10474	0.641287	0.974026	0.631587	1	0	0	0	0	0	0
ENSG00000069956	0.737525	2.52641e-08	MAPK6	1	0	18.9304	18.1969	21.7375	57.29	49.6978	64.3467	21.4905	17.0732	15.1839	35.5404	13.7185	14.403	67.6865	60.9469	48.4762	5.2171	4.26734	18.5956	9.08104	3.92353	3.69688	1.29481	2.37873	11.113	11.9986	3.27634	3.63571	1.9384	4.266	4.31955	2.12336	8.84319	7.96997	4.43771	2.00154	9.25842	4.4628	1	0	0	0	0	0	0
ENSG00000139410	0.737211	2.57932e-08	SDSL	1	0	3.55306	2.75838	4.84673	12.8587	8.89661	10.1393	19.4309	15.4046	15.1761	46.4738	20.7818	22.4639	81.2158	103.919	45.6311	2.55093	4.13879	0.545918	0.677358	0.213707	0.235779	1.19022	1.11231	2.50862	3.44605	0.982934	0.943174	2.15948	2.66392	0.146434	NA	0.109514	0.06726	NA	NA	NA	NA	1	0	0	0	0	0	0
ENSG00000107554	0.737146	2.59022e-08	DNMBP	1	0	6.98306	8.63657	8.2379	33.9743	32.1819	39.8092	35.3464	29.1558	29.4545	4.09478	4.2876	4.21378	7.19442	6.25932	8.19644	0.783336	0.643572	1.28434	1.69841	0.878526	1.12886	0.996537	0.674872	4.68759	5.53554	0.677338	1.02984	1.6192	2.30051	2.04284	2.20414	3.86467	4.79709	1.09028	0.795185	1.43783	1.3985	1	0	0	0	0	0	0
ENSG00000109618	0.737077	2.60216e-08	SEPSECS	1	0	2.90419	2.34514	3.06635	13.1654	13.1395	13.5313	7.22872	9.56025	9.01024	3.95991	4.56489	10.1976	10.8119	14.3724	14.993	0.512676	1.99487	1.60004	1.75484	1.04691	1.08593	0.925498	0.593802	4.55476	6.90236	2.38881	2.55793	3.88042	3.94675	2.08461	2.17913	2.95756	3.37942	0.784682	0.828276	2.18789	1.82403	0	0	0	0	0	0	0
ENSG00000092020	0.73677	2.65522e-08	PPP2R3C	1	0	3.28198	4.53478	5.69219	6.6269	6.20123	5.93578	4.87883	5.52987	5.68017	5.71831	7.13051	9.58455	6.50664	6.37856	7.9202	2.18584	1.4012	2.52391	2.74189	1.96761	2.09235	1.32931	1.21609	1.43269	2.95447	2.43538	1.75084	0.796696	0.567078	1.34935	0.835314	1.79505	2.22645	1.81141	1.03295	2.35294	2.46077	1	0	0	0	0	0	0
ENSG00000118816	0.736709	2.66584e-08	CCNI	1	0	30.7517	22.8244	23.3233	133.487	130.337	106.469	75.6	54.3307	63.9444	160.194	203.771	201.521	65.3861	63.0091	38.4485	11.3524	16.437	40.4348	39.6131	24.8056	24.1423	12.1041	9.85582	19.0657	25.2841	28.0308	24.0887	11.5178	7.49265	13.4158	12.7887	9.68868	10.4074	22.6962	18.4184	23.2418	21.677	1	0	0	0	0	0	0
ENSG00000166126	0.736577	2.68894e-08	AMN	1	0	12.9303	26.53	12.3962	165.339	230.476	208.74	6.07664	2.58845	1.64095	1.6866	76.424	43.8572	9.9552	54.9129	25.3756	0.0732123	NA	0.0326417	0.0303756	0.828015	0.620302	NA	NA	25.7557	26.3629	23.2737	20.5481	NA	NA	NA	NA	0.157154	0.337817	0.0853759	0.0411413	NA	0.231537	0	0	0	0	0	0	0
ENSG00000111011	0.735592	2.86818e-08	RSRC2	1	0	23.0455	19.6417	24.4848	26.3773	26.0218	24.7491	18.5993	29.0386	32.1258	23.537	31.8097	28.7785	20.2384	16.2252	20.4195	18.1038	4.91564	6.49769	7.3946	4.68317	4.38057	3.30559	2.27167	2.99137	7.91756	3.16886	3.72537	2.56775	2.24611	3.70738	3.85534	4.50848	5.14308	4.91218	3.40902	7.93243	12.3227	1	0	0	0	0	0	0
ENSG00000136643	0.735524	2.88108e-08	RPS6KC1	1	0	2.40693	2.11527	2.16435	8.65603	10.3195	7.8277	5.01948	2.97913	3.39128	4.6876	6.59098	7.24421	3.37825	1.73049	1.96602	0.740918	0.829947	1.77557	1.85403	2.32767	2.16682	0.527293	0.36598	1.34548	1.73299	0.455781	0.554506	0.530851	0.604482	1.17405	1.15245	1.10584	1.43465	0.742512	0.468399	1.15279	1.20821	0	0	0	0	0	0	0
ENSG00000157538	0.735516	2.88245e-08	DSCR3	1	0	6.35345	6.89059	8.76326	19.2824	15.855	15.1268	12.9388	11.1091	11.4159	20.6736	27.6036	39.8925	35.2433	34.5509	43.2553	2.6673	2.27412	3.96784	4.51175	3.38405	3.60517	2.10838	1.78932	3.53106	6.26209	2.74991	2.56465	1.38712	2.02591	3.70517	3.69065	12.208	11.1917	4.18715	4.46781	3.50244	4.13663	1	0	0	0	0	0	0
ENSG00000169727	0.735498	2.88593e-08	GPS1	1	0	8.58674	6.20793	9.87061	25.0366	29.7088	28.0947	34.2699	33.1401	33.229	13.7173	16.6969	22.0404	14.1233	14.6469	11.3833	3.69385	4.1233	7.67346	8.00873	7.04121	7.79043	3.19777	2.13066	2.60036	5.66107	7.01503	6.22172	3.29323	3.37947	4.41853	4.65858	5.25317	5.82366	4.63141	4.65437	4.11686	3.6505	1	0	0	0	0	0	0
ENSG00000176261	0.735419	2.90084e-08	ZBTB8OS	1	0	5.51935	7.42229	9.46947	35.4982	38.0166	32.0359	21.0126	23.6552	27.4025	23.8323	30.1792	38.2705	21.0585	13.8273	11.5354	5.97191	4.31363	6.36436	6.61863	3.98613	3.80832	3.31712	3.10304	6.50672	14.5206	18.0534	16.6236	8.22788	6.87347	6.29313	6.02323	5.60754	7.31874	14.2015	9.59512	7.69943	7.81868	1	0	0	0	0	0	0
ENSG00000122121	0.73512	2.95801e-08	XPNPEP2	1	0	0	1.82087	1.38175	257.084	302.452	232.062	2.05101	0.704375	1.14827	111.834	115.676	68.3238	141.918	263.265	260.367	NA	NA	0.0157236	0.0585281	0.0443175	0.0407457	0.666027	0.115333	42.2488	57.9267	1.47708	0.666789	NA	NA	1.07971	0.625673	0.0567763	0.0464936	0.102815	0.0396359	0.501678	0.390364	0	0	0	0	0	0	0
ENSG00000128891	0.734982	2.98486e-08	C15orf57	1	0	4.23747	3.65352	4.98469	16.1924	17.7069	13.9919	24.2229	22.0621	19.542	12.3245	15.5521	17.257	23.411	27.7767	24.7564	2.11102	2.30246	3.88244	4.51614	5.72009	5.69098	1.42908	1.22253	3.98099	8.46021	3.75768	2.16196	0.736859	0.883224	1.92502	1.82058	3.68177	4.91383	2.23096	1.89063	1.87687	1.77337	1	0	0	0	0	0	0
ENSG00000214013	0.733902	3.20192e-08	GANC	1	0	4.35617	3.97132	4.29348	5.12743	7.07374	4.88347	3.13199	3.34111	2.96452	31.4256	41.1406	39.4651	9.16744	7.53212	6.69644	0.366359	0.658114	0.77895	0.852158	0.713621	0.774139	1.00142	0.680703	1.75173	3.15114	1.72058	1.67362	1.83963	2.02444	1.01732	1.1952	1.4061	1.50199	1.54825	1.06395	2.76894	2.60809	1	0	0	0	0	0	0
ENSG00000172757	0.73346	3.2951e-08	CFL1	1	0	172.044	179.799	216.949	692.863	660.419	572.237	352.086	257.161	299.62	443.659	321.788	715.216	161.188	230.727	173.1	64.8444	96.9162	129.02	135.254	135.954	161.437	36.7264	26.7172	90.6677	168.091	89.0388	79.4906	59.4311	63.1977	57.9534	61.9834	98.3803	102.31	132.063	219.923	157.943	153.336	1	0	0	0	0	0	0
ENSG00000113790	0.733269	3.33607e-08	EHHADH	1	0	5.11618	4.30943	6.80802	37.8692	46.5074	33.819	14.3945	12.3243	12.0112	59.6399	83.2872	78.3885	38.5559	40.9101	49.2818	0.491812	0.425263	0.566458	0.663167	0.360518	0.457733	1.45696	1.16161	12.5952	23.6466	77.7203	72.5472	9.99894	9.41609	0.901857	0.929086	2.77121	2.4044	0.525728	0.391526	2.91507	1.87941	0	0	0	0	0	0	0
ENSG00000038210	0.733125	3.36716e-08	PI4K2B	1	0	8.60079	6.86393	9.88297	37.3911	33.02	29.6127	26.6754	30.1297	29.6982	26.827	10.6755	13.4174	3.45198	3.84983	5.17506	1.6899	2.62473	0.161241	0.250079	0.32924	0.166488	0.589393	0.262825	14.8093	11.6442	1.06738	1.97534	1.27623	2.52855	6.77322	6.29113	6.45359	11.243	0.656032	0.441689	1.54337	1.65206	1	0	0	0	0	0	0
ENSG00000111684	0.732422	3.52357e-08	LPCAT3	1	0	6.07507	8.20611	8.62578	184.641	146.489	116.82	42.0012	30.9869	32.6128	79.3901	34.3668	37.4006	73.1222	99.8517	72.2361	14.2144	18.4223	4.69861	5.11726	2.77729	3.23214	5.36522	5.32169	30.4158	49.0923	18.7236	18.5535	18.5067	16.3044	6.91973	5.92827	17.2462	17.8568	6.65922	4.73696	11.2542	8.27002	1	0	0	0	0	0	0
ENSG00000105058	0.730853	3.89709e-08	FAM32A	1	0	11.2221	15.9147	15.5343	41.2184	48.4487	39.2658	34.0119	36.0641	33.729	41.2266	42.5613	40.6187	48.02	43.603	48.5446	16.6241	15.44	12.7692	13.6547	12.9111	12.5263	6.31337	4.23519	11.28	18.1599	15.5861	13.9221	9.17339	8.01695	14.4532	12.0729	13.3662	15.2582	15.7896	12.7925	12.5327	12.3574	1	0	0	0	0	0	0
ENSG00000185088	0.730302	4.03702e-08	RPS27L	1	0	31.5387	29.4724	40.9119	204.355	203.929	181.639	182.898	244.621	260.295	241.917	594.594	734.668	31.5685	43.3423	40.8643	28.2359	20.9658	6.42044	5.21396	4.56851	4.0584	28.8411	25.5383	33.0156	87.4778	107.851	99.0687	78.4178	49.9753	28.9732	29.5745	30.455	30.3107	25.4135	21.077	16.3454	15.3078	1	0	0	0	0	0	0
ENSG00000150961	0.730124	4.08293e-08	SEC24D	1	0	10.8312	8.77069	8.22388	36.6132	22.8401	23.0589	12.1835	13.7389	9.94307	20.9887	12.0248	22.4076	53.708	55.2215	47.7324	0.575714	0.784431	0.570404	0.623696	1.6479	1.71216	2.86028	2.3186	16.456	23.8663	1.39318	1.20945	4.73831	5.09577	4.08515	3.38886	13.5595	12.7552	1.52922	1.02448	2.32041	1.77015	1	0	0	0	0	0	0
ENSG00000183840	0.729829	4.1606e-08	GPR39	1	0	2.89842	3.16014	3.77441	6.01638	4.65852	3.83057	4.33447	2.57709	3.05329	38.6677	44.1549	26.7476	30.5838	23.7379	40.1899	NA	NA	0.00206256	0.00131764	0.0648792	0.126927	0.207248	0.0250239	4.3426	7.79285	0.379454	0.326293	0.644737	0.764642	1.20565	0.538239	0.0170287	0.0572739	0.0742689	NA	0.0204257	0.0465412	0	0	0	0	0	0	0
ENSG00000117859	0.729751	4.18126e-08	OSBPL9	1	0	5.33777	4.88412	7.68856	20.444	15.1822	19.3471	14.5948	12.259	13.4704	42.5902	71.9355	50.1327	20.1396	24.4555	22.9365	2.36545	2.1154	3.7757	6.05112	2.3371	2.53844	4.35557	3.71647	3.02653	4.90634	18.5245	11.4016	5.82562	5.88581	3.98094	3.94551	5.03577	5.10008	4.6037	3.56684	4.95248	4.05086	1	0	0	0	0	0	0
ENSG00000138079	0.729165	4.34014e-08	SLC3A1	1	0	3.74514	5.8497	7.21125	181.281	185.985	175.018	13.3262	3.99147	3.30208	61.801	51.9496	22.5777	66.7701	158.86	162.646	0.533571	0.0698808	0.216626	0.489169	0.0901131	0.0721816	0.0506622	0.0524804	56.6748	65.6521	79.4916	69.4119	1.24852	1.82184	0.108402	0.23472	0.434865	0.137583	0.041559	0.210161	0.226592	0.116688	0	0	0	0	0	0	0
ENSG00000163512	0.728464	4.53742e-08	AZI2	1	0	4.88765	4.6422	5.7067	31.8506	28.5691	25.3134	18.7694	18.7318	19.8245	4.74645	6.96433	9.118	17.8256	18.3609	12.1908	3.02355	3.28851	4.32498	4.61297	4.01074	3.75234	2.31387	2.02128	5.21021	9.88722	2.70823	2.34128	2.10616	1.65573	2.55871	2.59185	3.48195	3.43783	3.34408	2.006	4.3541	4.56785	1	0	0	0	0	0	0
ENSG00000145703	0.728006	4.67086e-08	IQGAP2	1	0	25.1833	17.3154	29.3437	223.138	171.882	143.685	53.8382	31.7358	27.9574	15.0351	28.4471	33.0053	10.4161	15.8694	15.7563	3.89049	5.9081	0.333572	0.381366	3.08917	2.93899	0.593679	0.349537	46.9599	69.862	4.97791	4.46376	37.1409	26.5648	1.14528	1.48536	7.54815	9.17304	2.70467	2.03008	4.59167	4.69845	0	0	0	0	0	0	0
ENSG00000124429	0.727566	4.80254e-08	POF1B	1	0	44.4568	38.6528	49.9839	32.7491	24.7324	19.6585	19.8112	21.2366	24.4764	21.4169	17.9217	26.0103	6.68575	7.06697	9.35787	NA	NA	0.0706957	0.0789453	0.0531355	0.0244265	NA	0.0172852	7.10211	13.5036	0.0398469	0.0799461	NA	NA	1.27431	1.10962	NA	0.0418084	NA	NA	NA	NA	0	0	0	0	0	0	0
ENSG00000198373	0.727478	4.82937e-08	WWP2	1	0	5.63551	7.76149	6.70211	33.5951	42.1386	35.8565	38.4289	22.8706	21.0584	9.27546	10.4751	24.6405	11.9177	18.5142	23.8785	12.8233	12.9659	2.95498	3.74217	2.052	2.35272	2.12882	1.4607	6.09278	8.39058	5.17768	4.9156	1.43995	1.27316	3.32214	2.7692	2.42784	2.60231	6.43515	5.66762	6.1898	6.88054	0	0	0	0	0	0	0
ENSG00000140474	0.727465	4.83326e-08	ULK3	1	0	5.64907	6.6214	6.17697	10.6916	8.31169	8.42829	5.85238	6.59509	6.29155	6.58805	11.4319	15.6303	21.7685	15.2216	18.0261	2.53276	1.95657	1.20711	1.99296	1.93893	1.98447	1.14002	0.78545	2.71329	2.88979	1.78322	2.27509	1.3606	2.01703	2.04717	2.30266	0.679587	0.921117	5.32149	4.26981	4.41047	3.65973	0	0	0	0	0	0	0
ENSG00000148498	0.727042	4.96381e-08	PARD3	1	0	8.46205	8.75646	8.48656	16.9262	15.4682	13.218	10.226	7.9282	7.10057	4.60236	5.76988	7.29429	2.96603	2.99276	3.83709	0.244266	0.0807703	0.629407	0.704831	0.466969	0.51873	0.730172	0.592492	1.18031	1.39165	1.23652	1.11972	2.31557	1.87055	1.49502	2.04951	3.57685	3.74549	0.187407	0.0895792	0.313954	0.286675	0	0	0	0	0	0	0
ENSG00000135404	0.726731	5.062e-08	CD63	1	0	59.415	77.2461	88.9689	196.323	245.243	238.173	406.519	413.736	471.678	503.004	699.154	1100.63	21.095	20.4187	31.0729	16.9227	17.4001	6.96877	6.01435	4.32927	4.173	22.3176	18.9091	13.6918	22.3309	151.113	143.05	3.30537	2.43307	31.6825	30.0375	49.6735	49.0348	25.7473	11.3406	9.06834	11.4863	1	0	0	0	0	0	0
ENSG00000013288	0.726394	5.17001e-08	MAN2B2	1	0	2.8255	3.7983	3.80371	31.0563	27.2239	27.0102	17.3266	8.9949	7.46023	9.59992	17.3881	19.5573	10.7879	9.86053	12.566	5.89152	4.40529	2.03412	2.56361	2.73871	2.24127	2.37454	1.78182	4.77261	6.52528	4.25803	4.27151	3.61134	3.77557	5.70537	4.3197	2.31338	2.20225	6.55616	6.036	3.01506	3.74917	1	0	0	0	0	0	0
ENSG00000139842	0.726141	5.25281e-08	CUL4A	1	0	10.635	11.1094	12.3857	21.5114	19.2472	18.1841	18.0559	18.2847	18.0801	20.3689	20.7838	21.2633	13.8473	14.1146	11.131	6.67123	11.7311	7.25277	7.4517	4.8911	4.95718	5.16854	4.4989	3.99511	8.29939	5.58346	4.98668	8.23133	7.56986	4.75227	4.17662	9.03282	8.50857	3.16246	2.37919	3.54103	5.81833	1	0	0	0	0	0	0
ENSG00000137776	0.725817	5.36054e-08	SLTM	1	0	12.9706	12.6028	14.8017	21.952	21.2778	23.7773	15.914	23.5056	29.7104	60.0616	58.4318	35.7224	11.914	10.2651	17.1556	4.71467	9.26903	8.04678	5.05079	6.55203	3.40902	5.01248	3.4066	3.49638	15.3909	2.86022	6.26306	5.79629	4.09439	2.68434	2.24614	6.79768	4.03532	4.40218	6.32942	16.593	13.6089	0	0	0	0	0	0	0
ENSG00000178075	0.725661	5.41319e-08	GRAMD1C	1	0	1.86715	2.21752	3.44488	7.6737	8.04027	6.80875	1.93893	1.89628	2.54744	56.4375	37.4552	29.866	6.97617	10.8265	14.559	1.50626	1.52741	0.203941	0.125726	0.157736	0.261041	0.293165	0.102624	2.56726	4.70242	0.441608	0.379719	3.78996	3.34428	0.472024	0.456564	1.13293	0.595843	0.461085	0.338574	0.60064	0.389473	1	0	0	0	0	0	0
ENSG00000113407	0.725615	5.42888e-08	TARS	1	0	17.7606	17.9343	23.2529	29.031	22.956	23.7296	18.8709	27.1516	25.3107	17.2641	10.2024	32.989	15.7406	22.8683	20.7422	5.38191	5.56232	4.73645	5.1843	3.80304	3.53257	3.43132	2.09166	6.56876	17.1936	2.58733	2.4972	10.7848	7.39349	4.07448	4.08218	7.5845	8.48341	6.16692	5.20712	8.65452	9.62031	1	0	0	0	0	0	0
ENSG00000166140	0.725552	5.45036e-08	ZFYVE19	1	0	2.32187	3.92405	4.01992	13.9207	15.5385	15.3984	13.104	13.3064	15.0594	10.1889	15.5312	20.814	3.10905	3.0951	4.34397	3.81631	2.60193	1.27442	1.96509	1.64027	1.59209	1.29891	1.63726	3.26873	5.4793	3.64757	2.989	2.9428	3.75153	2.5299	1.37777	2.19069	1.28765	4.45089	2.95952	3.37585	2.79813	1	0	0	0	0	0	0
ENSG00000155465	0.725231	5.56084e-08	SLC7A7	1	0	0.146671	0.70255	0.405737	170.507	147.768	129.304	14.9219	13.1392	13.9487	64.3685	55.4889	91.3919	74.8686	101.571	100.398	2.35674	1.44728	0.270464	0.258754	0.302805	0.150599	1.92698	0.272948	34.5309	54.717	25.0986	16.6851	0.989589	0.52252	2.26076	2.84104	5.44007	6.53759	2.30732	2.50207	1.32404	1.00975	0	0	0	0	0	0	0
ENSG00000068079	0.724844	5.69661e-08	IFI35	1	0	4.08521	11.4348	6.2221	50.0516	55.9958	44.8983	33.382	15.5361	18.3285	36.1102	57.1759	90.4926	27.0714	24.8683	33.6118	8.25442	8.72755	0.20221	0.489248	0.227975	0.209601	4.03073	3.70805	25.0176	41.1081	3.98909	4.07794	10.1851	9.71547	8.89531	8.00163	6.52276	8.31111	15.761	12.4884	6.19366	7.31514	1	0	0	0	0	0	0
ENSG00000084623	0.724628	5.77394e-08	EIF3I	1	0	30.4859	25.6809	41.7629	66.1602	60.8276	63.537	96.6999	93.8718	99.9015	307.007	357.447	291.58	49.6844	67.5019	69.2994	28.9992	30.8594	14.5206	14.8318	15.4413	15.958	18.1836	12.9488	13.222	28.8803	26.8939	23.0567	15.3105	11.4985	14.8599	13.082	16.4894	17.9537	47.2926	43.1536	23.9574	18.6432	1	0	0	0	0	0	0
ENSG00000107438	0.724198	5.93035e-08	PDLIM1	1	0	48.8345	52.9745	49.5167	246.003	229.528	198.363	187.943	118.737	140.735	32.7164	20.8538	31.9791	34.2723	35.9188	49.9674	8.95993	10.392	0.967723	0.608533	1.42364	1.09449	10.0467	9.27806	26.8526	47.8678	0.686212	0.929053	4.86535	4.13662	9.65935	10.8356	53.3362	54.8116	9.565	10.4952	12.0817	11.8862	1	0	0	0	0	0	0
ENSG00000125826	0.724039	5.98939e-08	RBCK1	1	0	5.54715	7.33422	4.85927	58.3986	50.8455	49.5214	46.485	39.7834	36.2932	13.4639	21.0543	26.0575	29.2092	24.2741	29.8397	9.6705	8.34305	3.11905	3.73229	3.44583	3.43468	3.61192	2.97323	5.36435	7.89909	3.38219	3.34452	2.73712	3.87077	5.21821	4.65273	2.26803	2.74421	11.2995	12.1448	7.82038	7.3884	0	0	0	0	0	0	0
ENSG00000129465	0.723912	6.03704e-08	RIPK3	1	0	5.70807	8.76026	5.74741	27.8467	14.8796	16.6333	15.8549	11.797	8.22134	5.40844	7.35237	5.74652	1.67623	0.846675	6.88228	2.71054	1.29453	0.0294755	NA	0.0830776	0.0509212	0.550823	0.396373	1.58285	4.56895	0.193825	0.0277769	0.233191	0.265535	0.846174	0.944824	0.745029	0.610098	2.29584	2.51876	1.58956	4.07703	1	0	0	0	0	0	0
ENSG00000124171	0.723861	6.05598e-08	PARD6B	1	0	4.59892	7.92707	6.48948	28.1724	19.6131	22.4528	12.2125	6.51431	5.67531	8.42276	8.8904	18.092	8.83388	7.51168	11.5861	0.0726091	0.102737	0.679827	0.964009	0.471425	0.615191	0.604965	0.197879	4.86852	6.70205	5.20027	4.30151	0.384168	0.583271	9.56917	9.14244	7.62733	8.96211	0.275185	0.326418	0.671374	0.688889	0	0	0	0	0	0	1
ENSG00000092439	0.723406	6.2293e-08	TRPM7	1	0	9.40396	6.53118	10.1825	24.9415	24.7499	28.9339	12.0946	19.2106	23.875	16.7477	9.15135	8.05429	4.53864	4.72495	5.84075	1.25202	1.41723	2.42926	2.95206	2.17379	1.78908	2.38851	1.71314	5.17314	5.30447	8.53302	4.15769	2.4112	3.37492	4.51974	2.23403	3.96886	4.16069	1.7571	1.04808	9.68102	5.50256	0	0	0	0	0	0	0
ENSG00000156709	0.723115	6.34282e-08	AIFM1	1	0	7.12273	5.94661	10.9672	35.9545	30.9512	29.1649	35.7341	33.805	40.0128	33.7089	37.5112	78.1699	26.1568	33.188	27.4217	1.9973	1.77322	4.60963	5.67886	2.5345	3.28042	9.52788	9.31745	7.85147	14.4506	27.0643	23.1021	18.6486	12.5445	2.72583	2.57653	7.97566	8.36407	3.11693	3.16906	5.01391	7.33836	0	0	0	0	0	0	0
ENSG00000138308	0.722871	6.439e-08	PLA2G12B	1	0	0.307306	2.46097	0.588871	61.9554	87.73	68.0182	1.85918	1.92352	1.22834	256.535	205.63	253.418	137.388	200.205	326.367	0.23145	NA	NA	NA	NA	NA	0.12856	0.0630763	15.1569	24.9816	0.0484692	NA	10.2729	8.52154	0.221436	0.0570305	0.931536	3.28016	NA	NA	0.164622	NA	1	0	0	0	0	0	0
ENSG00000177051	0.721975	6.80498e-08	FBXO46	1	0	2.2799	3.03165	2.40459	6.33688	6.94641	5.02084	3.70291	2.83464	2.01751	5.45859	8.18099	6.62838	3.34562	3.91257	4.16565	1.21304	1.56847	1.22596	1.14085	1.02965	0.994795	0.65951	0.749374	1.52162	1.48311	1.32976	1.62795	0.587821	0.753023	1.23566	1.33456	1.57424	2.20267	2.86648	3.13722	2.22241	2.23992	0	0	0	0	0	0	0
ENSG00000162695	0.721487	7.01248e-08	SLC30A7	1	0	5.3942	4.25449	4.40905	14.9489	12.2132	12.9658	14.0302	16.055	19.7642	16.9515	14.6253	28.3208	9.1007	10.4858	12.4393	1.15977	1.20916	1.36074	1.44355	1.58526	1.481	1.05106	0.665406	3.60169	10.6975	2.09638	1.66703	0.753573	1.18499	2.71558	3.33904	14.4457	15.8128	2.70491	2.4697	4.25476	5.98434	0	0	0	0	0	0	0
ENSG00000099899	0.721215	7.13054e-08	TRMT2A	1	0	2.06579	2.44852	2.90832	4.51528	4.71128	5.11187	6.68772	7.73013	8.22399	5.63376	4.72255	7.03114	3.6578	3.38459	2.69335	NA	1.3434	1.61356	2.22911	1.14614	0.793695	0.411685	0.540267	0.636503	2.58239	1.13449	0.839866	0.52282	0.643337	1.40134	1.25217	1.6386	1.22207	2.36611	2.2757	1.82861	3.85641	1	0	0	0	0	0	0
ENSG00000042286	0.721026	7.21387e-08	AIFM2	1	0	2.38563	2.94942	3.29708	4.60366	5.41039	4.34345	5.13548	5.45621	3.92703	16.9244	11.3099	23.09	15.5192	14.048	20.3741	0.614877	1.3341	0.338214	0.695555	0.56851	0.409024	1.7415	2.89769	0.524389	0.643147	1.4524	0.981381	0.960291	1.4478	1.27651	1.02194	1.77937	2.42875	0.287718	0.208028	0.19666	0.238343	1	0	0	0	0	0	0
ENSG00000101337	0.721017	7.21793e-08	TM9SF4	1	0	8.42204	8.7583	6.97434	22.3609	20.9345	19.1525	50.6524	43.8236	42.3564	25.316	16.3317	29.6988	18.7958	20.0218	17.4391	2.34366	2.1212	7.00401	7.4666	6.81795	7.44051	3.51848	2.94687	4.4838	8.41264	5.34862	5.17652	3.63078	4.09197	3.77258	4.22204	10.6128	10.3552	2.77006	2.6697	4.64987	4.95814	1	0	0	0	0	0	0
ENSG00000130700	0.720592	7.40829e-08	GATA5	1	0	0	0	0	59.0018	55.6717	38.7601	0.456088	0.10553	0.167732	49.3629	29.4686	32.1775	10.9799	14.6027	28.1018	0.03736	NA	NA	NA	NA	0.00717697	0.207518	0.0203632	9.61933	15.5842	NA	NA	0.0878527	NA	1.76931	1.10469	0.0200488	NA	NA	0.0209943	NA	NA	1	0	0	0	0	0	0
ENSG00000170348	0.720579	7.4144e-08	TMED10	1	0	39.1228	31.7165	34.1597	52.5629	48.1679	45.2756	43.4002	38.5873	46.4897	88.2224	56.8983	98.935	25.6138	28.6085	36.9901	7.33145	6.62906	15.7557	17.2443	14.3411	15.8728	12.2071	10.0813	13.4368	22.8576	15.327	13.5391	9.4524	7.68534	14.0995	12.8883	40.9071	43.1916	11.7344	9.23481	12.1849	11.4438	0	0	0	0	1	0	0
ENSG00000130811	0.720142	7.61497e-08	EIF3G	1	0	28.8922	26.5933	33.1131	38.9408	42.4573	40.8483	58.6115	65.545	65.4249	150.329	176.99	163.485	34.6342	34.1059	52.4537	19.0589	19.0677	9.73336	10.8788	8.12854	10.8542	13.666	12.6546	10.6364	20.9284	16.11	14.3168	16.433	12.6811	12.0457	11.6124	27.7698	28.1717	20.6763	24.2112	19.7176	21.3701	1	0	0	0	0	0	0
ENSG00000009844	0.720114	7.62837e-08	VTA1	1	0	8.04617	7.12975	10.9318	28.8803	28.5557	26.477	17.5916	18.5154	21.6957	15.1361	30.6442	39.2011	17.3803	31.6206	26.3522	4.37589	5.62076	9.58889	8.49829	8.18988	6.77683	2.7409	2.33435	6.55482	11.5575	7.17505	5.55479	3.11983	2.80465	3.8748	3.90003	11.0166	11.5683	5.75434	6.93225	9.27101	12.808	0	0	0	0	0	0	0
ENSG00000164414	0.719746	7.80156e-08	SLC35A1	1	0	17.0433	15.9398	21.0735	12.7705	11.8021	12.4806	73.016	97.7847	122.539	30.4448	34.7115	31.533	34.9831	32.1614	30.4707	1.63434	1.94136	3.61637	4.14385	2.99193	2.54099	1.98372	1.97957	2.24581	5.35938	7.35219	6.43446	2.91798	2.39073	4.71987	4.23593	7.08138	7.1422	3.10587	1.53069	5.68309	4.49868	0	1	0	0	0	0	0
ENSG00000167657	0.719605	7.86886e-08	DAPK3	1	0	4.35474	7.25533	5.79412	26.2464	25.3368	22.4046	23.9588	18.6405	19.7537	11.3078	12.3098	14.1713	5.25246	5.9144	5.68845	4.11209	2.97108	2.30147	3.81149	4.06797	3.60533	3.64481	2.289	4.81045	6.50856	3.88427	5.07289	3.54897	3.57267	3.97604	4.00985	6.80792	6.05555	5.91758	6.19483	4.35606	4.42713	0	0	0	0	0	0	0
ENSG00000172009	0.719505	7.91701e-08	THOP1	1	0	3.35238	4.69503	5.23117	6.99016	6.62178	7.4239	12.8891	8.07741	8.21097	34.7536	24.6615	57.4515	18.4857	14.3318	10.8964	2.86335	2.29584	1.89366	2.19779	3.09846	3.54713	1.77602	1.71675	1.3866	2.09087	1.51906	1.54392	1.06609	1.66121	1.30125	1.66979	1.81829	1.66724	1.53041	1.39451	1.42562	0.981011	1	0	0	0	0	0	0
ENSG00000143198	0.719023	8.15265e-08	MGST3	1	0	28.0697	33.696	51.4388	372.814	370.623	304.047	696.535	496.859	530.682	531.752	794.633	676.897	151.083	233.951	231.028	44.0993	71.0092	38.9334	34.5383	33.2015	31.6104	117.783	125.796	74.6376	122.876	73.1489	78.0327	9.76469	8.71332	10.0368	9.57394	24.7067	23.3058	2.26549	1.52838	5.38864	7.67993	0	0	0	0	0	0	0
ENSG00000139233	0.718543	8.3938e-08	LLPH	1	0	5.86969	4.92641	7.69011	15.6587	17.7658	17.1102	19.2416	32.1827	32.1218	30.5896	20.7475	38.2788	5.89437	6.14103	4.89357	4.33513	3.04738	2.53047	2.58221	2.68007	2.56314	1.46572	1.18493	2.12575	4.37634	5.81392	5.60393	5.82402	4.18662	3.39697	3.22842	2.64075	3.22735	9.46542	7.62918	4.18859	3.74878	1	0	0	0	0	0	0
ENSG00000112787	0.718519	8.40653e-08	FBRSL1	1	0	1.79445	1.99416	1.01024	12.2134	11.2611	11.8206	15.5599	12.6091	12.4429	7.86719	6.71921	4.84202	4.92347	5.39585	8.50057	1.31383	1.04372	1.94714	2.71814	1.29723	1.10663	0.887873	1.75874	1.7601	1.32409	0.829734	0.938864	0.96753	1.07058	1.16746	1.28251	2.53787	1.56417	2.01668	2.00435	1.50672	1.23575	1	0	0	0	0	0	0
ENSG00000125255	0.717849	8.75463e-08	SLC10A2	1	0	0	0	0.0788402	404.979	288.756	305.202	16.4164	3.36112	1.21375	24.1919	392.455	63.7926	9.05021	25.1838	33.1804	0.302917	NA	NA	NA	NA	NA	NA	NA	13.3714	3.66354	3.5841	5.28181	1.02395	0.709724	NA	NA	NA	0.0499186	NA	NA	0.107727	NA	0	0	0	0	0	0	0
ENSG00000120697	0.71773	8.81806e-08	ALG5	1	0	9.11955	9.75571	15.616	21.0908	20.9321	19.5768	21.0785	23.4431	27.3261	19.4209	17.6456	31.3528	11.2497	10.9479	12.4101	3.85771	2.76877	3.70165	3.79261	2.42388	3.52042	3.4005	2.46834	6.71026	13.5873	15.7007	12.0858	11.0928	7.3543	4.89433	4.21553	15.4364	15.6996	6.74795	6.88047	4.65261	5.70226	1	0	0	0	0	0	0
ENSG00000197157	0.717411	8.98968e-08	SND1	1	0	24.4476	18.3225	25.3579	43.8854	36.9356	34.5962	31.1104	22.2947	22.5278	36.1534	35.8645	54.1949	7.66304	13.7958	13.1148	8.32575	6.45	4.92831	5.80621	4.65988	5.48501	5.17559	4.10347	8.1243	11.9814	8.22061	6.98878	14.7148	14.5975	8.60956	9.58535	19.6627	21.6605	10.0808	10.074	7.86214	8.17928	0	0	0	0	0	1	0
ENSG00000187735	0.717117	9.15082e-08	TCEA1	1	0	13.103	11.3498	13.8515	25.4141	26.8947	22.2785	16.1359	21.6686	21.9552	13.0959	13.1416	21.6418	5.5432	4.33324	6.16629	4.76258	3.08411	4.08444	3.94118	7.09763	2.9325	1.41554	0.972023	2.19787	5.44051	5.72899	2.79752	3.62982	2.66857	1.99572	1.97684	3.16365	6.05676	3.5234	2.78089	3.64877	7.33747	1	0	0	0	0	0	0
ENSG00000177156	0.716835	9.30756e-08	TALDO1	1	0	23.5195	27.8199	40.1313	409.324	490.158	460.386	257.638	186.528	215.83	81.7933	74.3113	115.17	101.232	130.366	95.4762	92.8395	80.2598	13.3517	13.7074	10.5696	10.1668	14.7201	13.0919	65.1595	104.085	54.7165	54.7628	37.2102	30.3617	21.308	18.6542	30.0963	30.5604	40.2742	34.4572	22.6333	22.8321	0	0	0	0	0	0	0
ENSG00000144802	0.715717	9.95467e-08	NFKBIZ	1	0	17.0701	25.1972	17.2694	14.5585	6.47756	9.33599	12.8466	10.9775	14.8111	53.8717	52.4217	35.8579	3.19646	5.69551	4.68589	1.08345	1.18808	0.831451	0.729932	0.61903	0.367071	0.83195	0.575351	8.04946	6.3045	0.468992	0.430376	0.960562	1.41282	2.73569	3.12025	5.40716	2.20686	2.7118	1.60551	1.86627	1.89587	0	0	0	0	0	0	0
ENSG00000174574	0.715714	9.95608e-08	AKIRIN1	1	0	9.15434	11.7348	10.9742	28.519	26.8217	25.4202	16.9895	17.674	19.0448	15.4966	11.9815	21.2843	6.23926	6.36089	7.22704	2.09326	2.66417	4.55568	4.56228	5.48667	5.95735	1.47138	1.1404	4.41642	7.45437	2.08834	1.97583	1.23449	0.837499	2.47856	2.41998	5.60347	4.63969	4.1041	3.76373	6.79602	7.67447	1	0	0	0	0	0	0
ENSG00000130429	0.714602	1.06414e-07	ARPC1B	1	0	17.6544	17.2912	26.6579	292.148	322.492	261.03	176.339	150.133	164.434	50.8282	56.4472	63.5907	111.207	75.1847	128.937	31.2306	21.0062	1.5075	1.87257	1.87668	1.66069	13.8029	10.8923	23.8505	40.2302	6.4055	6.09657	7.59012	6.40299	17.7116	16.4405	49.3189	53.4565	46.2609	44.4162	18.8865	22.0181	1	0	0	0	0	0	0
ENSG00000136305	0.714091	1.09705e-07	CIDEB	1	0	2.03825	2.29524	2.90758	249.072	289.021	221.435	56.1395	30.8806	35.6811	114.728	111.511	119.275	152.256	254.364	256.512	0.763531	0.655154	1.04282	0.570314	0.734176	0.787609	0.733098	0.11783	62.8773	79.9275	82.575	80.1078	59.0207	72.4244	0.00311354	0.0821872	0.818018	0.814559	0.100372	0.000518799	0.00795409	0.391916	1	0	0	0	0	0	0
ENSG00000122218	0.714088	1.09724e-07	COPA	1	0	20.919	21.7142	23.7471	128.184	114.074	100.468	68.0898	58.1601	68.4422	60.5923	40.4814	68.059	55.2542	73.7546	76.2028	9.2868	8.83876	18.3369	22.2749	19.8603	19.585	13.1324	9.3352	34.5566	57.3406	22.9546	23.2329	16.3294	15.9996	16.6682	16.5713	40.2211	40.5384	16.5636	15.5854	23.0449	24.8063	1	0	0	0	0	0	0
ENSG00000177192	0.713659	1.12562e-07	PUS1	1	0	1.93265	2.15763	2.32566	11.8209	14.1528	15.0867	15.2018	15.7711	19.9407	5.68867	4.74481	9.09243	3.89333	2.79912	4.04982	2.54446	3.29447	1.92923	1.31355	0.778442	0.722058	1.04555	1.1932	2.04927	3.09421	3.0733	2.82906	0.99951	1.19319	0.726684	0.888957	1.42576	1.33492	3.68656	3.06692	1.48985	1.29174	0	0	0	0	0	0	0
ENSG00000181830	0.71361	1.12892e-07	SLC35C1	1	0	4.59825	5.21354	4.35401	44.8642	43.2871	39.3165	100.844	78.752	85.7971	6.03741	5.53576	6.59821	49.0796	39.717	41.2803	2.62295	1.69145	1.3205	1.7279	0.932238	1.02495	0.650273	0.361895	5.6491	8.66478	1.33909	1.3526	1.15427	0.976487	1.84742	1.45738	1.87745	1.98506	3.90098	3.9551	3.1896	3.13831	0	0	0	0	0	0	0
ENSG00000112851	0.713522	1.13482e-07	ERBB2IP	1	0	20.2283	22.14	21.9518	126.664	135.608	117.232	51.0966	44.6071	49.9137	8.2769	7.58663	11.0855	27.4111	21.0028	24.2	1.95575	2.02543	3.60867	2.69691	3.27496	3.13919	2.05229	1.41024	28.6712	49.9741	4.84314	4.53979	3.58706	1.87349	4.86998	4.59663	11.3077	6.24881	3.55045	2.79176	10.1907	11.1141	1	0	0	0	0	0	0
ENSG00000177628	0.713453	1.13948e-07	GBA	1	0	9.98254	15.4886	11.6681	37.1547	34.8886	35.9663	29.8868	18.3282	19.3624	8.50323	15.6447	25.1832	5.82182	6.06062	8.05493	5.22999	2.09861	2.49175	3.5801	3.15005	2.98451	3.11991	1.08479	7.9043	13.4186	3.67799	3.65956	1.91717	1.95303	3.46587	6.59547	11.2818	12.9509	5.59968	4.90903	7.49691	8.99143	0	0	0	0	0	0	0
ENSG00000130724	0.712859	1.18035e-07	CHMP2A	1	0	22.9151	26.8303	26.4313	176.31	165.455	162.284	137.89	110.674	120.852	44.7073	53.519	88.4872	34.5115	50.0435	44.4941	27.0691	30.6203	19.9338	22.1659	15.2719	15.0659	25.4968	21.8652	36.3637	50.3058	37.8115	32.5087	36.3302	27.5652	25.3645	20.3594	28.5247	31.3083	21.644	23.7383	19.8695	16.1993	1	0	0	0	0	0	0
ENSG00000117676	0.712313	1.21914e-07	RPS6KA1	1	0	19.3917	24.279	25.2518	137.623	133.309	119.07	116.939	92.5867	106.688	18.0301	12.2564	9.12792	23.7787	18.503	26.5346	13.8862	10.5384	7.84853	11.7022	0.873321	0.939282	0.874011	0.836203	20.1251	29.3174	1.35102	1.52882	1.73443	1.60634	3.95175	4.14861	5.96352	6.45658	8.21131	10.3122	4.58863	3.73221	1	0	0	0	0	0	0
ENSG00000101310	0.712292	1.22065e-07	SEC23B	1	0	7.36181	8.34571	10.5968	40.9335	23.4584	25.3932	14.7146	14.3406	13.5273	43.6483	46.3156	19.374	9.8543	14.3888	17.1345	3.72061	3.63648	6.11569	6.67683	5.59554	5.57615	1.96703	0.952883	10.039	20.7447	10.589	8.21171	4.98065	4.71123	5.53245	5.9204	13.0141	13.8287	5.04445	4.66017	7.20568	6.59213	0	0	0	0	0	0	0
ENSG00000071889	0.71221	1.22655e-07	FAM3A	1	0	4.72325	5.01943	4.49278	17.1429	16.1933	16.1997	27.5655	23.8041	23.7574	22.394	32.6714	41.5597	16.1888	13.9288	15.8924	1.88714	1.31861	3.61481	4.23382	2.45928	2.611	4.03758	3.16196	2.68691	4.5934	7.52335	6.81301	3.78021	3.93022	5.41647	4.27112	6.75139	9.12228	4.72736	3.49561	1.98852	2.76304	0	0	0	0	0	0	0
ENSG00000166224	0.712145	1.23132e-07	SGPL1	1	0	6.09762	6.44076	9.25375	79.2464	73.1581	63.3635	20.2818	18.2623	17.6666	144.385	126.807	25.79	65.5732	96.4036	97.2809	4.07118	2.76729	4.40437	4.5954	2.55801	2.6977	1.39672	1.19109	45.4293	86.8424	5.06526	4.52788	4.45236	4.62905	4.29601	4.08641	8.75507	7.71538	8.34316	7.97359	20.0995	24.4725	1	0	0	0	0	0	0
ENSG00000170608	0.711621	1.26997e-07	FOXA3	1	0	8.32927	7.98442	8.6138	6.70791	8.63862	8.9343	17.7603	15.7051	19.972	10.7322	12.7466	17.6886	15.151	12.5915	6.21472	0.121003	0.0570708	0.0269746	0.0251019	NA	0.0233004	0.134424	NA	3.08309	5.13585	NA	0.0254202	17.4637	14.3778	0.0868261	0.119263	0.12987	0.279167	NA	0.0339986	0.0860652	0.0956696	1	0	0	0	0	0	0
ENSG00000138434	0.711494	1.27955e-07	SSFA2	1	0	57.1155	43.7132	60.81	46.1466	37.3528	52.7471	23.9369	13.1382	13.2908	32.9266	36.7436	18.2151	24.0193	19.0669	14.1808	1.34412	0.616909	4.44916	4.44183	3.41905	3.44193	2.87234	1.94729	13.2031	17.1332	6.28962	5.32748	2.67695	2.24568	3.51654	3.00191	4.87399	5.41226	2.64096	1.83066	2.70471	2.54701	1	0	0	0	0	0	0
ENSG00000061987	0.710519	1.35505e-07	MON2	1	0	7.56761	6.42285	6.41285	14.8517	12.8508	13.6194	9.22925	9.18084	8.50702	9.76779	10.0606	12.4091	9.84502	20.3528	28.8086	0.770983	0.858843	2.39428	5.65202	4.53949	4.89985	1.20165	1.04329	2.13915	7.24457	1.29998	1.20636	2.7995	1.26359	2.06661	1.82439	2.76066	6.73042	1.72452	2.48967	1.88149	2.2175	1	0	0	0	0	0	0
ENSG00000116209	0.710169	1.38312e-07	TMEM59	1	0	114.091	144.316	127.49	253.893	322.743	279.453	211.409	180.631	202.996	64.7866	90.2217	93.9916	50.0306	57.7625	61.0374	11.2003	10.3387	38.4509	35.8147	26.6749	25.2645	26.8846	17.3549	54.107	88.0298	77.2007	71.5963	34.2389	36.685	39.7628	38.8344	51.9907	55.2663	19.6849	18.7469	24.5818	22.1383	1	0	0	0	0	0	0
ENSG00000160685	0.708945	1.48566e-07	ZBTB7B	1	0	14.0095	13.328	11.7792	90.8925	101.58	86.0743	70.7532	41.8903	41.8856	16.8782	15.7145	19.1412	8.14243	10.5082	6.94717	6.30159	4.19397	4.6355	4.63967	1.47037	1.21024	3.05462	2.54195	21.3069	27.5799	7.23209	8.93339	8.21523	13.4388	6.30098	6.25235	7.87401	8.74632	8.40135	9.09261	3.9946	3.70027	1	0	0	0	0	0	0
ENSG00000134057	0.708584	1.51726e-07	CCNB1	1	0	5.80036	4.66151	10.9744	8.68582	7.62818	9.57377	7.48081	10.4948	14.5134	10.8516	10.5044	33.1725	11.0243	8.48878	5.43714	6.93481	8.86161	0.116552	0.026645	0.0714715	0.00843814	0.0295865	0.058065	0.96028	4.78909	0.0334373	0.0783029	NA	0.0324534	0.0614422	0.480561	1.88588	1.61718	0.812412	0.749578	5.24273	6.70152	1	0	0	0	0	0	0
ENSG00000163874	0.708416	1.53215e-07	ZC3H12A	1	0	21.799	25.6516	21.4465	30.1849	12.3264	15.2903	17.4459	11.3022	12.4867	6.78987	7.00001	14.1503	5.77452	6.56598	11.6208	2.46286	0.954171	0.11765	0.054741	0.092111	0.118562	0.635145	0.431482	4.1481	6.60358	0.33156	0.720655	0.620513	0.971547	1.43061	1.92895	0.401219	0.231921	3.51312	2.89155	1.75174	2.60173	1	0	0	0	0	0	0
ENSG00000152683	0.707402	1.62507e-07	SLC30A6	1	0	3.92606	3.50838	4.1326	10.9598	10.1789	8.42461	10.8781	9.30728	9.05145	18.1397	17.6479	23.4495	2.45642	1.75257	2.59341	1.56229	0.982463	1.59947	1.84854	1.89052	1.73815	1.18918	0.85153	3.36245	7.42054	3.00509	2.577	1.29261	1.39443	1.43934	1.48279	5.24765	6.52217	1.68689	1.33314	2.30471	1.73843	1	0	0	0	0	0	0
ENSG00000164162	0.707317	1.6331e-07	ANAPC10	1	0	1.6554	2.00808	2.53066	4.01287	5.98596	4.83022	2.59863	6.91275	8.87524	3.15854	3.93967	7.89542	1.71126	2.74687	4.25313	0.571929	0.601841	1.67981	1.77854	1.23521	1.25411	0.550088	0.383722	0.314697	1.19115	0.829438	0.841422	0.426967	0.265111	1.02501	1.0081	2.25483	2.13171	1.20561	1.07548	1.06425	1.77403	1	0	0	0	0	0	0
ENSG00000023041	0.707229	1.64144e-07	ZDHHC6	1	0	8.05286	9.34188	9.46434	12.541	13.8963	12.6161	11.6118	12.1384	14.4672	18.3567	22.3952	25.2212	3.58989	4.75843	5.59812	3.20989	1.84866	3.42071	4.00865	1.44169	3.32661	2.5726	1.85842	1.86706	7.17006	10.0443	9.07391	7.80031	3.51259	3.43928	3.06691	2.61689	5.24325	5.08639	2.039	2.36849	2.94771	1	0	0	0	0	0	0
ENSG00000108179	0.707056	1.65801e-07	PPIF	1	0	12.3819	11.474	16.5721	23.7073	22.9914	24.9705	76.8585	78.2129	93.6826	47.1815	72.1295	97.06	31.4714	47.3667	55.6124	8.08976	9.01046	4.49158	4.829	3.64906	3.33934	22.8734	25.825	6.74462	11.299	16.6543	13.7431	6.64924	6.07992	2.34056	2.1518	5.45298	5.17378	7.00393	7.28169	7.11499	4.98597	1	0	0	0	0	0	0
ENSG00000101665	0.706849	1.67789e-07	SMAD7	1	0	5.23179	5.09352	5.68886	29.1962	15.5274	30.8599	17.3554	8.97865	11.5806	6.88771	5.80709	6.75238	7.85886	10.8824	16.8864	1.2948	0.940952	2.92283	3.11177	2.10607	2.51401	2.49958	1.18097	5.66103	9.42833	2.28033	2.42761	1.20843	1.9525	4.75717	5.73585	5.96135	6.10323	3.53086	3.21562	1.419	1.60829	0	0	0	1	0	0	0
ENSG00000110315	0.706366	1.72536e-07	RNF141	1	0	6.10813	4.74334	6.78937	19.9935	24.171	20.4468	12.5578	12.0574	10.7949	9.73609	5.99542	13.0409	16.3781	30.3563	31.455	2.71755	2.13577	5.28121	3.86702	5.61286	4.66108	1.86919	1.30522	4.83058	9.42051	1.02977	0.706881	1.75031	1.25647	4.79857	3.09394	1.49319	2.56009	1.77404	0.872783	1.19621	1.33067	1	0	0	0	0	0	0
ENSG00000091527	0.704974	1.86921e-07	CDV3	1	0	17.7577	18.2401	18.3499	33.2348	33.6441	32.7505	16.5141	16.773	23.9092	31.7586	16.4938	51.1077	3.69203	3.54888	3.81004	3.43471	3.26046	3.45854	3.27669	2.89613	2.76182	3.47195	3.33454	2.9687	4.57214	4.4189	3.39521	3.50414	3.38618	2.5452	2.64423	8.26187	5.32171	4.49878	3.70276	6.29816	7.06194	1	0	0	0	0	0	0
ENSG00000176058	0.704966	1.87011e-07	TPRN	1	0	9.27509	10.0876	8.43153	49.1001	69.8006	61.2462	40.5474	26.1915	27.3392	7.16299	5.90095	10.5243	17.2243	10.3192	10.6193	0.922585	0.663062	11.5369	13.1603	1.52741	1.45506	0.488051	0.550749	9.93694	16.7661	6.56892	6.07287	0.361579	0.382322	0.861654	0.93097	2.6405	2.95383	1.76749	1.8022	1.49989	1.18098	0	0	0	0	0	0	0
ENSG00000032389	0.704949	1.87188e-07	TSSC1	1	0	3.94256	5.05736	7.05702	15.9335	16.0376	14.4764	11.8627	10.4199	11.0277	8.80733	17.0871	20.0372	3.26199	4.13077	3.21311	3.79353	4.06013	3.25259	3.14785	4.24762	4.77624	1.33722	1.11337	3.58714	5.75996	2.99437	2.57473	1.32951	1.31857	1.50062	1.54593	2.97533	2.35633	3.36038	3.23863	3.11331	4.84503	1	0	0	0	0	0	0
ENSG00000100664	0.704815	1.8863e-07	EIF5	1	0	24.344	26.3237	32.9256	63.4621	69.9276	59.4051	33.3761	42.6334	43.1679	55.1993	68.4928	86.6154	27.7223	39.4316	34.2336	11.9916	18.803	29.1818	28.5408	24.9006	21.2012	4.86822	3.57226	8.23869	30.7401	12.1203	11.9718	12.2221	8.06508	5.86845	6.12101	13.425	25.8367	11.0677	7.22403	9.69132	11.1425	0	0	0	0	0	0	0
ENSG00000073350	0.703701	2.01039e-07	LLGL2	1	0	33.9838	41.3514	42.5928	61.5973	62.7269	55.6528	72.003	47.0711	44.2812	29.3043	35.184	48.3563	0	0	0	1.07969	0.229975	0.0621132	0.0578011	0.029178	0.0536527	0.502988	0.455602	7.17714	10.3319	4.25949	5.00464	1.24897	1.93514	3.38216	3.43278	8.44803	8.67813	0.852915	1.11559	1.13953	1.54206	1	0	0	0	0	0	0
ENSG00000130150	0.70318	2.07102e-07	MOSPD2	1	0	3.11586	2.30874	2.34948	8.07514	8.98185	8.0354	3.50999	3.70275	4.21765	33.9043	30.3447	36.8541	19.9917	19.9847	18.5178	0.673444	0.635256	1.69235	1.32085	1.58998	1.88623	1.15621	0.767496	0.903105	3.43674	0.846178	1.00319	1.51163	1.06557	3.42655	2.74556	3.54825	3.30919	0.678241	0.344035	1.8289	0.871282	0	0	0	0	0	0	0
ENSG00000164073	0.703151	2.07441e-07	MFSD8	1	0	3.17694	2.53992	3.07481	7.93008	7.8803	7.91188	2.57189	3.21716	2.43026	25.7333	33.6051	35.0647	14.6203	14.4831	9.90092	0.869273	1.23953	1.71225	1.91204	1.89644	2.37412	0.98809	1.06868	2.72893	3.60729	0.855108	0.789861	1.0696	0.825448	1.62442	1.56399	1.54021	1.58561	1.56758	0.80653	2.30017	2.42913	0	0	0	0	0	0	0
ENSG00000129235	0.702841	2.11136e-07	TXNDC17	1	0	9.17198	6.37978	12.4187	164.203	157.507	138.15	51.466	55.501	58.1664	52.6141	83.6111	81.372	19.0569	35.2434	27.1588	6.22563	5.67246	5.49609	4.12361	5.02053	4.55033	9.40626	7.32373	45.3796	70.3215	50.4338	37.3852	15.3969	10.8792	9.05977	8.11415	10.5464	13.101	12.9828	10.954	9.16054	9.0921	1	0	0	0	0	0	0
ENSG00000174444	0.702752	2.122e-07	RPL4	1	1	233.632	184.172	300.071	510.518	534.177	528.537	493.936	577.31	687.012	1025.56	1187.48	1067.92	248.326	334.048	348.473	212.039	188.687	77.1927	73.6101	82.2996	75.4484	113.645	103.848	99.7328	242.035	171.667	157.687	91.2288	80.4546	122.755	128.326	161.097	164.384	529.024	514.179	194.723	200.595	1	0	0	0	0	0	0
ENSG00000093167	0.702459	2.15763e-07	LRRFIP2	1	0	16.6567	15.9729	17.4349	27.4868	29.7159	27.4291	21.9678	22.5048	22.6168	13.5697	14.5225	23.4549	10.316	7.83797	8.93901	8.94044	7.09424	4.82437	4.72825	3.39137	1.5185	4.69075	4.19804	7.90714	5.58758	3.80882	2.25061	2.16372	4.85471	3.04042	2.97145	11.6753	12.3177	2.43866	2.02687	2.81025	2.97308	1	0	0	0	0	0	0
ENSG00000157693	0.701767	2.24394e-07	C9orf91	1	0	0.740305	0.926804	0.947489	9.48176	12.1343	11.1981	11.2453	7.49707	7.12994	8.90043	18.4372	10.7997	10.177	5.36213	10.3417	2.20898	2.08371	0.863656	1.1562	0.726002	0.929249	0.792821	0.963208	1.91409	2.91587	1.13869	1.12802	0.619337	0.750741	1.65821	1.65803	0.547117	0.60484	3.52711	2.97918	1.64368	2.25701	1	0	0	0	0	0	0
ENSG00000132356	0.701269	2.30813e-07	PRKAA1	1	0	15.3951	11.2069	14.6855	14.199	13.677	10.5563	8.53431	8.34501	9.53687	14.7971	8.04778	9.65077	18.1644	20.2043	17.9242	2.3321	2.24985	3.99365	4.3871	2.97502	3.02101	1.95778	1.27112	3.38802	8.10348	2.06451	1.9931	1.43331	1.27731	2.85239	2.78179	6.18636	4.99608	2.68865	1.98066	2.52581	3.14292	0	0	0	0	0	0	0
ENSG00000149273	0.700546	2.40418e-07	RPS3	1	1	84.9991	69.5601	118.279	197.634	214.682	193.224	236.458	303.753	344.456	1905.46	2296.84	1831.3	173.187	225.497	237.582	74.0615	72.4863	25.8544	24.5109	25.1101	25.9256	44.1035	41.0765	36.6072	95.2969	63.2601	67.7755	53.8913	42.1529	59.3172	54.3594	52.1079	54.9453	269.606	249.45	75.3728	74.7025	1	0	0	0	0	0	0
ENSG00000105939	0.700069	2.46957e-07	ZC3HAV1	1	0	3.02972	5.8068	5.02725	28.7995	23.1971	25.4441	15.5533	7.33265	7.35878	7.18231	5.93336	9.78597	13.5467	29.2985	44.9196	3.5574	4.56994	0.314782	0.271657	0.0801831	0.301329	0.626842	0.495242	3.79587	6.08079	0.383074	0.435395	1.38135	0.980785	1.99715	1.99914	5.26342	5.99927	6.36034	5.16261	5.35084	5.49101	1	0	0	0	0	0	0
ENSG00000010256	0.699268	2.5831e-07	UQCRC1	0	0	85.5153	66.1787	114.58	273	229.95	199.648	258.412	176.846	193.817	100.942	100.359	192.559	99.1045	111.45	85.0916	14.8242	13.4563	28.7295	28.6513	23.2939	24.4433	147.638	137.727	46.6859	70.9538	78.095	70.8147	28.6849	32.1649	10.9045	8.99436	17.4697	15.7134	12.8135	14.5679	16.8493	21.0855
ENSG00000106541	0.699221	2.58999e-07	AGR2	0	0	779.868	578.163	802.555	284.46	446.016	513.278	903.874	1759.65	1876.56	199.246	173.56	588.065	0	0	0	NA	NA	0.07237	NA	NA	NA	NA	NA	116.818	234.835	0.0679844	0.0681996	NA	NA	0.155297	0.159986	NA	NA	NA	NA	0.461808	NA
ENSG00000167508	0.698922	2.63373e-07	MVD	0	0	17.4081	15.1965	17.062	46.2903	31.1918	30.9457	56.2731	35.2048	24.1994	14.9267	5.59041	68.3492	4.61265	7.46906	3.87012	4.62348	2.11457	2.62357	2.94074	2.817	2.50426	0.778222	NA	4.91631	5.33917	12.6375	12.1531	3.95352	7.53748	3.85376	2.31302	1.76687	1.70854	3.51273	3.34609	0.797215	1.9939
ENSG00000179387	0.698886	2.639e-07	ELMOD2	0	0	3.70443	3.09384	4.45156	6.79666	6.26138	5.38477	3.51158	3.03703	3.97409	6.85205	8.70541	7.10272	5.13678	6.58242	10.7528	0.878447	0.865828	2.35914	2.71164	1.86182	1.51483	0.917573	0.8004	3.06776	6.00163	1.54317	1.44336	0.678283	0.798675	1.51785	1.31029	2.88764	2.52351	1.14683	0.876767	2.70437	1.86611
ENSG00000005020	0.69886	2.6429e-07	SKAP2	0	0	11.5125	9.08746	12.8721	32.0101	13.1003	15.8468	26.3644	29.6702	28.7811	32.8972	38.4686	47.4393	46.6092	44.0904	34.0368	20.0582	13.5247	2.416	2.27965	2.23833	1.72462	2.5291	2.09225	6.0386	8.96427	10.3237	9.75543	4.99981	4.00557	11.359	9.95893	5.47267	6.32573	13.3847	9.5162	4.97835	4.22471
ENSG00000127884	0.698653	2.67369e-07	ECHS1	0	0	34.2638	30.4982	58.2699	77.8548	52.8279	51.3205	102.316	82.6699	87.0768	46.468	58.222	67.7763	32.1897	40.9101	46.5893	5.54346	4.21451	11.5462	11.0536	6.79286	7.743	40.3046	37.9264	15.3856	29.6043	43.49	34.624	19.9911	18.9422	11.5572	9.78584	7.19288	8.45351	7.47755	7.85755	6.82645	7.06492
ENSG00000120798	0.69863	2.67711e-07	NR2C1	0	0	2.70113	2.81918	2.99824	5.34319	8.77248	6.90337	3.76155	2.84681	3.23345	5.85791	6.35796	9.44541	10.1386	3.58769	3.84718	0.741402	0.820987	2.60131	2.96906	1.13421	1.31591	1.02058	0.913625	1.85879	3.29539	1.03957	0.975146	1.55392	1.63998	1.88125	1.95394	1.50496	1.55113	1.07133	0.47097	1.55907	1.22333
ENSG00000182768	0.698542	2.69027e-07	NGRN	0	0	6.90616	10.7611	10.0352	10.945	14.1093	11.1339	17.7288	21.387	22.6804	9.464	9.85837	11.4518	9.29657	9.76719	5.31369	6.59524	2.91641	3.89205	3.76352	2.45478	2.75854	2.23963	1.61875	2.34744	5.3093	3.23917	3.26809	1.1322	2.42877	2.46789	2.48871	2.0998	3.9853	4.05666	3.35529	5.03265	4.07899
ENSG00000167113	0.698361	2.71765e-07	COQ4	0	0	5.70155	6.87553	6.62331	7.27067	11.2407	8.6076	7.0593	6.36386	6.45449	6.41721	6.48873	8.23094	3.68869	4.0039	5.5888	1.98672	1.52267	1.32867	1.67433	2.21052	2.60621	2.44846	2.63949	2.63648	6.03529	4.73256	5.16491	1.38694	1.28839	1.60377	1.74398	0.899563	1.43236	1.3394	1.11643	0.971493	0.687213
ENSG00000105643	0.698165	2.74744e-07	ARRDC2	0	0	2.13029	3.4639	3.40926	6.70154	10.6944	8.4567	15.0589	15.8114	14.0147	61.8919	92.2156	55.3713	17.737	27.1915	41.5266	5.46877	5.30734	1.57079	2.29079	0.682823	0.830302	4.20598	4.09856	0.752179	0.935951	2.33454	2.05471	2.25667	3.23849	2.21361	2.15087	0.649031	0.415945	2.88207	2.45261	2.61809	1.08095
ENSG00000141510	0.698007	2.77175e-07	TP53	0	0	6.49852	5.35817	6.9157	20.0976	19.9423	20.8003	27.7358	24.7363	27.7331	38.7574	56.1011	66.6889	19.0969	8.64508	11.4069	7.1756	10.4008	1.66636	1.88853	2.75518	1.59312	4.48484	1.27315	2.36971	4.48234	2.81883	3.45547	4.03067	2.38638	3.01809	4.01233	5.34815	2.51921	7.91876	10.4405	9.13411	7.96818
ENSG00000161179	0.697991	2.77429e-07	YDJC	0	0	2.11633	1.93357	1.99122	17.7165	15.4277	12.1855	19.7987	13.3561	11.8657	8.69826	7.39748	12.4454	0.910318	0.408805	0.759311	1.43002	1.259	0.680077	0.59331	1.63728	1.2116	0.052954	0.103925	2.34384	5.65621	0.319432	0.280388	0.0560451	0.0638188	0.27363	0.187927	0.869721	0.942628	1.94553	1.23217	0.678079	0.753749
ENSG00000185127	0.697376	2.87098e-07	C6orf120	0	0	5.43468	5.63864	5.33266	12.001	10.7703	9.16207	11.6276	13.3478	12.7289	23.454	18.3973	18.1098	85.5427	70.3755	76.4598	1.29055	1.97018	2.13637	2.20061	1.16304	1.22142	1.22502	0.809198	1.649	3.47102	2.39338	2.16013	1.60082	0.923131	2.81448	2.03113	3.26847	5.21094	2.44497	0.902786	4.0745	5.45151
ENSG00000088205	0.697369	2.87206e-07	DDX18	0	0	8.35649	7.52513	10.6876	8.24195	7.40046	9.05591	9.81437	9.89698	10.9566	14.2677	10.468	20.1943	3.87715	4.0054	4.20441	2.876	2.55571	1.57084	2.08402	1.36965	1.46779	1.28879	0.809855	1.17519	3.03153	1.74832	1.78063	1.14344	1.41351	1.68175	2.005	2.81106	3.34762	4.43228	3.6659	3.30854	4.15267
ENSG00000023318	0.697181	2.90218e-07	ERP44	0	0	9.18976	7.89734	9.67098	41.8251	45.0829	42.4661	29.8944	29.0582	28.2179	49.5522	46.4689	73.2935	17.3018	23.6163	18.3622	4.61387	3.82469	7.29333	7.61845	5.40754	5.6717	5.53978	4.08974	13.8537	24.3752	15.4009	12.1012	13.8634	11.5745	5.17226	5.35139	30.262	32.7788	8.36955	6.31163	8.95003	8.32752
ENSG00000121350	0.697177	2.90289e-07	PYROXD1	0	0	6.3473	4.55198	9.03143	11.4676	12.1855	12.0593	9.10206	11.506	9.54716	5.20879	7.76177	9.37876	4.13735	3.34314	4.12073	3.04269	2.69564	2.74332	2.81876	2.20432	1.83844	2.16344	1.53326	4.39528	7.20158	5.08242	3.90197	2.08328	1.5111	2.56752	2.38136	1.9587	2.37589	4.09513	2.23211	3.34093	3.20247
ENSG00000113552	0.697117	2.91263e-07	GNPDA1	0	0	1.45091	2.04342	2.30817	44.9789	59.3262	43.4579	9.39448	9.24818	7.50352	115.834	186.324	267.55	145.982	198.174	254.886	4.07162	3.4355	2.12615	2.43435	2.40147	2.34192	1.81542	1.05098	12.5622	19.3507	15.2245	11.6601	1.52699	2.24104	1.65325	1.74278	7.74847	8.97069	3.59304	3.23677	2.39988	2.28714
ENSG00000001630	0.697009	2.93005e-07	CYP51A1	0	0	59.4573	39.2346	48.2914	66.5824	57.951	62.5277	27.4751	22.9431	18.83	39.7058	7.84707	125.302	26.6425	99.8198	20.0302	2.46542	1.06931	7.05047	7.10187	7.38373	6.75589	0.818554	0.64876	12.6453	16.6457	30.4217	31.1609	21.7251	18.9901	4.2704	3.08651	3.53588	3.62402	4.47802	3.82209	1.69319	1.74749
ENSG00000171530	0.69638	3.03417e-07	TBCA	0	0	20.3705	19.6482	25.6616	123.837	160.921	123.778	78.9204	145.65	155.222	58.1989	60.3436	100.907	42.3124	56.2657	83.8563	18.1226	13.9228	18.5019	17.9148	15.8139	13.3909	22.8224	17.6228	24.0323	39.2308	63.5011	60.4034	35.7806	23.9291	19.4415	17.8544	25.4278	27.7779	38.616	31.2444	17.4093	17.5624
ENSG00000100429	0.696193	3.0656e-07	HDAC10	0	0	1.96831	2.80422	1.85713	4.09518	5.12396	5.13739	9.0899	9.15639	11.0538	2.04321	3.99677	6.64637	2.67417	4.95657	4.69916	3.9036	NA	NA	NA	0.432067	NA	NA	NA	0.184726	0.416821	0.287516	0.42315	0.539569	NA	NA	0.898076	0.600033	0.179025	NA	NA	1.44992	1.49186
ENSG00000084733	0.696181	3.0677e-07	RAB10	0	0	25.5528	23.408	26.7692	56.0618	50.0897	42.9392	32.0251	31.6721	33.8212	52.1	65.1642	87.9968	29.7835	26.4037	35.7015	6.1832	8.39043	20.0703	21.7695	20.3668	19.9907	11.4238	9.42927	15.0756	34.6549	12.262	10.6266	7.41322	6.1774	9.05734	8.75944	25.7726	27.5907	8.42738	8.13326	13.3282	15.9265
ENSG00000087299	0.695514	3.18301e-07	L2HGDH	0	0	1.13327	1.00342	1.03034	17.6303	20.2777	21.6277	5.66947	6.46231	7.21293	45.5838	35.7352	52.4142	19.0759	29.5842	31.4197	0.912655	0.616789	1.67858	1.97761	1.74748	1.67773	1.8612	1.69792	4.38508	5.97443	7.62305	6.42089	4.52482	3.97532	0.608193	0.39896	1.02881	0.762563	0.670093	0.170365	1.02435	1.07
ENSG00000130255	0.695467	3.19119e-07	RPL36	0	1	197.893	184.466	252.311	294.818	263.716	250.947	350.668	462.989	540.136	755.521	762.293	637.567	0	0	0	4.86106	6.03119	2.44492	1.90209	1.60669	1.8169	7.42646	7.31122	1.87121	4.73267	4.5479	5.68436	5.35948	4.63123	4.7529	5.50977	1.83958	2.8335	18.5544	18.6887	4.06603	2.49159
ENSG00000145685	0.694958	3.28198e-07	LHFPL2	0	0	6.45976	6.86166	7.47292	26.5848	24.9566	43.5867	11.4932	4.82273	5.03398	61.5339	58.5652	76.0933	0	0.03872	0.174698	0.964658	0.695849	4.47802	4.10828	1.37861	1.58438	0.646141	0.309288	5.46622	8.24834	0.534744	0.381466	0.700539	0.664754	0.570041	0.489376	4.84176	4.84388	0.115801	0.047831	0.484325	0.538372
ENSG00000109220	0.694917	3.28946e-07	CHIC2	0	0	5.1146	6.54029	4.36035	11.5992	13.2513	12.7874	9.95831	9.77735	11.548	12.3079	14.5381	16.0737	5.99426	6.94672	9.79282	3.20854	4.48771	2.46642	2.01977	1.29765	1.27828	1.2291	2.05035	2.91794	6.21079	2.78035	1.81295	2.40657	2.07379	3.0168	3.8167	7.36228	8.75164	6.64458	6.40384	6.76766	6.64814
ENSG00000089154	0.694384	3.38723e-07	GCN1L1	0	0	3.84685	5.53661	5.78558	10.6086	10.1747	9.45799	9.69499	6.8993	7.70033	17.1172	15.2718	17.1304	11.9239	10.174	7.6863	5.12184	4.23233	2.35166	3.30199	2.536	3.04298	2.62107	2.32027	2.16753	3.21698	3.40804	3.52813	2.37091	2.65657	3.21017	3.81572	4.03496	4.12867	5.7214	6.02937	4.21897	4.42709
ENSG00000177685	0.694207	3.42034e-07	CRACR2B	0	0	6.30019	6.45283	6.22902	10.2743	11.7452	12.4844	25.9108	27.9925	29.4049	30.3566	18.4867	17.6362	6.08864	6.12304	4.86629	1.68189	1.72447	0.195618	0.212377	0.312609	0.0563242	4.10241	2.47115	1.8632	2.03578	0.581918	0.829553	0.472879	0.538468	11.2287	11.3517	0.745597	0.867642	0.596923	0.287648	0.312069	0.462526
ENSG00000169299	0.694103	3.44003e-07	PGM2	0	0	4.69918	4.79673	6.18889	68.0114	66.7963	74.1771	41.2296	32.7975	30.6764	5.84839	4.80964	9.33447	57.8276	69.8461	86.0193	2.63613	1.81824	1.18799	1.67003	1.16362	1.00434	1.22811	0.587108	22.3009	28.0599	1.21097	1.21481	0.466596	0.683119	2.08823	1.89983	13.9339	15.5086	2.24779	1.75219	2.4194	2.5101
ENSG00000138617	0.693962	3.46667e-07	PARP16	0	0	1.12419	1.06905	1.19478	6.01394	5.56916	4.38354	10.0208	7.96214	7.96315	20.0067	23.8798	28.9048	10.0727	20.2673	20.0438	1.04334	2.76507	0.708836	0.886373	0.228923	0.497482	0.524336	0.622837	2.06541	2.19944	2.3722	1.96222	1.25593	3.09306	1.44977	1.00386	1.67969	1.60473	1.3905	0.865492	0.91878	0.942748
ENSG00000118094	0.693539	3.54793e-07	TREH	0	0	0.284233	0.599044	0.36103	84.15	127.7	112.766	0.093131	0.030631	0.107411	118.949	191.949	30.2802	52.8371	158.105	75.5583	NA	NA	0.026935	NA	NA	0.0232662	0.0671131	NA	43.2669	29.5614	17.2056	17.8693	0.106546	0.0808829	0.0722145	NA	0.0324198	NA	NA	NA	NA	0.095529
ENSG00000177917	0.693096	3.63503e-07	ARL6IP6	0	0	3.26559	2.74002	4.41907	6.06444	5.09316	4.28235	5.40713	7.25298	8.10359	6.05091	5.46561	11.6615	6.42712	5.67236	12.1168	1.44939	2.96274	1.57269	1.39332	1.15371	0.772263	0.993079	0.526747	2.15992	4.10168	1.22439	1.38055	1.34929	1.55265	1.00548	1.10728	3.81176	2.67554	1.88768	1.41199	4.53668	3.36196
ENSG00000138750	0.692216	3.81387e-07	NUP54	0	0	9.16354	6.56044	10.8645	6.65255	5.11489	6.55445	5.07361	6.74862	7.26518	13.5722	20.4847	17.0146	6.87731	6.15273	6.77691	2.69614	2.21896	1.95591	3.0158	1.98203	1.83249	1.55621	0.936501	1.87848	4.12533	2.29114	2.26555	1.92717	1.45073	1.63128	1.30256	4.14177	3.32791	2.11149	1.87159	4.03814	3.8441
ENSG00000163624	0.692188	3.81982e-07	CDS1	0	0	13.4571	12.2492	14.3005	124.337	116.566	99.2773	46.9844	35.6716	30.3456	18.9081	16.5545	27.0886	20.3422	13.979	14.0169	0.472292	0.534613	12.0306	12.6847	8.7047	8.41541	0.20987	0.223101	25.299	38.2956	4.0749	3.38666	0.166591	0.0632324	2.62078	2.93266	12.926	13.4076	0.293738	0.0884675	2.95614	3.53496
ENSG00000102362	0.69204	3.8506e-07	SYTL4	0	0	6.74625	7.35882	6.63818	1.54966	1.56344	1.62512	5.08984	5.55256	5.10123	31.1343	37.8212	39.0362	8.36111	8.71736	9.85178	1.15942	0.937438	0.0886164	0.0412322	0.055504	0.127577	0.257603	0.144445	0.429425	0.514027	0.527226	0.375794	0.233692	0.266106	0.744791	0.783603	0.177769	0.196524	0.212465	0.167537	0.0471232	0.0523819
ENSG00000164144	0.691846	3.8916e-07	ARFIP1	0	0	15.4572	12.6215	16.1903	17.608	15.5736	14.1173	13.2918	15.1865	16.216	15.156	25.0853	36.6322	20.4578	23.9162	21.4879	2.41406	2.39296	5.34506	4.99097	2.77653	2.23759	2.40908	1.96254	9.16325	19.4579	5.63808	5.10581	1.73188	1.45168	7.6335	7.98495	12.0985	13.1079	6.10742	5.0814	7.5666	8.15219
ENSG00000138433	0.691643	3.93474e-07	CIR1	0	0	5.00445	4.7858	5.45417	9.00284	14.136	10.3789	6.08875	8.38955	9.13353	2.33785	8.39284	13.8123	5.08213	4.23066	5.58941	2.95699	3.03499	2.53847	2.50651	2.30616	1.67306	1.28085	0.989864	1.12676	1.98354	2.27292	2.62585	3.04629	1.74138	2.07141	1.75443	1.60944	1.85468	1.58801	1.00386	2.41173	3.01019
ENSG00000100151	0.691253	4.01903e-07	PICK1	0	0	4.20031	4.93859	5.17293	14.7598	15.2181	15.1638	27.3365	31.1735	31.3819	4.14701	4.62448	7.03088	11.9934	15.8229	6.33447	2.49596	1.6481	2.3791	3.12893	2.25548	2.53896	1.70931	1.4713	2.76139	5.15452	3.13615	2.01552	3.19143	3.29992	2.62677	1.36948	2.24354	2.38564	2.3649	1.82337	1.32084	2.07207
ENSG00000104687	0.691198	4.03099e-07	GSR	0	0	31.6407	27.6636	38.6672	164.933	73.0991	75.0555	38.0199	36.0571	42.4632	17.8947	14.7284	46.9789	27.1007	34.2894	34.1573	35.4562	24.1483	6.75165	7.82486	4.38999	4.2495	2.28237	2.13898	26.7603	52.9709	35.3862	29.4946	19.881	10.7088	7.00114	7.13286	4.70724	4.58634	8.52002	6.24491	7.51985	6.6799
ENSG00000099783	0.691118	4.04857e-07	HNRNPM	0	0	23.8477	19.743	20.9123	51.9252	65.6876	56.0028	51.7626	70.7167	69.3338	89.23	102.086	77.3507	129.869	116.78	103.602	49.8619	48.0838	9.86527	15.3483	5.50723	7.45942	9.94072	7.28289	10.3609	16.228	16.2677	15.5769	10.9583	7.83028	11.2029	11.1015	12.6802	12.1348	25.2875	20.5035	28.8449	25.3759
ENSG00000090520	0.690774	4.1246e-07	DNAJB11	0	0	21.8427	17.3035	28.4422	80.3286	56.8717	55.455	50.5252	48.0428	53.1721	24.4642	9.91268	31.0496	8.12185	10.488	8.77833	5.00716	5.64935	5.01205	5.74356	3.61905	5.19901	3.46293	2.78269	9.47961	13.4648	7.21668	7.67266	6.955	6.67093	4.53222	4.45133	20.6796	23.2982	5.03762	5.68268	5.93569	5.51134
ENSG00000185515	0.690674	4.14703e-07	BRCC3	0	0	8.3444	5.36467	7.46011	11.0953	15.1173	11.1366	7.49538	13.4653	13.2225	4.0997	5.79133	5.37801	20.047	21.6699	17.3958	1.48989	1.09537	3.01424	1.94673	1.61897	1.46691	2.36419	2.411	0.976346	4.12462	4.79927	3.79021	2.99891	2.25186	1.45121	1.65417	1.53943	0.938584	2.10768	0.90064	2.63348	3.8315
ENSG00000158865	0.690588	4.1665e-07	SLC5A11	0	0	0.0419952	0.603466	0.00919689	36.4318	43.6558	31.7839	0	0	0.0140748	64.5939	47.3693	29.5166	21.3414	29.2658	16.2969	0.421573	0.447375	0.281937	0.393546	0.0220736	0.101473	NA	NA	14.7695	26.8639	9.26981	7.04079	0.0309792	NA	NA	NA	0.141395	0.104208	0.122903	0.0888378	NA	0.0833278
ENSG00000140859	0.690561	4.1725e-07	KIFC3	0	0	0.0680123	0.0407221	0.0868853	15.8674	22.5723	14.667	13.3378	9.06103	5.35741	240.072	179.21	98.8948	4.72992	21.7167	14.9895	0.318022	0.331983	0.878564	1.45676	0.86351	0.997911	1.79964	1.8371	0.901673	0.932089	1.9705	2.38017	0.400281	0.441125	1.7571	1.654	0.952058	1.57221	0.578697	0.0896986	0.69235	0.481279
ENSG00000185156	0.689129	4.50771e-07	MFSD6L	0	0	1.03597	1.37468	0.970869	16.7582	12.9964	10.008	4.72283	3.25159	3.96909	3.3773	2.82524	4.2327	5.39497	8.5733	10.2125	0.239539	0.395423	NA	NA	NA	NA	0.0332633	0.0652809	3.07843	2.6784	0.15049	0.327093	NA	NA	0.716175	0.944381	0.192819	0.157898	NA	NA	NA	NA
ENSG00000142197	0.688684	4.61693e-07	DOPEY2	0	0	10.1914	9.42728	9.83902	26.5796	34.851	27.485	28.8829	33.6614	30.8968	13.6324	13.7088	11.0118	7.75627	9.36531	9.222	3.97944	3.43567	6.12712	8.04542	5.30445	5.72114	1.54541	1.02017	5.80385	7.89569	0.868669	0.96352	1.24902	2.96869	5.96904	5.77531	2.2803	2.64537	3.60826	2.84266	3.95781	3.67957
ENSG00000125912	0.688667	4.62104e-07	NCLN	0	0	6.46912	5.56606	6.86825	53.8494	60.3414	46.8445	44.2048	30.4558	31.4357	22.9284	17.6527	29.5305	10.7566	9.0316	6.10158	11.2265	6.14374	3.34325	4.64006	2.74615	3.05289	5.14097	4.60095	8.0638	11.5184	7.35809	8.67762	6.1212	7.08497	4.407	4.26554	6.71439	7.13183	8.84437	8.13866	5.8516	5.48826
ENSG00000169903	0.6882	4.73846e-07	TM4SF4	0	0	0.130442	0.140583	0.371366	88.9929	72.2097	46.2277	0.423135	0.389376	0.425483	1721.4	1423.14	549.135	32.7131	23.5946	60.7979	0.195332	0.0835372	NA	NA	NA	NA	0.0491905	0.0482694	12.6281	15.7627	0.222548	0.186043	6.97631	7.94395	NA	NA	0.0237057	NA	NA	NA	0.125978	0.420108
ENSG00000079459	0.687911	4.81237e-07	FDFT1	0	0	50.0308	38.7164	48.0432	267.199	308.194	310.354	183.067	148.875	163.258	9.48603	3.62732	24.6464	35.041	72.3913	24.2377	3.85836	4.56321	5.54591	5.14073	8.09723	8.80455	2.45635	2.4221	7.46852	10.8286	3.88818	2.45714	9.22715	13.2344	5.40369	4.84655	6.80827	7.45518	2.30808	2.54491	2.57156	1.48981
ENSG00000181284	0.687401	4.94539e-07	TMEM102	0	0	1.38958	2.09589	2.13719	20.4531	22.6996	19.8682	18.0126	13.1477	12.9236	3.18506	3.48609	5.84887	3.23334	4.78503	5.59453	NA	0.116004	0.160356	0.0293739	0.0377779	0.0079257	0.0469515	0.0158269	4.39453	6.28843	2.88314	3.14715	0.892504	0.777043	1.50497	1.25662	1.78326	1.71944	0.00456228	0.0164194	0.25724	0.279917
ENSG00000118985	0.686243	5.26061e-07	ELL2	0	0	4.4952	4.2425	4.60368	21.0888	24.2764	21.8093	7.60495	6.09201	8.75174	15.6903	54.313	8.5632	4.70032	8.31369	9.66013	3.34668	6.04217	2.14032	2.0759	3.92255	3.1573	1.1267	1.17931	10.5096	16.0378	4.2336	3.48709	7.69119	6.04249	2.34499	2.84057	3.80953	4.17817	2.59197	1.90926	1.34646	2.53884
ENSG00000108576	0.686071	5.30885e-07	SLC6A4	0	0	0.0370018	0.0221547	0.25323	46.9806	31.5908	25.2378	7.31393	7.85743	4.66501	10.5504	20.6458	14.5484	30.8875	9.29162	12.8563	7.94875	4.95631	0.0200223	NA	NA	0.017295	0.498889	0.0244774	11.1412	21.1308	1.07211	0.792476	0.0528012	0.270562	0.751892	0.752462	0.506088	0.592045	0.366585	0.353303	0.383299	0.710121
ENSG00000125107	0.685808	5.38351e-07	CNOT1	0	0	20.4564	20.04	23.3313	34.9426	37.9631	33.5691	19.9939	19.9352	23.6773	15.7378	14.8118	18.7847	31.0447	30.6672	27.5566	6.61976	5.03681	9.56108	4.9389	3.72545	7.22388	4.24611	3.66813	9.38976	10.1941	2.23381	2.25688	4.13412	3.91725	3.01819	3.15918	15.1205	8.06073	8.60984	3.6812	8.51871	20.0165
ENSG00000160124	0.685513	5.46849e-07	CCDC58	0	0	4.89448	4.10628	9.21051	10.0891	10.8073	11.1245	14.9261	27.5697	31.3028	7.76051	4.66072	13.9967	11.732	13.7338	10.8947	3.60484	1.73552	1.36426	1.80157	1.28511	1.1785	1.77392	2.65957	1.41384	1.86252	5.46969	4.46729	6.70583	6.14393	0.953153	1.09933	2.73147	3.04972	1.75082	2.0403	3.00548	2.96761
ENSG00000143921	0.684191	5.86501e-07	ABCG8	0	0	0.00787963	0.0188716	0.0949097	56.8387	72.365	66.6819	0.818327	1.11206	0.628007	83.1822	40.7161	26.2243	20.4221	34.0418	40.0287	0.0674667	0.0636409	NA	0.0279917	NA	NA	0.0374747	0.0183865	20.8845	29.2667	0.0282571	0.0141733	5.37423	9.55208	0.0161369	0.0498725	0.0362052	NA	0.0393378	NA	NA	0.266708
ENSG00000162542	0.68377	5.99649e-07	TMCO4	0	0	4.43651	5.02505	4.95077	13.593	9.93168	11.4371	21.352	19.161	16.9159	5.62988	4.95281	5.88431	1.80981	2.05276	3.30848	0.594161	1.12094	0.19868	0.215701	0.248883	0.271728	1.56764	0.99179	3.18714	5.49113	2.03749	1.65387	1.41901	1.21809	1.45667	1.55555	1.67396	2.32545	4.04899	4.0275	1.95455	2.70115
ENSG00000117595	0.683542	6.06912e-07	IRF6	0	0	25.8932	29.6656	29.9001	60.3877	55.402	46.9447	25.4203	20.837	23.6667	10.6917	22.8521	31.4129	0	0	0	NA	NA	0.280074	0.198576	0.112771	0.0691215	0.714468	0.14674	16.126	31.0448	7.37937	5.9071	4.32602	3.84472	2.17506	2.18176	0.48158	0.907031	0.64534	0.369813	1.78721	2.03395
ENSG00000198087	0.683195	6.18092e-07	CD2AP	0	0	35.9443	31.1973	41.5787	52.0306	63.8063	48.6878	28.5633	35.3177	36.1491	26.2161	28.5448	33.3268	5.4127	6.51327	5.64966	1.59879	1.44403	3.7705	3.70235	2.53601	2.16291	3.70173	2.35151	12.9778	28.9079	6.77162	6.58484	4.4696	3.03476	7.32009	5.82006	17.1253	15.3504	5.21473	3.94369	5.99263	6.79121
ENSG00000184203	0.682173	6.52148e-07	PPP1R2	0	0	9.96235	7.70016	11.3451	19.9481	16.1272	16.5154	9.62029	11.3267	12.2104	20.256	21.6753	25.5551	5.026	6.8748	6.19875	1.2518	1.23396	4.78486	4.90902	5.46869	5.97561	4.50724	3.46273	2.50274	3.85706	2.90039	2.27062	1.32339	0.895105	5.28671	5.12146	2.60293	2.45201	1.75312	1.32724	2.32685	2.71205
ENSG00000126775	0.682123	6.5386e-07	ATG14	0	0	3.4438	3.50004	3.0796	4.98473	6.13649	6.40659	6.44988	4.88627	5.6833	5.3583	4.62903	6.01242	4.46205	4.3803	4.95371	1.46605	0.910701	2.43919	2.68525	1.61763	1.83153	0.913632	0.935503	1.31067	1.55032	2.00682	1.53242	3.17417	1.67557	1.74473	1.5507	2.68642	3.11127	1.43858	0.803746	2.13636	0.848132
ENSG00000205213	0.681364	6.80301e-07	LGR4	0	0	26.7434	24.6265	22.3436	49.2534	35.1369	34.3724	29.3782	26.2774	31.9367	11.4437	9.85856	7.2249	13.9382	13.0484	9.07064	0.695434	0.321856	7.09799	7.59651	3.39049	3.23928	1.50316	1.22253	9.37232	15.6942	14.0811	12.6506	5.38902	4.01483	0.501492	0.576707	3.57321	3.82481	0.329875	0.194621	1.73406	1.96612
ENSG00000240303	0.681343	6.81055e-07	ACAD11	0	0	0.768264	0.955374	1.84427	31.5057	46.3314	32.4711	31.903	26.607	21.0664	63.9866	80.9578	103.004	22.3918	34.3674	31.7535	0.994861	0.903689	3.23169	3.05624	2.25251	2.73404	6.48298	6.17029	9.14296	19.1764	15.15	10.6902	11.9074	11.8984	2.28256	1.91011	4.08441	3.73582	0.595797	0.699319	2.64177	2.15579
ENSG00000118363	0.681306	6.82383e-07	SPCS2	0	0	10.0116	9.53549	8.92249	55.0956	55.5392	50.1316	27.7808	47.3482	44.9419	21.2632	18.111	26.7953	41.9276	55.7878	69.2937	5.7826	5.95115	8.76073	7.89772	6.88217	6.46187	4.42913	3.4746	7.08861	19.914	9.63358	8.26511	12.3496	8.60743	9.93435	8.5396	12.2596	11.5505	15.2258	10.8082	15.5179	13.9583
ENSG00000010270	0.680647	7.06214e-07	STARD3NL	0	0	5.94986	6.40376	7.70202	25.441	32.0366	28.9567	24.2329	23.1115	24.0463	20.6557	28.8292	30.1038	27.7088	30.8855	34.4145	1.72938	2.17509	7.4106	8.01227	7.80748	9.13929	2.77505	1.67575	5.62608	13.0668	10.06	8.11384	1.29908	0.771789	10.2951	9.28016	8.09469	10.0697	4.98575	4.15723	3.00679	5.01349
ENSG00000109787	0.680591	7.0828e-07	KLF3	0	0	40.579	34.3122	39.3793	92.1078	82.609	86.0486	80.0197	53.933	50.6198	13.413	25.4262	8.2892	16.4056	17.523	23.9098	9.00964	12.8738	2.59081	2.85332	2.92538	3.14129	4.886	3.16728	19.5054	26.1798	3.23763	3.35988	3.88625	4.71078	9.69095	10.2725	5.55014	5.58749	7.49133	6.92033	15.5466	17.5344
ENSG00000198911	0.680585	7.08493e-07	SREBF2	0	0	15.2717	16.0404	17.5177	105.327	79.5241	81.4093	69.9682	45.0684	44.8409	34.1357	16.0148	57.2466	24.4534	59.4864	16.0329	6.8025	5.34729	9.53194	10.8638	14.2698	16.3632	1.81427	1.53017	10.9806	12.9234	5.20073	5.54611	3.69753	6.48725	11.144	12.0924	9.83601	10.2884	16.4792	19.9854	13.2479	14.8117
ENSG00000239900	0.680503	7.11547e-07	ADSL	0	0	9.20807	7.60398	9.93516	10.7661	9.79292	10.1647	15.4996	14.875	16.6298	16.0218	13.8753	22.2594	5.41281	5.46158	6.1891	1.69631	2.70365	2.81656	3.37336	2.03365	1.89227	4.22376	5.48372	2.17021	4.35139	4.3853	4.41144	1.40987	1.56627	2.49035	2.9691	3.57844	2.77613	4.00739	4.0759	5.65819	6.75208
ENSG00000153147	0.680453	7.13404e-07	SMARCA5	0	0	8.46238	7.06187	9.69771	14.8857	15.1009	15.348	6.78639	9.2967	10.5649	8.55551	6.04993	20.3269	8.1872	7.0147	6.68111	3.37257	5.21527	4.50377	4.42	2.81318	2.97367	1.64171	1.61059	2.2961	6.0547	2.45194	1.95974	2.22549	1.16173	2.06152	2.29109	3.46916	3.35366	4.41337	3.58238	6.45478	6.61879
ENSG00000072310	0.6798	7.38022e-07	SREBF1	0	0	12.7453	15.8653	8.57668	19.3522	18.9813	14.8126	34.0988	18.8952	19.2457	14.4311	24.0277	19.56	14.6212	28.7322	15.6537	3.45908	4.06503	2.81498	2.36879	2.49651	2.35541	2.66644	1.83181	5.02112	6.4605	1.85662	1.73884	5.40885	16.979	8.59136	7.73938	6.92312	6.90919	5.31959	5.49795	8.37076	9.56686
ENSG00000108424	0.679469	7.50787e-07	KPNB1	0	0	15.4013	19.413	22.5424	38.0196	33.9759	38.7707	22.4241	21.2067	23.1044	55.2277	55.1288	85.053	26.4059	27.8183	27.3652	13.2547	14.5487	13.0216	13.6057	11.7384	12.8947	6.89679	5.89282	10.2435	16.4109	7.2687	7.1577	7.55176	6.0062	7.74317	8.01325	17.763	16.1547	13.0388	12.6198	18.4954	21.8474
ENSG00000096717	0.679108	7.64948e-07	SIRT1	0	0	19.843	13.7534	10.9225	8.33457	8.01516	8.60613	3.83769	3.73858	4.70849	8.04225	8.72437	11.441	6.83055	7.3624	6.41266	NA	1.06099	0.540311	0.485235	0.178636	0.44233	0.546285	0.471072	NA	1.21574	0.369118	0.353971	NA	0.647092	1.08956	1.28195	0.368362	0.767149	NA	0.847361	1.19924	0.824826
ENSG00000169660	0.678947	7.71358e-07	HEXDC	0	0	1.33323	1.95887	1.78085	9.73068	11.6467	9.25835	12.0065	12.0574	10.1523	2.65253	4.03202	5.14051	4.44576	3.42578	6.64981	3.17204	2.21273	1.69363	1.6568	1.22213	1.1866	0.644826	1.23187	0.989225	1.6939	1.32518	1.5087	0.452657	1.57566	0.779435	0.69369	1.20634	1.05671	1.1995	0.524148	1.23354	1.3011
ENSG00000155868	0.678591	7.8566e-07	MED7	0	0	2.9812	3.04297	4.2748	4.4566	4.24887	4.19696	3.43439	5.06972	5.7741	11.2493	7.43174	8.63767	3.87814	3.83664	3.45793	1.63939	5.86382	1.45072	1.30325	0.659928	1.18513	0.817344	0.927633	0.846588	0.930123	0.924834	0.85167	1.2729	0.614603	0.604655	0.502583	1.61231	2.15262	0.881142	1.33205	1.25097	1.10118
ENSG00000134398	0.678123	8.04888e-07	ERN2	0	0	19.0789	19.1329	18.5065	11.7169	11.5145	15.3879	51.139	52.6285	50.5316	3.66714	3.54151	6.61403	9.46711	7.33678	7.76394	0.0414944	0.125474	NA	NA	0.0173812	NA	NA	NA	2.11832	3.76855	0.0173791	NA	NA	0.0277772	0.119097	0.0204489	0.0668024	0.0273519	0.120971	0.0932703	0.147497	0.065614
ENSG00000172071	0.677827	8.17251e-07	EIF2AK3	0	0	7.72969	8.56458	9.12112	11.3252	11.2021	15.9868	7.16992	7.68248	7.12615	7.71566	14.1563	10.4572	11.4767	11.0508	7.82769	2.05788	2.07059	3.48651	3.74537	2.32166	2.6312	0.944927	0.448661	3.05402	4.20755	1.86171	2.31721	1.20978	0.918388	2.99264	2.50155	6.65545	7.70489	4.17561	3.46924	6.36218	5.42344
ENSG00000165934	0.677678	8.23546e-07	CPSF2	0	0	6.55918	5.81049	7.67103	34.982	34.7445	30.576	26.4196	48.6432	55.4753	11.4389	11.2107	20.0142	9.36233	6.96869	8.7132	5.05985	5.47353	4.70848	4.9305	4.83201	4.71966	1.70178	1.56237	2.55443	6.05381	2.31364	2.03816	1.67832	1.38283	1.8209	1.97309	4.08541	4.58984	4.89903	3.61289	5.54691	5.79889
ENSG00000163466	0.677657	8.24448e-07	ARPC2	0	0	66.055	66.9463	79.1654	264.967	268.102	241.164	153.719	128.902	141.285	140.305	188.594	248.352	27.4683	34.0689	47.1305	28.7123	28.9616	23.2467	25.6546	40.5586	38.8807	21.9893	20.5669	63.3627	131.701	47.1377	38.8651	33.9901	21.2525	23.464	21.2409	97.5087	103.226	58.7315	46.316	53.1234	55.6102
ENSG00000173846	0.677051	8.50544e-07	PLK3	0	0	8.02694	14.0765	12.3345	12.5612	4.62167	13.1335	16.3507	10.4863	7.09439	27.0023	27.8107	29.0151	11.694	10.5651	19.6439	1.97649	1.16751	0.825383	1.36017	1.23906	1.20503	0.453593	0.340884	2.25072	2.02118	2.11659	2.49436	26.5963	9.64899	1.17158	1.44344	6.7959	6.25197	1.65008	1.11156	1.19513	0.494475
ENSG00000174827	0.677005	8.52556e-07	PDZK1	0	0	1.76117	6.32696	2.88771	211.587	358.811	283.146	0.850943	0.986736	1.01959	521.245	452.984	197.657	152.367	299.277	284.276	1.19719	1.1293	1.16036	1.64131	1.96231	1.88434	0.549336	0.453936	24.8707	36.9265	204.035	166.671	4.47357	3.02988	0.946197	0.538686	5.87428	2.65643	0.485598	0.555755	0.592361	1.39924
ENSG00000186480	0.676571	8.71736e-07	INSIG1	0	0	81.1875	50.3649	55.8201	70.9305	60.4158	50.8973	56.8375	52.1912	22.0042	46.4681	160.176	176.733	19.2905	28.1629	27.6604	2.45435	2.34145	11.2868	11.8925	9.11257	7.83339	3.64498	1.94135	11.8282	15.1556	8.349	5.88205	66.4181	73.3529	11.9723	10.0625	5.06626	5.05984	3.20304	2.70811	3.44376	2.40052
ENSG00000183258	0.675786	9.07443e-07	DDX41	0	0	8.28061	7.51791	9.00144	13.7093	16.1288	14.6735	18.5121	17.0677	16.5453	18.6275	18.4009	21.9297	5.62776	4.89577	5.84887	7.77661	6.96621	2.64405	3.29613	2.95281	2.37009	1.84898	1.34174	2.65092	5.92374	6.09239	6.93923	3.6179	3.67029	3.23834	2.96387	5.10394	6.12185	9.94939	8.0484	5.57101	4.6003
ENSG00000106459	0.675614	9.15457e-07	NRF1	0	0	1.92075	1.79434	2.03986	3.63877	4.23195	4.18219	3.07962	3.12864	3.54752	5.57519	5.80938	8.61586	6.78832	3.42954	5.46295	2.15201	2.06919	0.876998	0.787076	0.732264	0.587684	0.54983	0.335617	0.843208	1.28857	0.596247	0.779948	0.426899	0.264316	0.758724	1.10047	1.0542	0.822657	1.29261	2.31445	2.13753	3.57296
ENSG00000112146	0.675196	9.35199e-07	FBXO9	0	0	3.17995	3.45537	3.42675	23.5182	24.5375	19.4083	24.5758	21.274	22.1608	29.9739	35.7779	39.4824	21.9993	29.6665	21.1181	4.55014	9.60783	8.08757	8.27542	5.63188	4.79384	2.94693	2.1359	2.66601	5.10879	3.41264	3.30505	3.97691	3.17968	2.50701	2.55642	1.73008	2.3668	2.2681	2.10873	3.63465	3.28776
ENSG00000116833	0.67483	9.52809e-07	NR5A2	0	0	9.51476	10.0622	9.58257	10.985	13.3162	10.4301	9.40036	9.32704	13.0879	1.65732	2.95576	2.84312	6.97139	4.03193	3.50231	0.152678	0.0960391	0.0150951	0.0281277	NA	0.01307	0.103657	0.073991	1.47005	5.6145	0.0284281	0.0285181	1.983	1.76737	0.081173	0.0585168	0.291394	0.33556	NA	0.019071	0.048277	NA
ENSG00000149782	0.674411	9.73326e-07	PLCB3	0	0	7.18568	10.006	9.43068	220.761	228.754	226.289	102.97	83.9553	67.5506	10.2904	11.693	10.2615	12.5603	15.0792	16.1787	3.44063	2.27464	4.1169	5.97845	0.82531	1.34771	1.96012	1.42653	48.4691	68.7289	2.7466	2.89121	1.15828	1.96857	7.04777	8.01415	4.56857	5.17562	2.8463	1.91692	1.50597	1.62752
ENSG00000174851	0.674182	9.84741e-07	YIF1A	0	0	11.4716	11.0392	12.7258	39.456	31.3183	27.3929	32.0542	27.4822	30.1327	19.2234	10.1802	15.2604	14.8578	16.0824	15.0852	2.96749	1.51957	4.34718	5.03034	2.52156	2.41629	10.1724	9.08072	12.6964	20.7403	13.21	14.4986	5.48279	7.20814	6.16491	3.9694	12.6942	12.0997	3.60882	3.95451	3.7389	2.81545
ENSG00000169230	0.674049	9.91367e-07	PRELID1	0	0	38.0031	27.7866	22.3405	461.797	544.204	446.449	286.365	184.312	214.626	64.034	61.1524	91.8194	51.3761	62.5266	57.2557	13.3679	14.0099	13.0298	14.7892	15.4491	15.6492	8.58983	6.447	46.3547	79.298	72.4342	65.1681	31.6851	31.8772	14.0584	13.1875	29.8172	33.04	28.6085	31.7087	21.6614	18.2296
ENSG00000145817	0.673045	1.04312e-06	YIPF5	0	0	6.73523	6.80947	5.88808	19.5514	16.0331	16.0699	9.59008	11.95	13.0338	20.5403	14.7647	24.1685	12.8786	17.3086	23.06	2.20938	1.86416	7.63203	7.4776	5.27097	5.7047	2.46986	1.41158	7.03541	13.1866	6.10702	4.24568	3.64722	2.81936	4.1811	4.6842	10.927	10.7962	3.73566	2.79138	4.22183	5.36222
ENSG00000115268	0.672262	1.08516e-06	RPS15	0	1	129.029	139.364	178.149	643.491	642.867	593.928	894.025	1061.08	1189.51	2210.13	2589.77	1998.88	540.46	367.282	514.009	163.182	179.93	52.4252	49.036	60.4862	75.0152	120.004	110.672	47.0845	79.9331	142.776	146.668	95.3476	87.3243	140.405	130.11	57.2156	52.3287	591.973	629.601	100.645	103.042
ENSG00000015520	0.672198	1.08868e-06	NPC1L1	0	0	0.00415691	0	0	388.496	266.151	268.817	0.408475	0.109348	0.149361	135.619	19.3169	88.7681	79.6185	282.81	90.6685	0.0269881	NA	0.156424	0.302327	0.214791	0.11433	0.0599627	0.01471	123.699	191.434	0.0226069	0.0340177	NA	NA	0.0258205	NA	0.115863	0.106739	0.031472	NA	NA	0.0426756
ENSG00000109861	0.671874	1.10661e-06	CTSC	0	0	4.25401	2.78699	5.95037	45.2456	47.7023	34.8795	19.833	13.0231	16.5812	84.5336	121.566	138.392	140.091	128.111	178.622	3.04415	2.542	0.889988	0.703971	0.919768	0.518914	6.04284	3.12804	10.8861	28.6971	1.94383	2.30643	6.42492	4.64354	21.7478	21.1502	1.84785	1.94083	20.1355	16.4054	8.66076	11.5211
ENSG00000072778	0.671527	1.12608e-06	ACADVL	0	0	58.173	55.0762	86.7917	81.7247	85.9802	78.982	98.7922	89.8393	83.9128	66.414	65.1639	117.066	38.531	54.7363	71.3665	5.14488	4.58351	5.09743	6.21405	2.84951	2.81799	83.5415	86.2613	14.591	18.5235	38.4518	33.3616	48.1242	37.2726	6.48102	7.04293	6.6876	6.74504	5.33303	5.13981	6.99346	5.60443
ENSG00000142765	0.6711	1.15049e-06	SYTL1	0	0	1.08179	2.32152	1.40739	10.9085	9.71782	8.8454	47.1051	46.6264	40.1306	11.5617	12.7375	16.0177	7.37619	5.54325	5.20018	0.70493	1.14856	0.0571441	0.053177	0.134219	0.148082	0.106788	0.0349295	1.5469	1.22839	0.348928	0.296181	0.37674	0.81509	0.950336	0.631631	0.240731	0.126728	0.709951	0.756252	3.82881	2.43205
ENSG00000176387	0.670399	1.19164e-06	HSD11B2	0	0	53.038	33.1828	37.6691	10.3478	13.6192	24.9278	243.763	197.692	170.575	95.1077	176.395	83.8907	13.3424	12.3087	14.9001	0.200156	0.440547	0.0297465	0.0830441	0.251524	NA	0.111178	0.0363652	1.84907	2.04011	39.4567	41.0953	NA	0.0446628	0.382993	0.394556	27.3899	22.0775	0.311213	0.112477	0.474546	0.633003
ENSG00000131941	0.670269	1.19942e-06	RHPN2	0	0	29.5146	33.0376	37.6353	34.5412	33.9218	41.5128	34.9441	28.1989	24.6601	7.2746	13.4689	13.2599	6.83389	4.4001	3.7416	0.125136	0.0338572	1.49594	1.71815	0.423355	0.537509	0.741115	0.43684	11.1422	16.5581	0.847958	1.06345	1.24738	1.6096	3.3219	2.44222	3.95611	4.66415	0.212726	0.0421604	0.211372	0.227024
ENSG00000146701	0.670011	1.21502e-06	MDH2	0	0	46.792	42.3627	50.2659	620.011	497.188	413.312	336.505	234.827	263.234	754.646	1014.44	760.198	872.88	1279.32	683.327	24.412	25.5508	60.63	72.5233	53.8105	56.6302	266.837	274.231	167.724	291.439	131.24	114.888	27.2779	23.9115	20.2864	18.4665	44.6776	45.2579	32.0155	38.5071	30.5526	28.2253
ENSG00000105397	0.669735	1.23184e-06	TYK2	0	0	3.57764	6.12112	4.99576	13.4375	13.8934	11.0948	12.6772	9.52415	9.07252	6.92163	8.90666	12.7091	9.42407	11.1728	16.0681	6.24004	5.28062	1.32809	2.06692	0.946573	1.12741	1.75443	1.1897	3.09927	4.45346	1.57026	1.65076	2.06819	2.37224	3.82035	3.35357	2.4667	2.42056	9.7323	7.69135	4.74881	4.34482
ENSG00000241685	0.668912	1.28344e-06	ARPC1A	0	0	14.6814	16.296	21.6926	84.8545	79.2141	67.9513	47.0748	45.3024	47.4513	91.4722	81.2875	151.45	21.6778	22.9208	25.88	21.3786	15.9376	16.3301	18.9348	20.8249	25.9377	10.7655	7.98124	17.2222	27.7123	18.9034	18.2288	8.53989	9.4125	21.3675	20.8643	22.1351	19.2262	16.5779	14.8422	17.4587	16.6427
ENSG00000143952	0.668768	1.29271e-06	VPS54	0	0	8.45659	6.99479	7.4621	30.5649	21.2737	22.4431	10.889	11.309	10.913	11.823	9.9534	8.88989	5.67929	4.9539	7.66485	3.56872	2.68946	3.39073	4.73583	3.11439	3.02973	2.4866	1.69092	8.64922	12.8726	5.07667	4.50436	3.16283	2.31328	4.73387	4.32847	7.61475	6.89765	4.60977	3.06741	6.31996	7.98602
ENSG00000119121	0.668598	1.30369e-06	TRPM6	0	0	14.6796	22.1138	12.8512	9.35393	17.6772	11.4329	8.01496	8.80756	7.29095	12.3286	7.01609	2.97606	23.2289	13.5854	14.04	NA	NA	0.0929503	0.0550438	0.0793889	0.102187	0.031582	0.0103302	0.372767	0.48005	1.16688	1.53687	0.0222837	0.0126873	5.0998	4.49257	2.23756	2.24875	0.0442029	0.0106503	0.0269607	0.0599386
ENSG00000138942	0.668587	1.30439e-06	RNF185	0	0	5.90339	6.7735	7.42061	14.7343	16.6328	18.3302	10.4708	9.28417	9.51569	43.5587	58.5087	57.542	7.47554	11.5756	14.9474	2.4096	2.04967	5.8512	6.3019	3.80302	3.77822	3.29825	2.0873	5.30856	9.20016	7.19964	5.9479	3.26313	3.88856	5.49579	5.01494	8.47425	8.67908	2.91028	3.55441	3.61135	2.78963
ENSG00000119777	0.668406	1.31615e-06	TMEM214	0	0	7.23058	6.76294	7.1151	27.8818	27.3173	26.2211	20.7236	21.874	23.4763	43.1349	24.133	40.0391	17.1055	19.9879	20.6233	6.20834	5.05579	5.5758	6.48588	6.30493	6.67403	5.28431	4.84454	7.12761	11.9451	10.1017	10.6779	8.71739	10.9132	7.81994	7.21963	14.7407	15.604	6.8752	5.44646	6.22655	5.72074
ENSG00000164609	0.667839	1.35374e-06	SLU7	0	0	6.80443	7.5057	8.69691	13.9857	16.5646	14.4043	10.612	11.2312	10.6031	11.5379	10.6691	17.6708	4.06193	4.9903	6.37664	4.39013	4.01376	6.32371	3.59879	2.85712	2.52421	2.51355	2.2272	1.93	4.09302	3.67745	3.36275	2.73969	1.2104	1.86054	4.19387	2.89693	7.41272	2.88551	4.32676	7.71022	3.52237
ENSG00000142687	0.667779	1.35777e-06	KIAA0319L	0	0	7.35815	7.98607	8.59682	73.6672	59.3055	55.2959	30.3891	21.1107	18.11	4.97323	6.53062	8.7113	4.76982	3.98852	3.98335	3.1516	2.46856	1.92451	2.14002	2.20355	2.3719	2.37578	1.85583	9.90805	23.1934	5.29174	4.6937	2.29941	2.01556	2.13412	1.94694	2.78295	5.28637	4.03617	2.8463	2.0561	2.09619
ENSG00000104853	0.667591	1.37046e-06	CLPTM1	0	0	10.2515	9.47518	9.45874	65.0024	63.8534	53.9354	41.2324	28.3643	31.8981	31.3056	20.8544	38.2843	41.373	30.5616	24.4113	3.91201	3.69018	10.5183	10.9279	11.4832	13.2488	7.54725	6.52698	11.9873	18.658	18.9487	20.3763	7.4436	7.19664	6.68555	7.09343	14.1505	14.0548	7.33048	8.743	9.09956	6.18596
ENSG00000104413	0.667226	1.39547e-06	ESRP1	0	0	40.4262	31.514	38.9656	38.8087	29.7259	32.6131	88.1029	79.782	85.6312	9.62571	10.881	10.7797	4.55319	6.26832	4.77051	0.102345	NA	0.0569371	0.0264922	NA	NA	NA	NA	6.76457	14.1044	1.00288	1.4353	NA	NA	3.92502	3.47712	8.97755	7.976	NA	NA	0.726654	1.00968
ENSG00000160972	0.667131	1.402e-06	PPP1R16A	0	0	7.36556	7.40543	7.63066	27.1046	32.1218	25.925	25.3199	18.1234	16.1267	12.0321	8.94848	10.8542	6.78593	7.48168	7.07836	3.76238	3.41594	3.43889	4.24408	5.53582	5.83223	2.05068	1.94822	6.56966	7.74854	7.15042	6.47148	1.88004	4.62801	8.53799	7.74122	2.14529	2.40252	3.00267	3.15823	2.54232	1.67322
ENSG00000124659	0.667	1.41114e-06	TBCC	0	0	2.76091	3.70048	4.10487	6.4302	6.80778	5.64739	6.69338	5.87293	5.71318	12.4818	13.0443	13.433	4.92209	5.5053	5.59631	4.81938	3.85155	1.9995	1.5552	2.21501	2.1396	1.82181	1.7877	1.37636	3.08541	1.79423	2.30613	1.29856	1.25463	2.46554	1.84726	2.94547	2.55909	2.8881	2.55777	2.57089	2.22272
ENSG00000100823	0.666691	1.43283e-06	APEX1	0	0	16.0506	13.8697	19.4969	8.52279	6.69476	11.5162	11.7269	14.5176	16.1584	7.59582	8.68263	11.1095	31.8447	23.546	35.6056	3.87249	2.57514	0.702699	1.32126	3.18495	2.49622	1.33089	1.32849	1.17338	4.57905	1.58249	0.559289	3.35416	2.85535	0.605446	1.10402	2.23331	3.60678	1.14562	2.67431	5.07274	4.90507
ENSG00000188559	0.66666	1.43503e-06	RALGAPA2	0	0	10.2569	9.12328	10.2903	11.7819	12.5055	11.8446	8.50572	8.2425	8.85074	7.78859	11.7344	9.91684	8.73149	7.66868	7.35061	1.47625	1.11403	2.02034	2.40735	2.11321	2.24447	4.03576	3.70131	4.76845	6.78252	2.38717	2.21134	3.71291	3.89276	6.5522	6.33883	1.4742	1.40465	2.04336	1.29846	3.37826	3.14629
ENSG00000099994	0.666444	1.45039e-06	SUSD2	0	0	0.112136	0.0947868	0.0794509	96.4703	76.1744	65.1719	0.0600567	0.055261	0.09662	38.8062	22.6188	26.5284	49.0621	55.1066	62.3764	0.644291	0.482352	0.265982	0.523926	0.635014	0.455998	0.198662	0.162582	8.71478	8.34268	19.5125	16.1229	0.300611	0.51346	0.779831	1.66228	0.438086	0.526977	0.695688	0.258343	0.727407	0.596506
ENSG00000164219	0.66624	1.46505e-06	PGGT1B	0	0	11.5939	9.29873	11.3399	6.45044	5.75703	4.76363	4.99923	5.42059	4.00323	22.938	31.81	39.2512	4.44978	4.11984	3.93042	0.631242	0.552915	1.60822	1.64623	1.35985	1.28498	0.876566	0.540667	1.77364	4.05384	1.00088	1.06088	1.06027	0.664032	1.59611	1.42209	3.36329	3.68543	0.946437	0.734785	2.30904	2.63801
ENSG00000131981	0.666229	1.46588e-06	LGALS3	0	0	310.977	271.019	362.849	555.71	324.245	410.303	1107.92	631.816	730.938	76.5809	85.3621	91.9721	16.724	18.8533	15.3599	25.006	18.6215	0.358964	0.18558	0.112417	0.172261	2.68046	0.717347	41.8306	87.5731	9.26058	8.66319	1.15699	0.704821	19.3491	16.6472	110.645	123.129	5.22492	11.3895	4.96271	5.09214
ENSG00000184988	0.666011	1.48172e-06	TMEM106A	0	0	0.457539	0.485025	0.353166	45.3806	58.4084	52.1521	19.4478	11.782	9.39655	34.035	103.077	76.9339	12.3967	23.6014	27.7564	3.27037	2.07347	0.215129	0.333656	0.314402	0.227121	1.81654	0.788988	13.804	17.8128	23.757	18.0431	1.54437	2.47637	2.76983	2.4043	12.1412	12.7224	3.25104	1.65701	1.52531	1.4412
ENSG00000197345	0.665986	1.48352e-06	MRPL21	0	0	12.6214	8.55512	23.1752	12.3577	14.0805	12.3301	19.3159	23.6262	25.8635	15.3586	16.8609	29.986	2.22234	3.29017	3.88432	1.55344	2.40184	2.82518	2.50061	2.57708	2.46448	3.58944	2.53915	1.91577	5.52817	3.82483	4.09769	1.86293	1.41382	1.04013	1.22424	2.46714	3.11284	1.48498	2.68889	2.29595	3.6358
ENSG00000090989	0.665147	1.54601e-06	EXOC1	0	0	11.1727	8.77902	11.8423	12.5691	12.2386	13.2744	7.6764	9.59036	9.67535	18.0731	20.4989	20.5467	8.94741	8.78101	10.9306	8.01437	4.52214	4.96006	6.43771	4.75201	5.66562	1.87009	1.13694	3.10809	7.06477	2.85087	2.50625	0.989627	1.15139	2.85348	2.27236	4.71322	4.5833	4.05415	2.92017	5.3099	3.64563
ENSG00000138496	0.664501	1.5957e-06	PARP9	0	0	1.76873	6.8915	1.83043	40.928	28.6564	21.6174	18.1298	7.04554	6.36251	16.9654	36.9494	26.6747	13.2075	18.4277	38.4691	3.17682	5.21488	0.449559	0.577033	0.282065	0.250329	2.60855	1.70497	13.8036	30.1036	1.50598	1.75566	4.12078	4.25164	3.44733	3.54839	4.54448	5.12503	7.45776	7.42738	6.369	7.50867
ENSG00000181061	0.664228	1.61714e-06	HIGD1A	0	0	73.3066	64.8271	78.7853	65.6551	70.892	89.4321	285.165	218.938	250.705	44.1563	27.4887	36.7505	10.2429	15.616	19.5854	0.982313	0.903502	6.55902	8.93326	6.17763	7.27897	6.3256	5.72158	1.25107	1.87979	3.14319	2.44521	2.26754	1.62562	2.438	1.91077	1.24036	1.09188	1.0329	1.33808	1.04555	0.854622
ENSG00000148832	0.66421	1.61859e-06	PAOX	0	0	0.565389	0.70413	1.15152	6.8996	4.40971	5.50891	11.171	8.2565	8.08001	29.9211	27.0907	60.0618	28.4037	42.6162	47.9667	1.06362	1.13634	0.616443	0.455852	0.43048	0.327503	0.551158	0.347655	1.18805	1.56906	1.05396	0.953031	2.98023	3.17926	1.16948	0.803498	0.437342	0.397092	1.69447	1.79271	1.05852	1.34444
ENSG00000140553	0.663935	1.64053e-06	UNC45A	0	0	3.56242	3.79957	5.14046	20.672	17.564	16.2118	19.3099	13.4101	12.4138	6.50348	6.31347	10.5648	10.5095	9.92835	11.1797	4.27476	1.74854	2.22636	3.87678	1.74308	1.86483	1.47089	1.48458	2.60417	3.91915	2.99457	3.32193	1.37884	2.22851	3.72789	3.70994	5.70455	5.8351	5.18349	4.20913	5.54283	5.56318
ENSG00000162298	0.66393	1.6409e-06	SYVN1	0	0	4.03477	5.66435	3.33992	32.9402	33.5094	23.0876	17.4463	15.0929	17.802	15.124	12.8392	16.3055	9.60968	10.0578	13.4513	6.58337	5.38431	2.49279	3.73192	1.96694	2.44676	1.15459	0.952689	4.35984	6.18523	1.9868	2.68528	5.16195	6.32118	2.63824	2.81039	7.85565	13.5881	9.28453	8.74349	3.54354	3.53848
ENSG00000136935	0.663837	1.64834e-06	GOLGA1	0	0	4.39955	3.57408	5.47206	8.76131	8.40957	8.55801	6.43505	8.08508	8.23698	10.3792	8.09363	10.5559	8.10782	6.39445	8.02959	2.22199	1.67149	4.97845	5.55473	4.08823	3.33628	1.68728	1.30309	4.53877	9.65308	2.33249	2.8953	2.48025	1.7887	2.67751	2.34252	3.39609	2.79957	2.45996	1.81764	3.28088	3.60253
ENSG00000127022	0.663814	1.65024e-06	CANX	0	0	84.9506	63.6419	92.3852	163.99	157.469	127.088	40.4566	39.0244	45.5875	70.7265	45.2042	75.2503	48.4837	49.0985	33.9338	23.8428	12.543	19.9782	21.2587	20.7799	21.592	12.1503	10.092	33.5189	80.7381	32.5142	25.5485	39.3391	15.4409	12.944	12.2607	48.2091	32.6931	25.7748	19.6657	30.9962	11.4387
ENSG00000081181	0.662998	1.71724e-06	ARG2	0	0	6.12492	7.58833	8.88819	89.3116	83.0451	44.9662	3.55249	3.40109	3.04573	5.49883	15.8678	4.64569	20.1274	11.7162	32.9017	1.1519	0.242542	0.846106	0.903671	0.939356	1.20626	0.0628443	0.060754	61.468	101.605	0.79783	1.64358	7.74e-05	0.0694571	2.03475	2.07021	0.112429	0.275095	0.235627	0.116	0.713301	0.339267
ENSG00000173486	0.661874	1.81358e-06	FKBP2	0	0	17.7217	23.7024	20.5887	74.3217	69.6757	55.8215	58.4354	71.2512	91.0952	37.5995	35.3437	74.7474	94.7888	93.275	101.886	8.4534	5.55058	25.358	22.6411	17.2244	15.9105	9.07203	3.00084	8.96005	34.2093	24.761	17.9976	44.2805	28.8132	15.1668	11.4582	9.50628	19.3785	7.80066	4.34918	10.2501	6.9885
ENSG00000057935	0.661601	1.83776e-06	MTA3	0	0	9.1388	8.47249	9.23717	20.0887	24.7163	18.6291	16.8551	14.6362	15.2595	10.8064	12.2367	14.8332	1.89072	2.97139	3.87154	1.2924	1.91986	2.02252	2.03233	3.08653	3.10171	0.854079	0.721524	1.70925	2.98333	0.834043	0.936049	0.695484	0.452412	1.85586	1.65241	8.53101	9.93004	3.10756	2.60118	3.35981	3.70905
ENSG00000007392	0.661511	1.84573e-06	LUC7L	0	0	4.97975	4.17665	5.66251	11.1778	9.50683	11.9174	15.9058	28.043	27.237	39.1293	48.1828	44.4605	10.7356	6.5339	10.0704	5.6838	7.09971	4.38649	4.62163	4.11584	4.33689	3.27761	1.51984	2.50619	5.10173	3.09813	3.50255	3.18622	2.87539	3.94312	3.41556	4.36438	4.37014	5.77531	3.54784	6.35377	7.28965
ENSG00000204219	0.661315	1.86333e-06	TCEA3	0	0	41.1169	33.8257	39.7926	32.4761	53.5663	39.112	44.741	49.9951	49.7555	33.5465	50.8103	38.8679	5.89464	5.65094	6.44653	1.38499	0.186636	0.308748	0.164179	0.0414389	NA	17.4465	15.5292	3.44927	7.58507	18.2309	16.7507	15.9352	14.9004	5.58421	5.36279	0.159265	0.0652104	0.461454	0.444735	NA	0.625727
ENSG00000121274	0.661147	1.87852e-06	PAPD5	0	0	2.42278	2.41308	2.3591	14.1743	16.9369	13.8051	5.25817	5.56325	6.2709	16.2753	10.1606	4.69179	11.051	9.81896	13.7116	0.974476	1.09963	2.48544	2.82704	1.58943	1.54458	2.32071	1.8691	5.29324	9.04829	1.7489	1.76827	1.82614	1.52001	1.49958	1.76963	4.44818	4.45293	1.67266	2.74527	3.27007	6.32866
ENSG00000140688	0.661101	1.88269e-06	C16orf58	0	0	8.38456	7.82844	9.25596	11.5152	13.1675	11.9881	19.1623	15.6584	17.433	6.12982	6.58322	10.7045	3.95688	3.7345	5.05912	5.69345	4.293	2.51692	2.90735	1.87767	2.42833	1.18822	0.689945	3.33397	5.14188	5.55672	6.13493	1.67796	2.23427	3.68322	3.56459	2.93526	3.26927	2.70446	2.11596	2.56903	1.41243
ENSG00000100129	0.661091	1.88367e-06	EIF3L	0	0	49.9089	38.4026	66.168	55.7779	55.5942	53.049	54.101	55.0362	59.2277	90.329	100.394	117.447	25.1096	28.2788	21.986	28.0222	20.1015	12.6099	14.1409	14.0855	12.9252	16.4338	13.1424	16.5753	36.7905	33.2991	29.2152	11.5699	11.6914	14.309	13.5527	35.2513	43.7301	25.1543	21.2767	26.3277	25.9682
ENSG00000116299	0.660556	1.93298e-06	KIAA1324	0	0	12.788	13.2392	10.2257	8.48902	20.9375	20.7575	34.771	38.2816	41.2827	8.74233	10.2126	9.15085	8.88782	11.0941	5.50228	0.148362	0.104962	0.297662	0.615549	3.43356	4.18529	NA	NA	2.80197	6.4494	NA	0.0311676	0.0218047	0.0496581	11.5151	12.3746	0.298562	0.048898	0.173011	0.0833712	0.158286	0.293251
ENSG00000066455	0.660329	1.95419e-06	GOLGA5	0	0	11.0002	9.82516	12.3632	16.3548	17.0634	16.9519	14.6576	18.2441	17.5604	15.1416	16.4885	21.1117	4.72205	4.87613	6.32926	6.0481	4.44217	5.45484	4.99952	4.23528	3.89393	3.61589	2.99457	6.15006	10.1561	5.00825	5.17929	4.80407	4.38869	5.25638	4.34572	9.93513	10.0429	6.64914	5.52613	6.17357	5.98644
ENSG00000141552	0.659661	2.01806e-06	ANAPC11	0	0	5.34785	6.18189	10.1885	4.80125	5.82258	4.22789	7.47489	7.18458	8.42277	26.5303	25.2571	29.3494	42.3484	64.3448	35.945	2.58829	2.68223	2.40226	2.46471	1.40346	1.44141	2.75892	2.17978	0.80693	2.77845	2.0536	2.0682	0.851446	1.56007	2.11214	1.80306	1.55227	2.97971	4.37867	2.071	1.40071	1.84464
ENSG00000180745	0.65769	2.21797e-06	CLRN3	0	0	23.9397	29.0846	27.94	93.9657	81.3234	88.8763	29.6311	19.9115	19.9478	0	0	0	43.2832	54.0632	65.7213	NA	NA	NA	0.0154398	0.015588	NA	NA	NA	37.0455	52.1315	8.72825	8.00538	NA	NA	0.0178017	NA	0.159761	0.196241	NA	NA	0.0529372	0.117689
ENSG00000131732	0.657479	2.24043e-06	ZCCHC9	0	0	2.71752	2.27233	3.48871	13.3613	13.0376	12.0534	9.84904	14.5485	14.1516	22.2772	19.0922	20.7126	19.0624	10.0156	11.4818	1.93258	3.11427	2.78225	3.1403	2.17546	2.40327	2.21385	1.66782	5.02115	10.4442	4.68775	4.48239	3.52643	2.34478	3.21629	3.88885	4.45066	4.88303	3.16904	3.05433	7.33078	9.67651
ENSG00000166821	0.65719	2.27146e-06	PEX11A	0	0	2.59398	2.85959	3.71757	11.2399	16.8762	16.629	9.85417	12.0402	11.4896	7.64007	6.12739	4.23842	11.8996	53.5713	31.0006	0.280689	0.66193	1.31402	0.989885	1.29333	1.35124	1.71501	1.22392	3.7641	7.94236	5.34904	6.25047	6.35293	7.70385	3.08827	2.97402	0.979084	1.57269	0.572815	0.157732	0.598932	0.665769
ENSG00000155463	0.657173	2.27333e-06	OXA1L	0	0	13.5114	12.8413	18.3831	22.5004	24.9202	22.2792	34.5483	29.1084	30.6773	14.0448	14.9206	22.5111	11.802	13.7931	15.8689	7.2285	5.54136	5.81264	6.31168	4.92784	4.53307	12.4643	12.4383	6.12655	11.8	15.974	13.8005	5.40673	4.97269	5.37334	5.33919	6.1082	6.02845	9.64904	9.62372	6.63531	6.79038
ENSG00000142273	0.656216	2.37923e-06	CBLC	0	0	13.6623	15.5527	17.1759	41.6732	49.2636	40.0644	63.5866	42.1172	40.4896	0.763806	0.499796	0.549834	9.10567	11.3612	18.512	NA	0.152313	NA	NA	NA	NA	0.134534	0.0440048	3.73445	9.38351	2.04257	3.58643	2.66177	1.15162	0.775903	1.39001	0.389928	0.425745	0.0941482	0.272211	0.229695	NA
ENSG00000120925	0.655911	2.41384e-06	RNF170	0	0	1.58512	1.51396	2.53871	7.44283	7.2631	6.19751	3.82259	4.76274	5.50919	30.27	43.4905	46.7969	7.05942	7.9208	8.10501	0.510196	0.584697	3.49027	3.15917	2.94989	2.40259	1.20502	0.81322	1.81986	3.45353	1.10602	1.11891	1.66892	1.20502	1.10371	0.9776	2.12884	1.90461	1.29069	0.811841	2.32322	2.38883
ENSG00000147804	0.655847	2.42123e-06	SLC39A4	0	0	2.47737	3.72755	3.26758	280.393	245.785	200.241	101.867	40.9912	40.2972	9.84679	5.75013	4.21566	49.7935	121.922	43.2506	0.443352	0.209106	0.0494171	NA	0.0696419	NA	0.0923483	0.0604127	27.1014	33.6643	0.0232112	0.0232847	7.23269	9.64563	9.27874	9.28578	4.96657	5.33348	0.420072	0.622849	0.236505	0.525796
ENSG00000130985	0.655835	2.42255e-06	UBA1	0	0	19.0333	20.3658	22.4885	121.677	114.98	108.066	76.8969	52.1625	52.7276	43.2765	42.4542	70.0199	65.5436	72.1271	59.2261	11.0183	10.6401	16.6386	41.1575	32.9208	37.9418	8.68486	6.48273	24.5313	41.2312	11.1663	10.2385	7.34319	7.05147	13.1603	13.8841	24.2765	23.0874	6.36861	17.7129	11.89	25.2635
ENSG00000154889	0.655763	2.4308e-06	MPPE1	0	0	5.12809	5.67267	5.96484	16.3852	13.2126	11.6535	15.436	13.7685	11.935	3.2667	4.9793	3.57193	7.95899	6.17813	11.1005	5.55838	5.36982	0.989102	1.15275	0.871582	1.20275	1.41189	0.763454	2.55033	4.63761	1.6135	1.41231	0.998309	1.29334	1.65711	2.0606	1.31115	1.13414	4.53438	4.82908	4.81444	2.05938
ENSG00000109572	0.655017	2.5182e-06	CLCN3	0	0	17.0057	18.7358	17.1425	32.2539	28.7835	28.3584	13.7882	14.0826	15.4139	8.83617	8.43586	11.2051	19.069	18.8345	20.7646	2.80217	7.80424	8.43115	8.34959	7.05674	6.70735	1.57499	1.35292	3.92129	10.3501	5.95415	5.06909	1.35692	1.4216	1.457	1.97784	2.44624	2.27432	1.5357	1.45708	4.08779	4.58686
ENSG00000104856	0.654153	2.62308e-06	RELB	0	0	2.45519	6.00171	4.09327	60.5998	77.0761	65.0863	27.8509	19.4384	17.8686	5.64387	6.66575	12.7272	7.19989	5.18507	7.13941	2.29903	2.22156	0.150003	0.18612	0.422789	0.259143	1.12128	0.702956	6.6173	9.28968	0.821993	0.706796	0.230753	0.450444	1.42167	1.6304	0.84256	1.29368	15.6609	16.3224	4.06811	2.48271
ENSG00000133313	0.654091	2.63064e-06	CNDP2	0	0	9.09625	10.0889	11.0542	712.005	950.733	836.634	33.5807	24.5428	18.9995	171.522	235.101	295.666	153.021	453.97	240.067	12.8407	10.9777	6.67732	7.58634	4.88771	5.37401	4.87767	4.54042	131.704	185.082	461.69	299.904	6.93039	8.41508	12.4729	12.3752	15.4916	15.1042	11.0295	11.6944	6.58723	4.80248
ENSG00000124201	0.653815	2.66511e-06	ZNFX1	0	0	3.03437	7.87286	3.60572	21.109	18.6656	18.5571	13.9694	5.60865	5.82648	7.36013	24.8061	15.3316	5.46544	7.79578	22.6142	4.58768	4.03269	2.68373	3.28496	3.67465	3.78355	3.10602	2.34881	5.84005	8.8346	4.12543	4.00198	2.16539	2.80461	4.40821	4.40748	4.43237	4.0467	3.71134	4.58374	3.72186	3.1367
ENSG00000138075	0.653788	2.66846e-06	ABCG5	0	0	0.0613034	0	0.0503451	108.61	117.174	118.55	1.74721	2.14173	1.51346	85.583	22.0748	24.7074	28.413	52.2038	53.3262	0.272565	NA	NA	NA	NA	NA	0.0908384	NA	46.1037	75.1096	0.0228317	NA	7.53105	15.8011	0.130386	NA	NA	NA	NA	NA	0.0775462	0.1724
ENSG00000150403	0.653174	2.74657e-06	TMCO3	0	0	4.45408	9.07954	6.99189	13.9583	11.8835	11.5529	15.83	17.7161	16.6587	2.03861	4.12346	6.16386	7.20171	12.1504	19.7083	0.598716	0.539094	3.05613	3.2989	2.21489	2.90429	1.30001	1.26083	2.41202	4.83148	7.4273	7.72451	0.38397	0.437228	1.87994	1.91785	1.41661	1.53033	0.729923	0.565841	1.08397	1.1619
ENSG00000215193	0.653126	2.75278e-06	PEX26	0	0	6.13475	12.5523	9.94403	8.96981	7.08485	7.07269	12.8701	9.11469	14.3693	6.80373	7.79457	11.7306	4.77088	3.07902	3.62161	0.271724	0.740468	2.1672	2.68065	1.3279	1.37203	0.821732	0.806345	1.49804	2.67313	2.4911	2.25796	3.10608	3.39542	1.55981	1.29445	3.80746	4.31862	1.3907	1.25548	3.04933	2.19609
ENSG00000161618	0.653023	2.76621e-06	ALDH16A1	0	0	2.88861	2.94873	3.71858	54.6985	57.6057	55.4205	35.0348	26.3611	23.9626	5.48093	3.5932	9.3684	51.0954	73.8744	71.1625	5.81824	3.69299	0.594411	0.539548	0.309727	0.160971	1.53551	1.07225	6.5009	9.97368	6.50282	6.52144	7.64195	7.66187	1.4373	1.62511	2.16838	1.53625	4.10056	4.03488	2.48102	1.99591
ENSG00000100796	0.652867	2.78652e-06	SMEK1	0	0	16.2722	14.6902	16.4782	22.7834	21.1167	20.6893	11.5439	14.2289	17.5784	12.5042	11.2109	14.8616	9.67001	15.8139	16.769	7.80273	8.1985	6.35121	3.79194	4.66787	4.68457	2.95589	1.64654	5.871	6.15702	2.67154	5.15014	7.79807	4.65534	4.25816	4.12211	4.49036	4.66442	3.91021	2.8263	7.43845	12.3768
ENSG00000104154	0.652275	2.86484e-06	SLC30A4	0	0	3.71987	3.63502	2.78864	34.4498	40.0515	31.3136	10.6403	9.73195	12.9783	21.7417	37.0329	35.5179	22.8048	23.1777	29.7923	0.675784	0.0850017	6.33727	5.72905	7.0628	5.66072	1.05099	0.620041	7.64748	15.3644	1.50466	1.45754	0.920358	0.572992	1.48162	1.62627	15.0197	14.7297	1.32651	1.33541	5.11086	5.78798
ENSG00000157353	0.65195	2.90869e-06	FUK	0	0	2.89531	2.49399	2.40427	7.06573	4.90468	6.28937	17.0701	14.5511	12.7078	6.10302	9.58833	7.34087	19.1349	29.9824	30.0412	2.17241	1.15365	1.77933	2.68396	1.065	0.997771	0.625694	0.447306	1.14372	2.43826	1.67147	1.60914	1.29599	1.17417	1.0161	0.896118	1.5198	1.47442	1.14471	0.859057	0.595181	1.52677
ENSG00000187778	0.651765	2.93397e-06	MCRS1	0	0	8.90227	9.73785	12.5833	30.6644	35.2841	31.5207	35.1223	25.0985	22.8701	13.722	15.149	14.9328	0	0	0	2.39787	5.01613	2.89662	3.49544	1.49789	1.6362	1.61913	1.34283	2.87391	2.69339	3.11183	1.66092	0.210524	0.666383	1.19663	1.28069	1.61798	2.96749	2.15759	2.23781	4.20795	4.67754
ENSG00000122484	0.651741	2.93724e-06	RPAP2	0	0	3.00741	2.22864	3.19711	1.94326	1.88857	2.19789	3.72399	3.91318	4.48483	3.2531	2.7341	5.08678	2.38981	3.03763	3.32368	0.396699	0.936534	0.965688	0.925983	1.08623	0.628656	0.525331	0.349403	0.285861	0.633835	1.07939	0.627596	0.609213	0.350006	0.392542	0.49679	1.0077	1.30484	1.03392	0.688338	0.786036	1.36015
ENSG00000116863	0.651548	2.9638e-06	ADPRHL2	0	0	2.35631	2.80681	3.00112	6.66255	8.22465	6.62434	12.1162	10.472	11.1606	6.51276	6.66473	10.422	3.33219	4.74904	6.2439	2.7955	2.04153	1.4072	2.80608	1.2843	1.77119	1.05188	0.933879	1.28992	2.26357	2.00176	2.50065	0.954242	1.0866	2.24318	1.99982	2.17767	2.67491	5.10024	3.69926	2.95044	2.9945
ENSG00000115053	0.651446	2.97793e-06	NCL	0	0	50.4213	44.2243	57.0734	65.8953	62.3679	82.7326	33.6344	51.2862	55.6605	135.793	106.848	198.223	43.9273	33.8902	39.4538	40.5909	40.8559	18.764	18.7562	13.1903	13.21	15.0742	12.2823	12.5841	20.847	24.1211	20.4783	21.9701	13.8126	10.9369	12.9492	27.4618	30.0671	32.4446	30.0238	37.7215	37.3794
ENSG00000186298	0.651254	3.00483e-06	PPP1CC	0	0	32.6554	27.0524	46.8786	82.3309	91.6978	90.8712	62.191	65.6157	71.5697	197.087	173.341	96.0605	7.33383	7.65482	9.30105	12.3207	14.4505	27.7624	28.7624	9.19195	8.74268	5.88502	5.40232	8.52763	14.7864	11.4588	10.1374	4.77764	3.54657	6.91774	5.8255	6.03695	7.25784	16.9399	13.1418	18.552	15.9084
ENSG00000116406	0.651023	3.03724e-06	EDEM3	0	0	15.0563	13.4845	17.8777	18.5441	16.5146	14.6205	9.12885	9.20085	9.83203	17.4891	12.1164	22.6676	5.8856	7.51868	10.278	2.16688	1.56825	6.1714	6.27773	5.14865	4.99986	1.463	1.10979	7.2312	14.2628	3.41899	2.73914	3.01994	1.66313	2.90417	2.98265	8.50069	8.6686	1.79714	1.20717	4.03907	3.89904
ENSG00000162813	0.650777	3.07225e-06	BPNT1	0	0	8.68427	9.2053	15.1457	97.1924	85.2751	66.6311	51.6872	40.9257	44.7403	78.5729	62.7813	53.5427	17.6425	21.3606	19.143	1.70772	0.506577	14.015	16.9641	10.8464	9.60206	3.07754	2.03382	61.4902	91.7074	51.9286	48.5299	13.1285	8.81828	4.92224	4.65293	7.4698	7.6398	2.70311	2.28747	3.31396	3.30779
ENSG00000064115	0.650594	3.09855e-06	TM7SF3	0	0	3.80205	5.60448	5.98595	25.6898	16.5549	17.4519	17.0261	13.8877	13.8872	16.015	18.7404	15.713	5.29945	5.40672	17.2941	5.32635	7.34323	3.76971	3.49255	3.6509	3.60051	2.52407	1.68504	4.0792	6.88464	13.307	12.285	5.40853	5.75976	3.83084	3.19392	3.07819	2.74986	1.9546	1.98843	2.17239	2.886
ENSG00000169976	0.650133	3.16568e-06	SF3B5	0	0	19.1081	19.0398	28.6956	30.2169	32.047	28.9156	43.7633	52.0702	52.1428	41.2384	35.7914	64.0411	58.4623	58.9233	46.0887	20.869	21.5907	7.65365	7.40161	10.2221	9.65746	10.0026	9.44836	7.52307	16.245	18.5385	17.3244	7.3215	7.43571	14.7331	13.5191	9.93469	9.65158	22.4717	27.332	13.6463	10.1128
ENSG00000105583	0.649659	3.236e-06	WDR83OS	0	0	16.1176	18.2787	18.156	37.0461	42.0842	39.5179	53.2741	47.0695	55.8884	33.3044	32.3509	39.6736	17.675	16.3936	20.1762	6.07014	12.3204	10.953	10.1587	10.5418	11.2553	13.0404	9.9884	9.01226	12.1765	21.9633	16.1507	5.09436	6.86368	13.6839	12.7877	9.50616	10.2918	14.6603	21.412	12.0333	12.1939
ENSG00000006607	0.649057	3.32752e-06	FARP2	0	0	8.78414	8.15855	10.5298	7.72689	13.8461	9.2955	5.83391	5.25206	5.81777	1.64653	1.8412	1.74272	18.7276	17.273	13.8916	0.0458187	0.13634	0.853317	1.04989	1.11961	0.952308	0.877676	0.981762	2.3574	3.76035	0.889651	1.17941	1.21168	1.76737	1.09308	1.08284	2.01144	2.44787	0.281435	0.116576	0.594877	0.431137
ENSG00000132024	0.648626	3.39437e-06	CC2D1A	0	0	8.80778	8.53065	11.7546	17.633	19.7634	17.8636	19.2483	13.3846	11.4115	3.70639	4.88562	4.87328	9.30232	10.7377	8.66923	3.63935	2.15888	2.50918	3.47134	3.00176	3.67014	1.87561	1.1043	3.25364	3.81847	2.45141	3.18431	1.27929	1.48185	2.51271	2.32972	4.18791	3.90758	3.01893	3.33122	4.21638	5.04288
ENSG00000074755	0.648564	3.40412e-06	ZZEF1	0	0	11.3513	13.2886	14.2699	48.1648	41.4444	38.7568	16.2085	12.2517	11.5759	10.7237	4.65445	6.82501	8.34992	7.81435	6.35037	2.51703	2.09774	3.4086	4.27365	3.05875	3.11049	1.9174	1.27845	12.8573	18.4354	2.03429	2.10116	2.12039	2.10342	4.00652	3.77308	5.22013	5.50624	4.78668	3.57496	4.56423	4.96861
ENSG00000105793	0.648314	3.44371e-06	GTPBP10	0	0	1.65632	1.53823	1.93821	4.63938	4.48857	4.99039	3.52962	5.85532	5.37452	10.6966	5.66508	8.9019	2.81143	2.22795	2.20442	1.35314	1.56324	1.21312	1.20797	0.771421	0.889288	1.14178	0.868465	0.967856	2.30008	2.8904	3.09827	2.91466	1.72289	1.40599	1.15629	1.18968	1.57738	1.35618	0.933222	0.843586	0.830459
ENSG00000160058	0.648293	3.44694e-06	BSDC1	0	0	9.03508	12.2528	12.8937	24.0195	26.9377	25.8128	30.8404	27.5432	30.1443	26.3999	36.7938	42.4643	39.1791	37.7304	30.8464	18.1402	29.2997	7.67411	7.79581	6.10219	6.9683	5.69517	3.84369	6.95172	8.94404	12.1835	13.9959	8.10047	5.9009	7.70118	7.06488	10.9547	12.2022	8.71049	7.97776	6.73173	7.40959
ENSG00000175390	0.648111	3.47598e-06	EIF3F	0	0	27.7062	19.7745	19.2728	134.236	139.328	133.268	151.46	114.324	138.875	288.769	323.067	262.676	104.646	139.974	175.972	34.2581	30.0372	21.3508	19.6988	22.3739	17.15	31.6694	29.2693	21.0401	33.0444	27.1025	23.4738	16.8914	18.2205	21.7136	21.5423	26.4233	28.76	68.1821	70.8869	39.8833	42.5218
ENSG00000129514	0.647613	3.55674e-06	FOXA1	0	0	5.66032	5.69664	5.62902	11.9143	11.7983	12.8155	25.7719	20.3504	28.3492	10.9362	16.4183	11.6582	0	0	0.0377695	NA	NA	NA	0.0160599	NA	NA	NA	NA	2.11958	3.45365	0.0486365	0.0650539	4.7787	2.43573	5.49947	4.86433	0.270039	0.204123	NA	NA	0.33038	0.122416
ENSG00000095203	0.647523	3.57139e-06	EPB41L4B	0	0	16.1745	14.4192	16.4573	168.727	162.588	155.727	65.674	52.8827	52.2892	11.2526	11.9057	22.52	2.37902	2.65604	4.60564	0.60294	1.09836	2.80916	3.71835	1.41972	1.30518	0.450474	0.0793182	31.8896	48.2648	3.10062	2.98807	10.0244	7.68406	9.86782	9.90961	4.13959	4.02931	0.121199	0.222012	2.07068	2.26848
ENSG00000124562	0.647396	3.59243e-06	SNRPC	0	0	6.33288	7.35627	9.39082	34.3246	35.228	33.6576	40.2892	45.3526	41.7047	23.8951	24.1599	40.5742	1.93951	2.77111	4.18553	3.55873	4.01752	3.73825	3.78282	2.47264	2.64059	4.61333	2.52491	3.95723	4.11644	3.13354	2.64171	2.033	1.21272	3.29279	3.6579	7.25311	7.4308	4.52229	6.01431	5.59244	6.9732
ENSG00000162627	0.646856	3.68262e-06	SNX7	0	0	12.0597	9.03082	13.3144	40.3534	46.1188	45.4695	17.9764	17.75	18.2066	26.9965	35.5175	63.0087	0	0	0	0.673705	0.211834	0.567367	0.496921	3.29235	3.40177	1.45527	0.856812	13.4514	17.8674	16.3344	12.3289	1.62823	1.20264	4.18962	3.68899	12.0512	11.8423	0.349171	0.25239	0.851878	1.06531
ENSG00000206527	0.646468	3.7486e-06	PTPLB	0	0	17.4258	10.9002	13.9424	25.7642	25.4833	20.4452	17.3269	24.2818	28.6573	38.0537	54.6248	90.7017	0	0	0	0.992522	0.371074	2.6019	2.79766	3.20413	3.66461	0.70322	0.671612	1.46827	3.16161	10.2953	10.5945	6.58766	4.42044	1.31781	1.39143	2.72632	3.85727	0.897703	0.82688	0.949358	1.59633
ENSG00000123240	0.646374	3.76483e-06	OPTN	0	0	14.0284	24.3599	17.8595	82.102	96.1554	94.4716	14.2064	9.47793	8.87207	47.0564	57.3422	70.3756	7.73547	7.97265	11.6035	10.0195	14.9727	3.69247	4.46485	2.76222	2.48072	5.93454	6.49225	35.878	46.7863	2.31229	2.43772	19.7749	18.2912	3.27701	2.40587	17.914	22.3753	1.38608	1.49384	1.16361	0.808222
ENSG00000134262	0.645967	3.8357e-06	AP4B1	0	0	3.41408	3.88045	4.15026	8.38278	8.76139	8.68065	8.3606	8.13358	8.26656	3.03957	4.33131	5.5246	7.08705	5.82034	9.25454	4.23888	5.25423	1.16717	2.34089	0.886543	0.851027	1.30394	2.28576	0.652354	1.98668	1.24113	1.04291	1.06949	0.814846	1.12755	1.12418	3.32372	1.61577	1.70644	1.18303	4.16389	3.61911
ENSG00000044574	0.645946	3.83935e-06	HSPA5	0	0	126.958	73.9343	110.58	304.896	193.288	185.89	73.5151	88.2417	107.794	238.766	67.5535	230.984	53.1618	53.5064	56.4143	25.6249	19.4681	27.6898	21.6421	30.0248	34.0339	29.8398	23.4771	33.2996	68.9216	45.0549	39.6458	56.9542	46.2675	15.293	16.2007	145.749	181.328	25.1089	19.4383	15.517	14.5427
ENSG00000160190	0.645579	3.90433e-06	SLC37A1	0	0	12.961	14.6657	9.79162	35.5033	31.8933	37.4639	70.5151	50.0012	54.1601	1.42645	0.990356	1.82575	44.4632	49.7883	55.9825	1.59938	0.87345	0.337776	0.279402	0.476017	0.437651	0.958519	1.2388	6.47205	8.22138	0.123397	0.17684	0.148459	0.112701	3.04024	3.56761	1.76175	1.63689	3.16577	3.00377	1.67644	2.19629
ENSG00000185339	0.644848	4.03657e-06	TCN2	0	0	5.20647	6.51369	3.07236	320.456	415.268	368.227	57.2981	38.2602	46.5516	93.3896	183.324	222.523	172.625	452.086	272.639	9.599	5.07273	2.81861	3.64442	1.13206	3.07857	6.78181	8.33209	30.6944	33.2683	281.442	223.435	16.6867	7.03216	11.6061	12.4818	10.9078	23.8215	3.20804	4.08184	3.89141	4.37316
ENSG00000123815	0.644449	4.11054e-06	ADCK4	0	0	2.61105	1.91637	2.39794	11.8768	12.9808	11.3941	13.4229	9.74192	8.95504	6.81217	6.61649	11.1223	9.68906	7.37714	7.69282	2.87283	2.9756	1.38131	1.47238	2.1236	1.7572	0.876086	0.675463	2.56836	3.16211	2.76035	3.52645	1.58953	2.14938	5.55098	5.02457	2.11602	2.265	2.75893	2.69062	1.12183	1.95961
ENSG00000165118	0.644379	4.12376e-06	C9orf64	0	0	1.06642	1.13514	2.71543	86.9815	83.7167	73.9636	21.9869	15.8104	16.0674	10.4917	13.2373	17.8376	14.9337	22.3492	25.4989	1.97594	2.65956	1.19291	0.979403	0.723271	1.04379	2.98663	2.5733	17.6042	29.4421	9.85014	7.9253	4.9856	3.18972	3.52172	3.46843	4.77376	4.63923	6.10452	5.15144	4.10423	2.95194
ENSG00000099917	0.643868	4.2206e-06	MED15	0	0	4.10217	5.81427	3.8375	34.2021	36.2795	34.6449	33.3208	26.4543	26.3969	4.75359	7.42097	8.77395	8.54232	7.07086	9.46459	2.70634	5.22828	3.06873	3.93652	2.79233	2.77017	1.97479	1.29135	6.71868	10.3096	1.57017	3.51595	1.11754	2.18105	2.5019	6.25347	4.41306	4.61022	3.70948	3.50865	5.06359	4.57431
ENSG00000166169	0.643592	4.27379e-06	POLL	0	0	1.68605	1.7743	1.91015	3.20008	3.81338	3.15977	5.97599	4.53971	4.23984	3.71941	3.03615	5.95385	2.18531	1.75855	2.5953	1.3208	0.772401	1.10709	1.22751	0.7303	0.874907	1.37925	1.12305	0.684874	1.39848	1.54894	1.86461	1.27341	1.48541	1.39002	1.2237	1.24747	1.21889	2.5568	2.13759	0.75155	1.0025
ENSG00000187546	0.643198	4.35067e-06	AGMO	0	0	0.339509	0.0406559	0.845755	35.9889	49.3422	40.2613	1.38704	1.22801	2.00577	20.9317	30.9315	25.0718	101.647	128.754	94.5819	0.22898	0.0539988	1.09747	1.02128	1.2469	0.947985	0.699533	0.374418	20.292	31.0636	0.479519	0.481037	3.76915	3.60216	1.91689	2.87751	0.184319	0.339608	0.0667556	0.289517	0.244297	0.724159
ENSG00000171566	0.642901	4.40962e-06	PLRG1	0	0	6.39468	4.9778	7.23486	17.1401	18.4168	16.9544	14.2084	14.7582	16.2494	14.4497	12.4502	26.3381	9.58635	9.99611	11.4751	5.98969	3.15332	7.2983	6.15582	4.1141	5.01653	4.37213	3.53092	4.0633	9.18717	6.43296	5.67778	3.23505	2.23823	4.53176	5.01186	7.27023	8.31026	6.62025	6.34125	8.27289	8.48079
ENSG00000197586	0.64285	4.4198e-06	ENTPD6	0	0	17.5497	23.1107	22.2904	14.0712	16.0244	12.9189	21.6713	17.5263	17.4532	7.12055	6.84893	10.3215	12.7047	14.1678	13.2881	1.23363	1.30331	2.88206	3.93084	4.40265	5.77715	1.89122	2.09787	2.294	3.37806	2.56274	2.44646	0.696215	0.792782	1.29828	1.0943	1.48291	1.39866	4.34452	4.02074	2.45682	2.26282
ENSG00000090776	0.642564	4.4773e-06	EFNB1	0	0	9.27	12.0641	11.3893	57.519	48.7003	43.6953	50.1552	31.0389	33.2808	4.41723	6.50972	7.59326	5.74224	7.11435	9.89878	0.935425	0.714263	0.725922	0.816915	1.28472	1.80822	3.51235	3.03382	10.7075	12.5977	2.2361	2.25909	1.33559	1.97709	8.06037	10.6176	9.58065	9.66951	0.949342	1.25539	0.657439	1.13761
ENSG00000135373	0.642522	4.48575e-06	EHF	0	0	52.9677	44.9662	56.6254	42.8317	31.9218	30.1691	56.5322	64.2763	77.8234	6.08874	7.37264	19.3309	3.45061	5.52326	4.3632	NA	0.053051	0.0250746	NA	NA	0.0108296	NA	0.0153269	5.845	13.4047	2.82071	3.28453	0.181843	0.0752965	2.98629	3.03488	0.0452709	NA	0.590256	0.363445	0.520021	0.844845
ENSG00000116459	0.642127	4.56651e-06	ATP5F1	0	0	47.7014	40.069	74.9507	333.237	322.394	276.04	269.67	293.137	325.607	327.603	398.188	544.572	49.4357	57.3684	64.1899	22.3935	25.7545	62.6359	61.5437	42.5073	44.5611	119.042	113.482	54.1782	106.359	112.359	85.773	23.6153	21.0361	21.9404	20.6487	27.6563	27.0978	33.1931	31.6081	32.8801	32.8155
ENSG00000132906	0.641781	4.63835e-06	CASP9	0	0	1.89247	3.80174	2.60483	10.5055	11.2743	8.97724	7.93556	6.55968	6.60441	5.35671	11.5733	12.3762	17.7385	20.5872	21.1997	2.43812	2.50826	3.00693	3.40241	2.71862	2.24359	1.24855	1.1678	2.5476	3.72135	3.10315	2.9135	1.80558	1.98523	2.60513	2.71509	3.89113	4.21595	3.40697	3.07672	1.84398	1.72268
ENSG00000121749	0.641185	4.76433e-06	TBC1D15	0	0	3.24721	2.58807	3.73112	31.0452	29.2667	36.6173	11.4967	13.2443	12.0638	12.3107	14.0464	16.528	13.7361	33.647	25.1759	3.59087	3.1409	5.15953	5.64779	3.36375	3.0801	2.07614	1.40564	8.3466	13.5719	2.59091	2.3248	3.35836	2.68789	2.95142	2.79918	11.1764	10.5758	4.53957	2.97178	5.71158	6.68443
ENSG00000166685	0.641174	4.76669e-06	COG1	0	0	4.26239	5.40247	3.31863	21.6596	25.1361	24.3572	28.4951	24.0018	24.5762	5.75974	6.09466	9.88267	11.1701	9.20025	9.55644	3.37907	2.58249	4.41293	6.73387	4.53355	4.21298	2.31368	1.14005	4.61586	7.89372	2.67645	3.06246	1.39604	1.71594	3.26349	3.87502	3.48848	3.48674	3.59413	3.22725	4.4537	4.15621
ENSG00000158796	0.640547	4.90285e-06	DEDD	0	0	3.16592	3.66753	3.74927	12.2494	13.3627	12.8286	13.5654	11.2874	15.0093	6.13021	12.7852	10.5327	4.39601	2.76438	2.51163	NA	NA	4.63424	4.62524	NA	2.92175	NA	NA	NA	NA	4.30448	NA	3.30678	NA	NA	2.34793	3.71712	NA	3.34661	3.01403	NA	NA
ENSG00000177054	0.639717	5.08856e-06	ZDHHC13	0	0	10.0809	11.2539	13.4811	11.8341	9.45853	12.4504	28.6418	34.6863	38.5184	13.295	12.1153	20.3973	16.4135	15.8138	22.0781	2.56258	1.69209	4.22735	4.04019	3.75696	3.65154	1.19566	0.586633	3.66558	9.14571	1.28795	1.57196	0.903894	1.13219	1.66717	1.61647	17.5748	18.3783	3.52623	3.28327	4.08279	3.32276
ENSG00000104549	0.639492	5.14006e-06	SQLE	0	0	26.756	18.688	22.4669	130.646	79.3594	94.4933	51.9693	37.4968	27.549	33.1262	3.5165	65.9443	4.58764	15.5132	5.06395	2.15481	1.27039	5.72429	6.6493	9.04488	9.92374	0.274289	0.0978738	16.505	24.4934	7.59605	6.24319	9.42158	12.3211	4.08022	4.04854	15.948	14.9289	1.64903	1.63974	2.61826	3.30078
ENSG00000086712	0.639461	5.1471e-06	TXLNG	0	0	2.49656	1.97976	2.58764	6.76762	9.2908	5.99735	2.97311	5.28358	5.02733	6.00984	7.03346	7.13203	7.25472	6.68884	8.78166	0.432366	0.506739	1.61731	2.05399	1.77977	1.41802	1.03998	0.523911	1.91272	3.58225	1.25893	1.53949	3.63705	3.22482	2.47053	2.53363	1.54216	1.52886	1.73532	0.844449	4.49191	3.74418
ENSG00000128641	0.63904	5.24471e-06	MYO1B	0	0	19.5433	12.5909	19.6692	7.62189	3.59257	3.97011	7.08373	7.75748	8.64933	80.5324	70.3291	57.9939	58.498	60.8841	56.7412	0.648228	0.634987	1.09238	0.845415	1.35853	2.92854	1.3804	1.86172	1.12562	2.35536	0.723495	1.38274	7.28166	4.43413	7.01037	7.26548	7.64417	7.9265	0.421574	0.462341	1.66691	1.54971
ENSG00000129083	0.638076	5.47486e-06	COPB1	0	0	25.6008	25.9518	32.1978	58.7241	58.9206	57.3612	37.1938	47.4868	52.3393	34.9622	23.6768	50.3635	35.2724	0	43.6287	4.35398	3.93157	8.95948	9.52634	7.63813	7.53846	3.88604	2.6774	18.7556	37.9501	10.9337	8.70898	9.93218	7.04994	7.40553	7.18898	25.4819	29.0682	8.93962	6.37815	14.4519	15.6527
ENSG00000076650	0.637739	5.5574e-06	GPATCH1	0	0	2.20723	2.14147	2.23204	5.74218	6.29854	5.39677	5.48354	6.10966	4.93503	10.8704	11.3022	10.9698	9.56264	4.92558	5.87816	1.49311	0.761317	2.68079	2.94674	2.8398	2.7508	1.0535	0.879808	1.87602	3.42558	1.45354	1.45814	1.04383	0.945486	1.96902	1.92904	2.55536	2.68664	2.14117	1.42864	1.83696	2.04195
ENSG00000161016	0.637692	5.56894e-06	RPL8	0	1	315.416	249.746	411.141	466.847	446.044	445.032	790.435	759.926	903.133	2081.84	2663.58	2235.53	117.18	180.609	210.408	396.497	419.314	46.0307	47.7338	37.9114	42.3229	91.3611	83.5653	85.9969	157.821	120.723	120.023	98.868	88.2097	101.788	97.4903	94.0704	101.777	501.246	510.479	173.121	155.001
ENSG00000196290	0.637346	5.65519e-06	NIF3L1	0	0	4.05154	3.76872	6.11327	7.56672	6.96383	6.92041	6.53016	5.85522	6.98465	9.36292	6.34486	12.8989	3.58783	3.01504	3.53476	1.11296	1.93393	4.05342	3.71841	2.99348	2.86501	1.57799	1.6283	2.77554	4.45106	3.99901	3.33482	1.92842	1.13716	1.82715	1.52997	3.75639	3.39788	2.09044	1.48803	1.99985	2.03777
ENSG00000144115	0.636606	5.84367e-06	THNSL2	0	0	0.996379	0.0216937	0.456249	16.8156	17.9861	15.3504	14.0445	12.0437	8.10657	14.4522	25.0341	14.1073	30.9826	40.5032	38.4652	0.138454	0.130603	0.617298	0.40211	0.434969	0.319929	0.540423	0.679185	2.80049	2.05078	21.5082	14.5816	4.91935	8.20254	0.993481	0.989361	0.742998	0.730122	0.161457	0.155607	0.886298	0.985203
ENSG00000115484	0.636384	5.90116e-06	CCT4	0	0	16.2163	17.7792	20.6084	49.2766	59.0809	52.0131	42.8307	48.6291	56.0692	124.115	126.549	196.83	66.7397	66.9139	85.4503	24.7515	17.6071	15.1479	14.9297	13.6013	15.0786	17.3385	14.9611	11.5689	27.2365	24.7546	22.0258	9.79231	8.40007	10.9103	12.384	29.8142	33.066	31.7359	26.4267	24.0093	24.7541
ENSG00000162927	0.635588	6.11225e-06	PUS10	0	0	2.07756	2.54725	3.80157	5.28408	4.95256	5.10107	4.8778	4.67417	5.1366	5.22561	5.09648	5.99678	0	0	0	1.00873	0.985669	0.719572	1.00553	0.591896	0.771639	1.22939	0.305381	0.719302	1.8053	0.57474	1.23991	0.972713	0.793728	0.874334	0.720334	2.29154	2.04727	1.05315	0.615225	2.26894	2.0037
ENSG00000101361	0.635582	6.11374e-06	NOP56	0	0	9.05432	10.372	13.9746	18.6729	13.3936	19.6519	15.5529	23.5697	29.1337	68.4491	88.2402	69.1681	21.5699	20.4678	27.1205	17.6538	11.457	6.69998	8.42778	6.09654	7.86902	2.78496	1.90711	3.20483	7.13569	2.26161	1.87276	2.80804	2.37239	2.78446	3.73428	5.64603	5.88425	11.0734	7.72667	13.0412	11.1722
ENSG00000054611	0.635409	6.16068e-06	TBC1D22A	0	0	3.45516	4.20372	4.48557	22.0253	27.3463	23.885	18.7085	12.639	12.3439	6.43189	6.7399	8.04472	2.93945	4.93	3.09623	4.43174	1.87399	2.06106	2.29839	2.28845	2.54541	2.61018	2.29059	4.04743	6.59083	2.4962	2.80909	1.75186	1.4322	2.86931	2.54173	3.69037	3.72715	3.69782	3.33839	3.91299	4.34966
ENSG00000162735	0.635259	6.20141e-06	PEX19	0	0	4.37799	4.98287	5.86891	46.4117	55.7109	47.2954	23.2844	22.8612	20.4258	23.1167	20.3542	29.6867	9.9191	17.7451	18.2527	5.12206	3.4699	7.50494	7.74585	5.35911	4.87908	8.39587	8.08686	10.9725	9.80344	9.39912	8.87001	6.92373	6.83003	4.61397	4.27094	12.9717	14.6197	3.20431	3.01007	3.07654	3.50852
ENSG00000155792	0.635109	6.24261e-06	DEPTOR	0	0	3.95302	2.98719	5.68992	10.1357	18.8119	15.1278	18.8029	18.7542	17.3594	3.97555	6.84847	5.33618	2.82272	10.4198	4.1064	0.355168	0.128261	0.529339	0.649917	1.00025	1.34605	0.597253	0.437268	1.40692	2.58165	1.89455	2.1188	13.6041	8.35037	2.08402	2.47037	0.237605	0.213982	0.435218	0.273091	0.681558	0.618143
ENSG00000162458	0.635057	6.25689e-06	FBLIM1	0	0	9.29363	11.7739	12.0549	63.577	53.8719	47.6611	43.0138	36.842	34.76	70.1659	128.29	62.2355	0	0	0	1.86913	0.268304	0.126814	0.151728	0.204246	0.12519	18.9588	18.7033	11.9878	22.1976	1.80396	0.979149	0.238875	0.190405	2.27277	3.05184	15.6945	15.4882	1.30315	0.890514	0.409091	0.449767
ENSG00000122547	0.63503	6.26422e-06	EEPD1	0	0	1.18351	1.41724	1.57958	22.3849	9.73017	12.6222	2.27461	2.26196	2.79558	55.8315	57.2983	18.4166	21.588	19.8703	28.5859	2.30757	0.435344	1.97535	2.20203	1.79787	2.15064	2.9993	2.49034	4.90995	6.92969	0.618549	0.756243	2.68602	3.15126	1.52334	1.04622	0.792531	0.790965	0.618919	0.855841	1.44434	1.67849
ENSG00000166260	0.63484	6.31677e-06	COX11	0	0	10.0631	7.6123	11.3481	10.6285	9.78419	8.96919	8.80635	9.46098	8.90173	5.40115	5.47145	9.13798	10.5872	12.4388	13.9152	3.02381	3.17072	4.00241	4.52447	3.06219	2.0107	2.84109	3.17414	3.00169	6.77837	3.29232	3.33142	1.77117	1.73067	1.20827	1.09106	2.2368	2.01408	1.51284	1.26039	2.01567	2.52154
ENSG00000138111	0.634709	6.35324e-06	TMEM180	0	0	0.458782	0.354444	0.567185	8.10501	8.05813	6.81364	14.5347	14.0146	11.879	9.71489	10.8064	12.2028	12.4151	11.4896	13.4541	3.51692	1.93946	1.80925	1.86324	2.58371	3.10479	0.871557	0.471855	1.28186	1.55569	2.22082	2.00052	0.954242	0.688179	1.19061	1.1199	1.45178	1.31962	0.410123	0.668907	1.38542	1.11224
ENSG00000119929	0.633434	6.71843e-06	CUTC	0	0	1.46078	1.84133	2.37406	7.31075	6.08563	5.73137	7.64535	8.54613	8.35232	15.3353	17.3122	15.8796	10.893	14.5551	19.3096	2.4132	2.00319	1.80755	1.08133	1.37475	1.23496	2.56697	1.95344	2.02799	5.0361	5.4579	4.91371	3.06433	2.39086	1.56998	1.44085	1.86482	2.05158	3.60209	3.97495	2.19702	1.49136
ENSG00000166471	0.633242	6.77516e-06	TMEM41B	0	0	9.85936	6.59953	9.5724	26.1224	25.2764	23.6103	7.99093	8.3575	8.45122	5.19868	2.12212	5.84819	20.0654	25.6539	20.9714	1.3112	1.52836	4.87948	5.8765	3.13152	3.03654	1.79358	1.48815	5.69241	10.4135	4.08331	3.5928	2.35364	2.07392	2.5365	2.0212	4.05934	4.00604	1.54661	1.09461	1.62242	1.75543
ENSG00000101255	0.633016	6.84222e-06	TRIB3	0	0	0.554858	0.77688	0.738426	9.26826	9.22962	9.72136	0.0692744	0.111558	0.0522442	11.5848	9.34289	13.4976	2.88131	4.36843	3.91224	0.661624	0.226947	0.0804504	0.0499102	0.151168	0.0463281	0.668186	0.36062	2.74242	3.87053	0.251917	0.126357	1.34366	1.5703	0.920726	0.829959	1.71071	2.02203	0.280562	0.202798	0.0855617	0.28533
ENSG00000166189	0.632951	6.86172e-06	HPS6	0	0	2.21407	1.97679	2.00463	2.93209	2.4939	2.36039	2.97059	1.93728	2.38966	1.98492	2.78359	3.01735	2.12018	2.48562	3.3665	0.549092	0.474792	0.938448	0.816344	0.440841	0.546289	0.508327	0.349166	0.449989	0.584729	0.440789	0.980496	0.5111	0.306311	0.809894	0.834346	1.49787	0.935029	1.36068	1.00282	0.911282	0.723554
ENSG00000166896	0.632808	6.90473e-06	XRCC6BP1	0	0	4.70812	3.70802	6.14677	1.79667	1.26672	1.95937	4.46908	4.96634	4.69575	7.88744	7.36613	10.1065	8.60747	9.54599	9.69781	0.69435	0.109163	0.722343	0.912265	0.475158	0.478832	0.296268	0.514089	0.238473	0.51729	0.788968	0.650208	0.53097	0.772701	0.36707	0.407786	0.124205	0.177549	0.899092	1.62578	0.82311	0.425918
ENSG00000160867	0.63246	7.01015e-06	FGFR4	0	0	3.16962	2.76262	4.64959	2.98493	2.01833	2.74941	11.171	7.58692	10.0882	16.6758	15.0815	16.9275	26.4822	20.2683	23.0801	0.0784252	NA	0.0349658	NA	0.0164254	NA	NA	0.021373	0.245397	0.196857	5.45258	6.17829	3.61921	3.72745	1.72574	1.93244	0.252515	0.336022	0.800229	0.110177	0.055781	0.124012
ENSG00000198752	0.63233	7.05005e-06	CDC42BPB	0	0	8.91814	9.06847	10.3113	51.7684	47.6152	47.7739	25.9892	18.1265	18.7435	16.4687	9.89144	14.8204	27.6533	16.0412	17.1717	2.29572	1.58515	6.71446	8.7324	9.24705	8.97567	5.35571	4.12425	9.16605	12.0112	4.43837	4.79194	3.99483	5.53248	7.73132	7.86518	13.6995	14.5517	1.71336	1.13526	1.6198	1.74248
ENSG00000100558	0.631935	7.1722e-06	PLEK2	0	0	15.5538	11.6065	20.0906	25.9321	18.8496	28.3699	24.4455	17.4365	20.6005	0.345285	0.534497	0.478551	14.049	8.46439	23.5102	1.11353	2.25082	0.141847	0.230999	0.0666335	0.0612631	0.088359	0.0867045	6.20412	7.49588	0.999384	0.969129	0.233792	NA	0.190241	0.117591	0.170732	0.209716	0.092752	0.0893915	0.678866	0.880395
ENSG00000108588	0.631828	7.20585e-06	CCDC47	0	0	29.2408	24.0098	31.6423	31.301	33.8606	26.5873	15.0608	19.3098	22.4993	45.007	37.0268	66.0653	27.252	33.662	21.1742	3.92398	3.98633	15.9659	16.8931	12.1954	11.8086	9.04465	8.97786	10.0354	18.7791	12.6518	10.3694	9.91678	7.12402	9.12484	8.9167	15.3684	15.4333	6.36982	4.99406	9.47327	10.8584
ENSG00000083845	0.631713	7.24198e-06	RPS5	0	1	171.979	124.676	231.309	490.357	510.905	474.232	757.974	731.389	866.472	1876.05	2551.17	1730.27	392.985	265.849	433.402	254.503	299.444	49.27	37.3308	40.0666	37.5125	124.249	107.182	95.4359	238.751	129.17	128.001	99.411	105.377	133.397	142.978	111.455	127.583	757.345	698.295	162.878	135.596
ENSG00000177731	0.631263	7.38483e-06	FLII	0	0	13.6705	16.3309	14.7216	58.9245	57.2871	56.189	48.7466	33.784	29.9388	7.8927	9.12745	10.5655	21.5338	16.598	14.4317	7.56237	5.58278	4.92841	6.35647	2.88253	2.86978	7.84573	7.29587	11.1662	15.0835	5.04364	4.99143	4.0496	3.83876	8.55723	9.63889	11.7076	11.3594	8.34573	9.40956	7.9919	9.67707
ENSG00000091127	0.631226	7.39659e-06	PUS7	0	0	2.29105	1.61723	2.66713	3.04803	2.03207	4.28867	4.25595	4.94856	5.79606	11.9713	6.45744	14.4337	2.21053	4.34895	3.68028	1.68602	1.78187	1.49776	1.76808	1.60512	1.38288	0.723454	0.715815	0.859167	1.6492	0.820476	0.803818	1.08729	1.07449	0.637724	0.800092	1.52502	1.32836	1.90503	1.47803	2.27704	1.30543
ENSG00000135953	0.630238	7.72002e-06	MFSD9	0	0	3.15	3.24381	4.58485	17.3758	16.6654	15.1545	7.76556	5.51172	5.54994	0.418534	0.514713	0.957858	19.6045	18.6605	18.5318	0.469655	0.553779	0.48859	0.535861	0.655765	0.58784	0.065218	0.127994	3.60396	4.84061	2.26212	1.74307	0.13805	0.235797	0.393169	0.48219	0.945131	1.03195	0.114101	0.0879735	0.334049	0.247551
ENSG00000102471	0.629968	7.81076e-06	NDFIP2	0	0	15.0149	15.5786	16.9977	66.3535	74.8863	69.5087	46.412	52.6441	44.8933	13.6271	11.7858	13.1798	212.294	225.236	272.165	1.30084	1.17594	13.6778	13.3579	13.4635	14.0483	2.89023	2.00891	25.2704	41.7063	10.6015	10.8856	2.61285	2.46728	4.40781	4.35391	6.57358	6.39534	3.06552	2.10162	6.01405	6.59948
ENSG00000204991	0.629598	7.93671e-06	SPIRE2	0	0	5.5591	9.33061	8.07136	13.54	17.0976	14.9776	30.1895	19.5423	20.7483	0.128253	0.168363	0.311306	6.13939	13.0333	12.0582	0.370141	0.399031	1.50882	2.39131	1.484	1.38476	0.0293709	NA	2.78912	3.95773	0.73084	0.88867	NA	NA	0.531191	0.677522	0.227008	0.104566	0.0924936	0.0594283	0.300878	0.25084
ENSG00000164074	0.628996	8.14533e-06	C4orf29	0	0	4.97451	4.61145	5.59428	6.26547	6.18268	5.66506	1.98459	2.33705	1.63887	27.0284	30.2234	34.3952	37.0033	45.1719	40.4313	0.346407	0.350167	2.14022	2.35104	1.86565	2.15324	3.75226	3.21003	2.37805	4.15572	1.44072	1.28891	1.84733	2.05389	0.84025	0.792432	1.9519	1.69621	0.620406	0.305869	1.58387	1.95659
ENSG00000164576	0.628862	8.19235e-06	SAP30L	0	0	1.90486	2.53673	2.37439	53.8381	56.529	47.1756	25.3763	21.2977	23.051	29.8655	35.7391	43.0728	12.3759	13.0689	17.6211	4.77709	4.43036	4.68675	4.32841	3.93629	3.66501	6.03782	5.72906	7.47512	12.0112	8.92137	8.18	3.76831	3.99808	5.80944	4.88581	3.7178	3.91057	6.22131	4.85474	6.17366	3.71458
ENSG00000133961	0.628757	8.22924e-06	NUMB	0	0	11.6311	12.1432	12.3326	38.5073	39.9007	34.636	17.7712	13.3842	12.6987	4.88721	4.62116	6.75616	5.80885	6.07923	10.0025	0.80737	1.53874	2.39197	3.03164	5.66566	2.99636	1.41155	1.38409	12.9288	15.9261	1.5693	1.47896	1.10933	1.62374	3.84837	4.50239	6.06189	6.95949	0.76324	1.64237	1.74037	2.7944
ENSG00000105401	0.628313	8.38805e-06	CDC37	0	0	25.0812	27.4463	31.4815	60.2666	72.1363	63.7937	67.855	62.5975	67.0567	41.1778	43.2465	72.1653	17.3623	11.4791	11.3378	14.5407	12.7211	13.2128	13.275	10.7514	11.5679	18.1629	15.6325	7.10608	15.0721	19.7542	19.2153	13.2879	11.7853	10.9928	10.4955	13.9757	17.2825	18.3191	17.9376	17.6839	17.0764
ENSG00000108061	0.628173	8.43847e-06	SHOC2	0	0	14.8687	12.3149	15.4037	22.9597	19.0889	15.9686	9.61115	8.65998	9.59992	10.5768	11.1008	8.90133	9.0606	9.13865	8.65246	2.17916	2.3984	3.3191	5.74554	8.07053	3.76487	2.31357	0.976956	4.03293	7.71338	2.13371	2.02367	3.00346	1.87539	2.02131	1.94891	7.21859	7.40709	1.85525	1.35043	2.83186	5.79148
ENSG00000112977	0.628125	8.4558e-06	DAP	0	0	13.7375	12.6724	13.1634	51.7042	77.0313	71.0152	49.5712	39.9826	40.7992	87.697	157.409	256.954	49.1599	36.0711	27.5315	15.4099	17.2076	3.60238	4.66555	1.15142	1.05862	7.35656	3.5413	15.0427	17.183	14.6178	12.8792	50.5355	43.9951	17.5325	14.0885	43.592	43.3217	15.9789	16.5233	8.88691	8.42978
ENSG00000112394	0.627995	8.50317e-06	SLC16A10	0	0	0.673623	0.407665	0.777269	51.8885	46.0551	35.7785	4.23966	4.277	4.34868	89.2229	39.0634	47.6344	22.2559	23.1222	17.4434	5.05435	15.246	0.836133	0.673708	0.306558	0.315435	1.35412	1.30764	25.0745	37.08	3.87694	3.20755	5.70069	5.20452	1.22506	1.14962	4.79879	5.08351	1.11886	0.899531	1.8946	2.48153
ENSG00000119725	0.62764	8.63364e-06	ZNF410	0	0	5.52221	6.6128	7.83959	11.4118	14.6045	12.4285	8.37938	9.18737	9.49981	17.3312	30.4437	27.4736	4.01848	4.59806	4.77481	4.46658	5.21647	3.46128	4.34613	2.20507	2.64169	2.56959	1.8259	5.27672	8.05688	3.63013	3.28416	3.09471	1.99335	3.25588	2.67286	4.05197	4.34627	4.55758	4.06377	11.2705	8.74453
ENSG00000071462	0.627472	8.69621e-06	WBSCR22	0	0	8.34169	9.08872	10.7031	17.7477	20.1661	17.2829	21.2724	23.8525	23.2526	14.3875	9.72485	15.1133	3.30789	3.87911	5.78681	6.79061	6.40554	3.02759	3.56089	3.47656	3.63222	2.35742	2.4675	3.66784	8.99612	5.84624	6.34027	6.87508	5.68221	2.97771	2.92818	6.4784	6.34126	5.82912	5.45893	5.90323	5.36891
ENSG00000164961	0.626904	8.90999e-06	KIAA0196	0	0	6.84097	7.03036	8.42026	15.272	15.1784	15.5431	8.02728	7.70718	9.57987	6.28068	9.12274	11.3462	10.1756	13.038	10.302	3.6843	1.1295	3.68226	4.02533	5.01567	4.42224	2.18289	2.07508	3.11541	7.48252	5.73519	5.48245	2.05763	1.89087	3.67178	3.6162	9.38314	8.80364	3.84887	2.60522	4.54222	4.02958
ENSG00000147383	0.626426	9.09388e-06	NSDHL	0	0	6.92262	6.52994	7.96136	30.8093	25.4819	31.7303	21.5093	17.1924	16.7224	31.3171	15.203	66.061	7.04773	18.5234	12.1546	1.94666	1.67888	3.67006	4.10755	5.63804	6.14753	1.54469	0.788197	6.24039	13.0472	15.3048	10.7262	28.0215	29.6742	3.8047	3.4262	3.7309	3.37295	2.65924	1.62525	1.97799	3.16615
ENSG00000188811	0.625977	9.26939e-06	NHLRC3	0	0	5.60861	5.43227	4.9544	8.69954	10.2502	11.5663	17.1733	11.0099	10.2939	18.1439	25.3224	21.3751	0	0	0	0.63263	0.223783	1.37503	1.18114	1.32498	1.15728	0.658869	0.60343	3.53488	3.60904	1.62291	1.39547	1.02275	1.21755	2.34538	2.18237	10.3545	10.1647	1.75212	1.82195	1.23741	0.875315
ENSG00000072849	0.625693	9.38246e-06	DERL2	0	0	7.5206	6.65357	8.62423	14.2214	13.2462	11.7107	8.97609	9.62214	10.502	13.6672	14.5228	24.0847	12.9521	15.0817	23.8116	5.44798	3.43674	3.5372	3.51767	2.96667	2.63577	2.83698	2.13429	4.07911	9.80568	7.00223	6.3663	15.9938	11.9439	5.1797	4.49708	6.13955	5.79075	5.47956	4.03731	4.0687	3.55358
ENSG00000138823	0.625659	9.39592e-06	MTTP	0	0	0.0153993	0.00614682	0.0168621	341.064	347.129	266.793	0.866886	0.630475	0.546034	83.6459	36.9236	65.8041	200.021	214.231	174.48	0.202139	0.190677	0.687227	0.706823	0.546365	0.680766	0.302275	0.356392	193.29	294.269	0.795455	0.730348	27.0447	20.7183	0.178009	0.29885	0.712366	0.771662	0.0907738	0.0811366	0.534019	0.147706
ENSG00000144867	0.625265	9.55469e-06	SRPRB	0	0	4.05482	4.48279	5.64132	12.1326	11.9282	12.1964	10.746	10.0429	12.4767	30.1665	18.1484	30.8286	14.1502	13.0115	13.0844	1.27858	1.64306	5.21967	5.62853	3.29374	3.55444	3.57952	2.97492	3.33791	5.24049	5.08516	4.26028	2.85024	3.07411	3.75105	3.96454	10.8819	11.7099	2.92289	3.79958	4.03933	3.73414
ENSG00000115271	0.625173	9.59197e-06	GCA	0	0	2.71522	3.0881	4.08274	6.40611	5.40917	4.43765	6.16042	7.61466	6.39438	94.7225	120.004	172.313	121.593	93.2997	76.5768	4.16462	2.05271	2.31679	1.46326	4.40832	3.71349	1.43797	1.39059	2.07964	5.11984	2.92283	2.67986	0.882268	0.954409	2.06401	1.9969	5.51676	5.19871	1.09381	1.18069	0.480347	1.4832
ENSG00000160049	0.625107	9.61896e-06	DFFA	0	0	1.52963	1.5289	2.05315	9.1575	8.90726	8.16247	10.0721	8.61637	9.18144	9.09641	8.19692	12.9707	5.17181	4.68976	4.06064	1.25679	1.63613	1.93493	2.19914	2.49801	2.75021	1.51741	1.35621	1.69459	2.48536	2.97952	1.61079	1.71099	2.19047	1.09794	1.04136	3.333	3.28482	2.07824	3.87096	2.84544	3.06079
ENSG00000164258	0.62503	9.6504e-06	NDUFS4	0	0	27.3745	24.9491	39.114	45.5551	40.1124	36.1899	42.7569	47.1375	55.5667	55.4069	63.6784	93.4122	58.1832	92.4042	73.1228	7.48385	9.33653	19.3562	16.5935	11.6967	9.79322	41.9269	46.098	14.3671	27.7094	39.5852	29.618	14.4287	9.80419	7.31405	5.1951	7.51392	7.99406	12.3166	8.61446	13.5646	12.9792
ENSG00000109084	0.624906	9.70127e-06	TMEM97	0	0	5.47471	3.52186	6.55679	23.6212	25.0145	30.4115	39.5558	29.4251	34.0262	134.674	113.246	72.4755	3.37009	12.612	2.46323	4.57538	4.62303	2.6171	2.60779	2.43927	2.90182	1.90002	0.90688	7.47708	16.7669	8.32326	7.24443	16.0864	19.6459	4.68712	4.48782	5.40669	5.51406	2.80325	2.77889	3.1558	2.11897
ENSG00000197780	0.624886	9.70946e-06	TAF13	0	0	11.8889	14.5426	22.0433	10.9759	11.8341	10.2984	6.93024	9.52597	12.8042	13.1971	16.2641	20.4299	8.239	6.69117	9.82642	1.41746	2.50512	4.36601	4.83264	3.31976	3.64968	2.24487	2.631	2.49886	5.50301	4.95011	5.48614	5.19144	3.10834	2.45598	2.78635	3.983	3.41123	5.17008	3.91986	2.75565	3.18731
ENSG00000016391	0.624716	9.78005e-06	CHDH	0	0	4.60668	4.7719	4.90193	68.1387	74.5048	42.6766	24.2088	14.6302	12.9145	2.04539	1.70095	0.945918	28.9373	28.9203	43.5461	1.25992	0.981948	0.479664	0.643087	0.30574	0.354642	0.0980387	0.0281569	4.15044	11.1171	8.43897	8.98264	3.70366	3.90352	0.379231	0.369572	3.11794	2.82935	0.387408	0.360225	2.00061	3.345
ENSG00000140157	0.624006	1.00785e-05	NIPA2	0	0	7.55587	8.48929	9.6755	17.3174	11.8848	8.53928	5.79885	4.62291	5.73207	67.9955	42.77	46.1999	0	0	10.8733	1.25915	0.847569	2.12032	2.56939	2.38743	2.965	1.00062	0.857934	5.6612	10.6678	2.07232	1.79713	1.70409	0.994868	1.25799	1.2766	8.65169	8.57648	1.56334	1.35619	2.80523	3.49151
ENSG00000100934	0.623973	1.00926e-05	SEC23A	0	0	15.2036	16.3594	22.2052	56.0523	61.3318	47.6204	11.9568	9.69471	10.3711	17.4552	13.1459	20.4207	66.2739	64.5093	58.4502	2.88287	2.4078	9.47928	9.46908	13.8242	13.1495	2.7022	2.27514	24.9813	47.6051	3.09405	2.54869	9.58609	6.59365	2.78688	2.50104	12.2798	10.9862	1.92605	1.56939	3.67378	3.89381
ENSG00000160752	0.623905	1.01217e-05	FDPS	0	0	38.2937	38.5145	44.2672	198.251	128.483	166.094	128.137	106.213	87.4753	20.2225	5.92961	110.893	8.82916	38.6346	8.22378	2.40606	1.40316	3.98158	5.42102	5.77522	6.82587	2.50589	1.62844	8.43195	12.8476	3.77705	2.77077	77.4358	73.9427	8.95052	7.21547	4.88691	3.42822	2.62686	3.96162	3.45356	2.49771
ENSG00000147679	0.623701	1.02092e-05	UTP23	0	0	2.01715	1.50631	2.32045	3.68069	3.64951	3.45418	2.97997	3.52187	4.05754	6.24664	5.94532	9.34724	1.84191	1.81116	1.04943	1.60706	1.23668	1.31988	1.28964	0.938888	1.20043	0.704722	0.576271	0.642749	1.70807	0.63766	0.755155	0.74586	0.424656	0.890149	0.896183	1.39571	1.53317	2.09598	2.1151	1.56416	2.47432
ENSG00000158125	0.623261	1.04009e-05	XDH	0	0	11.8333	12.47	10.3434	122.623	104.255	92.4263	20.3139	9.57868	8.08446	14.8096	35.8654	24.6367	255.028	267.702	283.892	14.2672	7.45841	0.34773	0.490963	0.0225307	0.134646	17.0223	11.5071	43.3145	64.8926	2.65831	2.81362	9.48626	12.0983	21.1247	24.1084	9.84995	8.78409	2.49329	0.831212	2.54408	2.55161
ENSG00000149743	0.622827	1.05929e-05	TRPT1	0	0	5.70453	8.51518	8.95754	5.66327	5.51827	4.45566	11.5511	12.8023	9.8529	3.48471	5.23265	6.7576	2.56241	2.78225	5.76285	NA	NA	0.584171	1.23572	NA	1.04723	NA	0.699227	0.948606	1.14147	0.444656	1.772	NA	0.60944	1.74989	1.20184	2.49937	4.78719	0.85664	0.527784	1.38197	NA
ENSG00000180228	0.622703	1.06485e-05	PRKRA	0	0	6.1802	5.70087	6.03768	22.4486	24.9934	20.8433	16.3238	16.7309	16.2621	5.74777	3.52826	11.2196	5.4296	2.99963	3.83714	2.30214	3.96877	4.74271	4.31464	2.66019	2.59865	2.86612	2.29323	6.84866	12.6804	3.92332	3.23531	2.10007	1.75366	3.53165	2.97322	1.87442	2.4594	3.88806	2.09665	3.16193	2.2595
ENSG00000143850	0.622314	1.08241e-05	PLEKHA6	0	0	9.8391	11.5588	9.39608	25.7873	24.2569	27.771	49.434	35.1462	47.8245	7.32749	6.00247	7.55946	20.4552	14.3872	9.1995	0.435296	0.312065	7.35382	9.69754	6.25931	3.09895	4.07472	3.16378	3.73424	5.12749	5.38034	5.64995	1.77727	4.08954	3.47838	1.35963	5.78972	5.37826	1.3253	0.417326	0.298514	0.550657
ENSG00000120370	0.622006	1.09653e-05	GORAB	0	0	1.80809	2.11548	1.53844	3.80636	4.33764	3.37226	4.52184	4.78041	5.87188	4.14886	2.22775	2.0212	2.52763	3.66346	1.7644	0.344177	0.60294	2.12639	2.38677	1.21514	1.23082	0.546213	0.267992	1.60443	3.32107	0.617794	0.599091	0.491383	0.230399	0.964338	0.775379	2.03168	2.26872	0.917391	0.690745	1.25897	1.08848
ENSG00000137656	0.621976	1.09792e-05	BUD13	0	0	2.72153	3.48691	3.54273	5.67738	5.59524	4.92818	5.70901	4.20871	5.62813	4.9124	4.49363	6.96798	5.44656	4.516	3.81769	1.56425	2.37112	1.74328	2.14665	1.26366	0.989628	1.2098	0.974194	1.65996	2.45866	0.982707	1.47867	1.14943	1.48163	1.76378	1.76203	4.06498	4.13289	2.21513	2.76258	3.97295	2.88078
ENSG00000129351	0.621541	1.11818e-05	ILF3	0	0	8.71821	9.78853	11.3427	6.99794	6.10666	8.14607	8.86386	8.19799	8.76022	25.9198	22.713	43.6873	10.337	8.7697	8.49223	3.70732	2.46062	4.47699	2.8517	2.5148	2.46092	1.84067	0.701293	0.975657	1.25272	1.63213	0.763872	1.05142	0.961259	1.02588	1.04537	4.09711	3.97902	1.95381	1.6446	8.13673	7.79444
ENSG00000097007	0.621284	1.13025e-05	ABL1	0	0	5.92386	6.0173	6.3597	19.752	19.801	21.3819	18.725	12.5124	12.2371	4.54094	4.65338	6.59183	2.8123	2.39797	3.41943	2.16368	1.66674	1.46067	1.74691	1.28628	2.69817	2.2725	1.58834	6.2517	3.20311	1.43941	1.86793	1.7489	1.3646	3.16516	3.06268	2.81796	3.21836	3.08134	2.99131	3.76566	3.77351
ENSG00000109265	0.62074	1.15629e-05	KIAA1211	0	0	4.6885	7.14402	4.54565	69.0967	58.0407	49.2148	14.7862	8.26103	9.07506	3.49677	1.79369	3.2542	14.398	21.3074	19.9926	3.00018	3.16608	1.71401	2.00688	4.38201	4.5945	0.330809	0.147562	16.152	26.2982	0.0453561	0.0454997	0.0424418	0.0362464	0.345357	0.498097	0.116227	0.0237944	0.220972	0.192657	0.718893	0.770578
ENSG00000007255	0.620366	1.17454e-05	TRAPPC6A	0	0	6.43777	6.12382	6.87877	41.5605	40.2367	35.3699	84.8463	75.6511	82.2876	5.80356	12.2596	7.32081	8.4431	10.9464	11.1727	3.3732	3.48496	2.36333	1.26624	1.2784	1.1135	3.39043	2.36388	5.02616	7.47749	6.45852	9.11104	6.51569	6.12909	4.4567	3.95798	4.99957	5.2941	5.80678	7.49195	2.51348	2.03198
ENSG00000142684	0.620332	1.17622e-05	ZNF593	0	0	6.50194	7.1275	10.52	1.71997	1.89133	2.70892	4.34659	4.62992	5.92967	10.4688	12.0034	13.9766	17.5439	13.9215	21.2537	2.18507	1.06003	1.00205	1.1397	1.17679	1.10599	0.485483	0.714588	0.502325	1.08271	1.30739	1.18038	1.35796	0.794053	0.985538	1.19989	0.837565	1.60495	2.73011	3.64859	1.24333	1.18464
ENSG00000050327	0.620196	1.18291e-05	ARHGEF5	0	0	39.9609	28.8232	36.9964	35.3015	37.5714	38.9458	22.1892	14.9449	15.3918	12.049	11.5151	8.64338	6.27829	9.82597	16.1612	0.524754	0.408911	0.437406	0.45437	0.172025	0.18452	2.83873	2.07675	13.7988	18.8989	8.29442	8.9246	3.19222	3.23789	7.68356	7.19595	18.5001	22.9875	0.505513	0.294883	1.36313	1.22663
ENSG00000167005	0.619883	1.19846e-05	NUDT21	0	0	9.96872	8.41138	9.41276	21.2767	21.4508	21.5746	22.0603	27.7754	31.9527	12.1345	13.7841	24.1513	61.2972	49.1555	35.1893	10.5091	11.2649	3.81556	3.71556	4.12772	4.14705	2.19204	2.00563	3.39848	8.21843	3.47824	3.06397	2.24145	1.03183	3.301	3.32783	6.2539	7.23998	14.5632	10.9481	10.9925	7.99154
ENSG00000049759	0.619383	1.22368e-05	NEDD4L	0	0	22.2579	21.4571	18.1491	13.3595	12.6771	14.4696	11.1625	7.90147	7.47999	13.5189	16.4831	8.29728	17.5838	21.5312	18.9436	0.357998	0.39494	4.20109	5.58404	5.29939	5.6387	1.23396	1.09553	1.76282	2.92801	2.21622	2.65264	1.10564	1.04737	2.37888	2.26391	4.57088	3.00266	0.597945	0.72185	1.27702	2.43748
ENSG00000171503	0.618536	1.26757e-05	ETFDH	0	0	12.2427	8.552	15.4734	41.8187	52.9231	37.3021	38.2626	43.773	48.3045	29.8957	41.3631	79.5452	18.3749	33.8239	50.0934	3.08272	3.16299	4.42467	6.11454	3.55671	3.75949	41.6207	42.8018	11.4833	21.0047	23.0366	15.429	24.8153	17.1607	3.01399	2.71856	12.2766	11.2831	2.775	1.73232	6.0778	7.56839
ENSG00000151348	0.618106	1.29039e-05	EXT2	0	0	6.13394	6.82999	7.14014	30.4581	26.4737	22.7302	17.677	11.6901	17.5415	9.80933	11.1724	12.6122	10.9333	10.8081	9.67833	1.89062	2.18873	3.86982	5.09868	3.45575	3.39235	3.4846	3.34908	2.57378	5.3536	4.96705	5.28969	2.65234	3.50921	5.81701	5.39972	17.2939	19.4584	4.50967	4.24969	4.21755	4.8241
ENSG00000105856	0.617285	1.33499e-05	HBP1	0	0	14.4939	15.2129	18.1175	19.4131	25.965	21.9078	18.8596	16.4792	19.9312	8.81294	24.8783	22.8304	4.06305	8.44466	7.71968	4.74106	5.02697	3.93783	4.12223	2.39071	2.1449	4.39171	7.43541	3.8419	6.15972	5.13793	11.3277	7.45673	4.76915	4.74354	4.79217	9.70762	10.6947	4.19991	3.09397	6.95589	7.23911
ENSG00000140968	0.616604	1.37306e-05	IRF8	0	0	5.23208	6.47295	3.82227	37.1423	28.9016	24.1934	34.8614	22.3108	24.3251	20.2295	20.1661	73.5521	47.7179	24.8682	54.3011	17.1495	8.60303	0.116734	0.235365	0.511807	0.369724	0.702918	0.784895	11.7428	33.4778	1.60835	1.26508	1.1031	1.13926	3.23558	3.39778	2.9506	3.30792	36.7152	40.7797	8.31795	7.38328
ENSG00000183044	0.616587	1.37404e-05	ABAT	0	0	1.8062	1.82853	2.37643	71.4093	56.1953	39.5381	57.8082	46.6129	34.7081	87.4242	78.4549	43.8507	21.5213	23.4271	29.5752	0.399405	0.599429	18.1061	17.728	11.6428	13.1004	1.39654	0.270892	3.29359	6.18499	13.2612	9.26324	6.41423	5.95805	0.515453	0.735253	0.500876	0.892396	0.38663	0.279466	2.84091	2.37088
ENSG00000088766	0.616486	1.37973e-05	CRLS1	0	0	6.21201	4.9206	9.57871	12.4167	11.107	10.664	9.68094	13.4979	16.4187	6.74581	4.75548	9.87845	7.8748	11.6353	9.68396	3.71481	2.42412	4.1497	4.1331	4.03557	3.6364	3.31113	1.89436	2.79916	6.62469	8.50302	6.14745	6.08258	4.76616	3.35293	2.47199	4.10276	4.69684	2.73385	1.82807	1.95836	2.08737
ENSG00000101294	0.616262	1.39251e-05	HM13	0	0	6.37988	5.81473	6.8549	32.5109	31.2104	38.6479	38.6722	35.3523	42.4724	31.893	15.4509	35.6457	0	0	0	2.53997	2.47779	1.54853	3.21602	2.49237	2.47542	1.69723	0.841348	2.35213	4.6133	5.00551	3.07548	4.74204	4.35313	2.25965	2.48973	5.19609	6.00162	3.50327	3.03928	4.92335	4.79362
ENSG00000131269	0.615271	1.45047e-05	ABCB7	0	0	6.54688	6.09654	9.13635	13.4573	11.9459	10.0455	4.52242	4.37102	4.82041	11.3998	8.3147	19.3666	22.306	22.0667	28.7678	1.88504	2.1258	5.67299	5.72352	3.48592	3.50608	1.91563	1.85641	4.44294	11.0373	4.3154	3.58205	3.0097	1.98601	0.993965	1.22455	1.29896	1.25668	2.7103	1.78153	5.42398	6.16475
ENSG00000173726	0.615006	1.4663e-05	TOMM20	0	0	19.988	14.4664	21.1014	66.0401	61.0056	60.6504	38.8953	57.0404	64.3067	83.0767	119.169	96.6517	1.57276	4.12229	4.22072	5.22574	3.39252	6.56302	5.80783	7.44381	9.62548	5.97663	5.26607	4.09928	7.64953	11.6131	8.93506	1.29443	1.21199	5.81985	5.64231	7.98567	8.92469	16.1468	14.5207	7.52709	8.89588
ENSG00000129562	0.614887	1.4735e-05	DAD1	0	0	22.0109	26.9708	25.2558	151.94	143.55	125.868	179.004	170.338	198.282	87.5276	78.4923	124.473	52.4221	59.1378	49.7633	6.07089	22.038	22.9632	12.8306	11.3073	12.0975	30.5746	29.7126	20.4769	33.7042	79.3184	72.9511	67.5281	53.7905	17.2961	15.6919	30.5068	28.8029	22.2309	46.6464	13.166	15.8479
ENSG00000081320	0.614043	1.5253e-05	STK17B	0	0	9.61828	14.252	14.5824	53.7466	51.2649	72.0786	12.1023	6.54104	7.77505	64.1	41.7902	43.9647	22.9365	17.8843	23.6201	7.52671	7.0644	11.0741	11.9291	1.1823	0.913087	1.35874	1.04613	16.9907	21.6926	0.945726	0.505984	0.641596	0.327504	2.80842	2.63356	4.86714	4.78775	36.206	23.7703	19.9685	22.4349
ENSG00000114054	0.613947	1.53128e-05	PCCB	0	0	13.2234	11.893	26.9784	64.3764	54.7638	41.2743	75.1222	73.9777	88.2524	14.3151	14.4558	23.7905	14.771	19.1332	19.9356	3.55388	4.01267	7.58638	7.17141	5.54861	5.28805	10.6477	9.80268	11.5054	17.227	36.1068	29.4791	18.1385	13.7696	6.23357	4.56423	5.2591	5.50161	3.10825	2.90485	2.83414	3.06527
ENSG00000147364	0.613737	1.54448e-05	FBXO25	0	0	8.42751	9.50489	8.48418	68.8212	97.6616	68.8077	40.4817	32.1163	33.2754	25.2136	41.2965	48.4336	2.43406	2.34253	2.23946	2.21168	0.869278	6.46429	6.95863	9.72753	9.34574	1.56974	1.54034	13.8959	24.3934	5.60939	4.90439	1.15574	1.11041	3.49727	3.3001	4.8464	4.17116	3.15228	1.58808	4.63188	3.59442
ENSG00000115446	0.61362	1.55187e-05	UNC50	0	0	8.07543	8.41466	9.3864	22.6243	25.3285	21.028	30.4539	38.258	40.4073	16.7223	19.1029	20.2522	7.78637	10.2532	13.1623	3.4947	2.22515	8.37483	8.62714	5.92863	6.22469	3.44553	2.57147	4.9989	11.1645	6.0743	6.02011	4.62253	3.42133	8.81849	6.97501	14.3936	12.8426	5.9092	5.98967	7.20839	5.94053
ENSG00000143368	0.613605	1.55283e-05	SF3B4	0	0	6.73072	6.77542	5.49303	23.7437	25.3358	24.1048	22.184	19.5904	21.9828	15.69	11.3178	31.6163	5.24865	3.38614	3.45244	3.80759	3.76529	4.174	6.27012	3.87711	4.05326	1.73321	1.20674	2.95142	4.99916	3.97382	3.47662	1.2167	1.23981	2.77711	2.96962	6.73553	6.22435	4.69852	6.17841	5.8452	7.47306
ENSG00000154447	0.613201	1.57863e-05	SH3RF1	0	0	11.5881	11.8092	11.1121	10.905	8.74538	9.0053	6.00274	4.57517	4.77636	5.83356	6.29615	4.32496	10.8071	8.19599	10.382	0.690508	0.291985	0.968235	0.94838	3.55565	3.78719	0.991929	0.86953	4.22767	5.41392	3.74971	4.22177	0.622884	0.510057	3.12092	3.19168	1.14999	1.25562	0.72193	0.468309	1.79518	1.59683
ENSG00000101447	0.612652	1.61435e-05	FAM83D	0	0	1.93888	2.20828	2.28347	4.5687	2.83775	3.43041	3.78979	5.05175	5.11246	2.48661	5.57653	8.62802	9.68045	6.85257	5.342	0.545853	1.0298	0.243368	0.317062	0.160053	0.210219	NA	NA	0.854002	1.6691	NA	0.0458688	NA	0.0365405	0.0783356	0.188302	4.27671	4.82147	0.254617	0.245392	0.85414	1.55366
ENSG00000102978	0.612591	1.61833e-05	POLR2C	0	0	8.48677	9.81431	12.4289	19.7153	19.3896	19.0136	23.4733	22.8061	26.3802	9.00633	6.57754	16.1741	7.72288	5.53869	6.67363	4.99686	6.20478	4.92475	6.54168	4.02155	3.71092	7.33155	6.21551	3.52062	8.18958	7.69262	7.62134	4.04479	2.9309	5.41561	4.99706	2.76148	3.64216	4.57571	4.41606	5.20177	4.11086
ENSG00000033867	0.612479	1.62574e-05	SLC4A7	0	0	4.85259	3.38257	3.48458	9.84253	5.13573	5.73877	11.3099	13.9275	14.6711	5.57351	3.11431	4.76516	3.97575	3.45259	2.54416	0.934946	0.535457	1.96513	2.07807	2.26586	2.27613	0.556414	0.500496	5.14201	3.8936	0.321659	0.329691	0.608525	0.346464	0.622953	0.468979	1.40663	1.08951	1.95666	1.43544	2.44622	2.50801
ENSG00000136807	0.612476	1.62592e-05	CDK9	0	0	4.58627	5.6849	5.1519	14.2126	15.2368	13.0516	16.9025	16.9986	17.0262	28.7981	26.4516	33.6997	15.0864	18.5216	19.5741	10.4313	9.89209	4.11913	5.11564	4.13617	4.23746	2.45482	1.53662	2.86916	3.36141	3.82287	3.36939	2.58571	2.678	4.28874	4.31988	3.89776	3.58379	9.08567	8.71694	8.12205	6.87122
ENSG00000165240	0.612108	1.65044e-05	ATP7A	0	0	1.91317	1.59631	1.98949	11.512	7.54704	7.20039	3.50035	2.93021	3.94901	2.79669	2.58628	6.61228	3.79206	4.60827	4.45553	0.393815	0.12859	0.516621	0.512172	0.336271	0.361667	0.424874	0.214651	3.29057	3.04931	0.748596	0.813006	0.23597	0.172371	1.28612	1.10476	5.77385	5.55436	0.547565	0.294529	1.16352	1.53289
ENSG00000161533	0.611904	1.66418e-05	ACOX1	0	0	13.1239	14.1107	20.1258	179.483	219.86	201.278	74.5535	60.6581	52.0233	208.529	208.923	235.639	61.1422	78.9218	65.145	3.65107	3.07695	15.7501	16.4598	17.6233	18.9109	19.2145	15.9692	49.2859	63.9776	111.941	105.846	149.538	149.608	10.5377	10.5438	15.845	13.7234	2.9642	2.19483	6.04264	6.2626
ENSG00000020426	0.61179	1.6719e-05	MNAT1	0	0	2.72038	2.36588	3.47804	5.06739	6.4955	5.77258	5.50008	7.33774	7.67304	3.58339	5.45978	6.60055	1.51293	1.71461	2.66708	0.935686	0.603902	1.55892	1.61415	1.58839	1.28968	1.53184	1.15421	1.01263	1.97784	1.65008	1.30355	0.781679	0.626366	2.30868	1.84446	1.98207	2.66188	2.15357	1.46672	3.29257	2.80341
ENSG00000100325	0.610903	1.73304e-05	ASCC2	0	0	6.72455	7.86511	9.90214	17.8032	17.2682	19.0412	21.7774	17.9893	20.5946	6.55936	6.42628	7.19785	8.24863	8.68302	8.49221	4.31106	2.99409	1.26731	2.39797	2.28208	2.04342	1.92094	1.23943	4.04475	6.72413	3.51201	3.10512	1.97738	3.20304	10.5607	10.8795	4.72865	5.09014	3.45282	3.86016	6.33478	6.06785
ENSG00000119411	0.610753	1.74354e-05	BSPRY	0	0	4.40778	4.47692	4.23051	54.4967	66.0434	66.4233	109.854	96.2039	108.979	2.38668	3.69867	4.59332	6.41549	6.43179	4.88678	0.353881	NA	0.157778	0.352378	0.17788	0.0272573	NA	0.0385768	5.44165	9.91648	6.64008	6.15557	0.0416078	0.142137	3.31799	2.92986	0.683661	0.933073	0.247605	0.357951	1.40953	1.343
ENSG00000167114	0.610529	1.7594e-05	SLC27A4	0	0	3.17752	3.30977	4.57925	301.862	342.111	285.255	26.5887	14.6909	15.1785	18.5419	8.64155	9.77648	124.69	118.227	125.434	7.63323	3.80342	6.57325	7.89197	6.44639	7.1122	2.80381	2.36545	82.7299	74.2885	5.54324	5.34094	3.09415	2.88458	2.90058	2.21457	3.02266	3.59111	2.44071	1.90258	1.83894	1.94681
ENSG00000139637	0.610368	1.77092e-05	C12orf10	0	0	4.56685	4.51587	6.13719	9.88723	11.133	10.1318	13.4282	11.6376	15.0191	28.547	20.2356	47.9808	23.1296	21.6542	16.2403	5.00458	6.68778	4.20226	4.53344	3.03966	3.43713	2.08486	2.04582	1.90152	5.87014	6.56769	5.71235	3.48147	4.07603	3.63094	4.06941	2.90945	2.85903	6.07921	7.21823	5.22071	5.9352
ENSG00000125968	0.60964	1.82364e-05	ID1	0	0	122.817	52.4258	97.234	182.631	85.0923	137.449	297.172	179.869	273.766	25.4225	28.2189	34.0761	2.31375	4.14763	7.03442	3.79161	1.53283	3.0791	2.47206	1.19117	1.56453	14.8177	13.1379	22.1545	45.0532	4.36712	4.66542	1.43293	4.44181	18.5265	19.6197	2.61607	2.58859	4.18468	3.27211	1.73368	2.56953
ENSG00000081721	0.609387	1.84231e-05	DUSP12	0	0	2.79072	2.71778	3.79217	17.912	24.0941	13.8297	4.59187	5.87054	5.79655	4.10039	4.9497	4.59934	4.61447	4.19538	3.66617	2.96286	1.86323	2.44183	2.90558	2.21891	2.80078	1.49612	1.27236	2.0067	2.99125	2.82031	2.48973	2.48075	3.60618	1.97568	2.03533	1.87907	1.95304	4.08332	2.1695	2.93755	2.41353
ENSG00000161048	0.608449	1.91304e-05	NAPEPLD	0	0	6.71989	6.2676	7.05076	4.26413	2.53369	1.93377	2.87961	3.96982	3.74531	11.713	16.2856	16.803	40.3049	40.2443	37.9525	0.167932	0.126727	1.21293	1.57464	2.1103	1.77207	0.559671	0.292902	0.525468	1.28758	0.829954	0.959585	0.177703	0.0674502	0.514133	0.513104	1.17154	0.730594	0.215416	0.207611	0.19111	0.265546
ENSG00000147459	0.608399	1.91694e-05	DOCK5	0	0	10.8425	11.6297	12.5891	22.4839	16.0372	18.6507	7.66694	4.35582	4.2773	3.60157	3.01965	3.32123	21.2957	20.105	20.6643	2.20824	0.912023	0.745058	0.777524	0.394994	0.413726	0.556931	0.513972	6.87233	8.82625	1.57979	1.56975	1.17187	1.35039	2.42675	2.05884	11.1328	12.9549	1.1762	0.92565	0.594295	0.547367
ENSG00000137207	0.608183	1.93363e-05	YIPF3	0	0	12.1753	17.0551	12.8208	36.7326	48.1185	40.0715	48.6177	38.7997	40.7116	17.7502	16.0279	19.976	46.4302	64.873	65.7487	9.57804	9.54955	9.82426	12.4244	6.72896	8.24104	9.25955	7.07079	9.15901	12.173	15.2971	14.8998	7.59063	10.8754	10.7729	11.0833	14.3463	16.6629	9.04834	12.4848	11.2103	8.675
ENSG00000110955	0.608118	1.9386e-05	ATP5B	0	0	227.699	192.695	342.491	1133.1	981.84	880.953	1116.38	847.636	896.321	471.118	576.808	958.65	339.846	399.962	288.809	68.1727	60.2124	189.006	211.634	115.907	136.428	720.098	649.104	223.886	391.921	560.458	426.76	129.877	108.761	43.3522	42.7697	85.6389	91.821	51.8039	60.5371	97.3982	104.43
ENSG00000162736	0.606908	2.03471e-05	NCSTN	0	0	10.1405	12.2803	11.5821	93.1457	84.2476	77.8552	58.0903	38.7656	41.3179	13.6101	13.1769	27.0224	12.3228	16.2126	20.6274	5.85809	4.33834	6.54721	7.84505	6.82425	6.92128	6.50288	3.87158	18.5526	25.0638	9.495	8.39234	4.26181	5.27092	9.626	10.5278	21.4471	22.2055	8.11669	7.87714	10.9522	11.0282
ENSG00000103544	0.606883	2.03673e-05	C16orf62	0	0	6.38859	4.96199	6.07735	21.7518	21.1375	18.467	13.2279	9.35097	10.7847	6.72153	9.1727	11.8384	14.7442	13.8138	13.2383	5.22632	4.36052	6.47526	6.5553	4.75415	4.61012	2.39522	2.01191	3.76263	8.04526	5.76495	4.31204	1.86579	1.57034	4.10911	3.84216	8.73796	9.07316	6.17513	4.55563	5.34901	5.34589
ENSG00000119723	0.606749	2.04765e-05	COQ6	0	0	3.16929	4.10919	3.57022	9.21881	10.494	10.8317	14.9098	11.0896	15.4934	10.0484	13.6533	18.1963	6.56572	6.63613	9.6916	5.00536	2.68763	2.64363	2.84349	1.67732	2.13526	7.91301	7.13526	2.58165	5.34192	4.16054	4.30313	3.03309	2.78365	2.09971	1.40412	1.69429	1.72584	2.06538	2.03382	2.95765	4.0183
ENSG00000117834	0.60674	2.04842e-05	SLC5A9	0	0	0.205185	0.115175	0.210634	16.4034	9.32378	9.72293	4.26037	3.67395	4.14483	34.434	29.6113	45.6449	0	0	0	NA	NA	NA	NA	0.0118519	NA	NA	NA	3.46548	7.89252	3.53145	3.23354	NA	NA	NA	0.0139437	0.0303675	NA	NA	NA	1.08673	0.671113
ENSG00000117593	0.60671	2.05087e-05	DARS2	0	0	7.49675	4.15434	8.02342	4.59397	5.15478	4.72042	4.86378	4.85577	5.54928	3.2326	3.20298	5.2323	9.66053	14.3542	12.4976	0.861231	1.10486	1.75095	1.67227	1.87592	1.99007	1.12896	1.07027	1.43211	3.4746	2.65483	2.30138	1.69518	1.22223	0.741574	0.848848	1.47894	1.36248	1.34579	1.00665	1.07811	2.07
ENSG00000115275	0.606278	2.0865e-05	MOGS	0	0	5.02361	6.89862	5.1684	15.5296	15.0793	15.9462	21.3898	20.5477	24.5424	18.6512	15.1307	35.1072	5.34436	6.86618	5.70838	8.06089	8.23393	2.24373	2.80859	2.12667	1.64654	1.28634	0.898142	3.98153	6.9919	3.54402	2.90033	4.34611	5.45574	3.0039	3.22628	7.86288	8.36659	8.93272	8.38384	6.14521	6.97183
ENSG00000039650	0.606017	2.10825e-05	PNKP	0	0	5.88642	6.34404	6.59331	15.6403	16.1216	15.3938	14.0827	12.8479	10.2801	31.0058	27.48	41.1208	8.40605	6.22998	4.4098	21.922	14.0816	2.2011	2.26775	1.3294	1.83338	2.25252	1.53763	2.57462	4.10389	2.53541	2.81506	2.14216	1.92782	3.34565	3.01221	2.61777	2.98306	6.13403	5.54849	5.0163	5.20435
ENSG00000128951	0.605676	2.13705e-05	DUT	0	0	6.94382	6.09108	9.89265	6.06498	4.77131	6.32687	7.30138	12.063	11.6557	17.674	37.8327	92.1453	8.26783	8.30137	16.4223	4.93146	12.4362	1.72231	1.90772	1.19957	0.837477	0.834444	1.05507	1.05966	1.85072	2.26034	1.01909	1.66645	1.13125	1.19955	0.811032	1.41172	2.93129	3.44836	2.67308	6.18182	12.4128
ENSG00000196660	0.605117	2.18499e-05	SLC30A10	0	0	1.71487	7.33902	1.99662	37.0514	6.10645	10.0932	10.9135	1.8229	1.1522	142.746	76.2593	98.6794	0.0103725	0	0.118055	0.951384	1.53561	0.754087	0.806996	1.70919	1.77499	0.03523	NA	5.32262	7.52326	NA	0.0088829	3.38065	2.36351	NA	NA	0.0113455	NA	NA	NA	0.246785	0.100293
ENSG00000163344	0.60487	2.20649e-05	PMVK	0	0	4.27948	4.11905	5.02198	40.6779	27.8101	37.5999	30.5865	20.9607	25.3761	5.68915	3.86346	9.48524	14.1336	20.1002	13.6641	3.39145	3.71386	3.93683	4.92938	3.15056	3.15056	1.8637	1.13731	3.11326	4.37754	1.73197	1.58002	7.26429	10.1681	4.20547	4.34438	1.45765	3.35118	2.92427	2.97112	1.88038	2.32259
ENSG00000143643	0.604788	2.21364e-05	TTC13	0	0	8.33056	7.61591	6.8029	12.8132	12.4313	10.2544	9.64174	8.8638	10.7861	10.6179	10.3203	15.5171	17.3478	21.1667	20.1976	4.24831	3.85474	3.39135	4.96888	3.18621	3.59944	1.57316	1.30112	4.05126	8.10632	2.93165	2.82193	3.25863	3.06058	2.67096	2.87124	7.14338	8.18774	6.58191	5.22936	7.252	10.3005
ENSG00000131652	0.603901	2.29266e-05	THOC6	0	0	4.61898	6.42044	6.47262	5.97475	7.05472	6.15607	9.58811	8.95567	8.60849	5.24723	5.02879	11.4745	3.18759	2.67355	4.84135	4.04054	2.83984	1.14305	1.18843	0.448682	0.270785	1.55479	0.856182	1.42033	3.19689	1.4225	1.53015	0.760193	0.638434	0.968297	1.34789	2.06702	1.39256	5.37185	4.16715	4.86079	3.03832
ENSG00000169598	0.603698	2.31111e-05	DFFB	0	0	0.781641	0.629527	1.08312	6.25621	6.83689	5.76979	5.0566	5.90379	6.12851	6.20529	8.69115	12.5795	6.53762	7.09309	9.95568	2.80089	1.81824	1.18167	1.7994	1.05973	0.92792	1.0372	0.787961	1.454	3.13395	0.655943	0.860487	0.743638	0.766137	0.922075	1.51393	0.355573	0.635292	2.98534	2.48491	3.08473	3.04797
ENSG00000136868	0.602978	2.37773e-05	SLC31A1	0	0	4.58827	3.83246	6.13635	128.339	107.336	85.1475	25.8937	28.2015	30.0906	37.9127	13.5619	11.1649	34.6715	49.4748	43.4961	1.94454	2.14516	5.43694	5.23725	2.99581	3.00822	3.69798	3.08981	22.2462	36.3633	23.2182	19.2898	16.411	16.3266	12.6129	11.6619	12.5929	12.5354	2.01778	2.03728	2.48485	3.23119
ENSG00000175467	0.602914	2.38373e-05	SART1	0	0	3.15698	4.14383	3.34825	15.4843	17.2417	15.4296	11.0195	11.7179	10.585	21.654	20.3666	31.6307	10.1358	12.2392	16.2308	9.28512	7.96804	3.31768	3.95035	2.13836	2.55468	2.9713	2.53384	3.78969	5.14156	3.01572	3.72948	2.41215	2.03298	3.68847	3.74728	4.50771	4.4203	7.64386	6.06107	8.16725	6.55784
ENSG00000076604	0.602606	2.41272e-05	TRAF4	0	0	11.0439	17.6765	17.6257	17.4923	20.6276	16.9037	24.7322	18.4882	19.6256	4.86389	5.89575	7.93446	7.11938	5.04849	7.51071	5.562	5.34283	1.65029	1.68842	1.13076	1.15764	1.15865	0.780297	3.53743	5.9453	8.18842	10.2422	5.36201	5.2296	2.24026	2.3382	2.66658	2.52053	3.24338	3.09131	7.0982	6.855
ENSG00000075303	0.601238	2.54578e-05	SLC25A40	0	0	5.30765	4.54104	4.67141	2.67784	2.34693	1.85708	5.9501	7.89215	8.38048	9.01668	6.75532	12.9369	4.56209	7.21979	5.37622	0.664889	1.19253	1.72028	1.89499	1.5514	1.29793	1.08394	0.483334	0.509592	1.58867	1.2444	0.969027	0.338886	0.267209	0.647065	0.688573	2.49207	3.39164	1.07318	0.473377	1.76689	1.96374
ENSG00000137714	0.600721	2.59779e-05	FDX1	0	0	5.4447	5.29699	5.96918	38.82	36.0251	30.4908	31.7143	39.9453	36.47	147.492	90.2943	164.505	30.3038	53.661	45.9983	0.859671	0.946076	3.25791	4.99345	1.26035	1.71056	13.5294	13.2761	5.31587	12.5549	36.0057	33.8923	45.0633	21.3887	15.1473	11.2975	12.8404	12.3723	4.26061	3.94522	3.05726	2.71875
ENSG00000157184	0.600683	2.60161e-05	CPT2	0	0	7.36022	6.31871	12.2446	47.3362	76.4498	46.5212	42.065	38.1744	35.6794	26.5	26.3041	57.2935	10.8323	13.9146	10.8123	3.09719	4.75373	1.59153	1.26324	0.857573	0.828889	25.7761	27.4966	10.0433	20.2684	30.4732	27.8568	23.8244	18.2382	3.23943	2.71635	6.0567	7.47427	2.265	2.03544	1.86688	1.66017
ENSG00000140650	0.600198	2.65137e-05	PMM2	0	0	13.6574	11.3498	15.8641	84.6006	90.2127	88.0116	94.0869	98.8558	100.115	4.68838	5.08611	13.2189	19.9231	25.8655	25.4076	7.59893	6.3931	3.32693	3.74924	2.6382	2.84741	6.23623	5.89557	23.502	45.2096	10.0928	8.85914	10.3029	11.5486	5.59999	5.02685	11.5356	9.88263	8.18284	7.42473	6.9143	8.44366
ENSG00000124574	0.599929	2.67929e-05	ABCC10	0	0	1.33629	1.0622	1.17311	9.98772	11.3328	11.7469	15.3086	19.172	18.3467	2.97325	2.31246	3.15239	3.20383	2.78695	3.61146	1.04419	0.838554	0.474778	0.695001	0.332805	0.296787	0.335791	0.286073	0.885484	1.28565	0.816203	2.15894	0.664296	1.24618	0.606756	0.487387	0.313289	0.916956	0.821187	0.664652	0.920529	0.868996
ENSG00000182220	0.599721	2.70107e-05	ATP6AP2	0	0	15.1752	15.7772	17.9826	60.9743	52.7948	50.6133	35.3627	47.8156	54.0843	40.2359	53.8681	55.6569	24.5213	37.1106	39.8361	5.08345	4.47567	26.9988	28.7905	30.0721	34.1739	2.59193	2.20237	14.8687	32.122	15.3841	13.3629	4.36779	3.83921	7.61952	7.60513	11.0652	9.69095	10.1082	6.79705	12.8674	14.7571
ENSG00000165905	0.599441	2.73071e-05	GYLTL1B	0	0	0.0332487	0.07963	0.081916	2.53827	2.14606	2.95534	7.4682	7.88518	8.31034	4.69504	6.66322	4.99376	6.54203	2.12803	4.52743	NA	NA	0.0711837	0.0441612	NA	0.0614877	0.088683	NA	0.796552	0.531257	1.54545	1.76651	0.0625733	0.178131	0.663278	1.20435	0.737615	0.663044	0.0310307	0.209345	0.60565	0.673237
ENSG00000160285	0.598883	2.7906e-05	LSS	0	0	4.02607	4.58909	4.177	25.3027	14.8099	20.9809	22.3182	16.6889	9.11755	8.09778	1.65714	40.066	2.42667	11.7943	2.64853	0.755607	0.262596	2.26955	2.60699	2.73197	2.12889	0.176718	0.151733	2.91542	4.06558	2.2153	1.88813	7.24757	9.63717	3.38629	2.76339	2.15549	2.83116	1.08984	0.983307	0.961727	1.32059
ENSG00000099377	0.598843	2.79493e-05	HSD3B7	0	0	1.53355	0.886542	2.19071	20.3128	31.9045	23.8226	25.8674	27.6137	31.0349	106.583	76.7319	57.3691	18.3837	90.0766	28.51	2.28675	4.86233	2.31764	3.039	1.02123	1.07305	2.60311	2.88548	2.28425	3.38432	3.00498	3.42423	37.932	30.6868	3.96717	3.57588	2.49094	2.35065	2.59936	1.5591	1.78361	1.81909
ENSG00000187024	0.598765	2.80339e-05	PTRH1	0	0	1.13513	2.03897	1.41246	18.3106	8.79998	9.66838	12.2757	8.86116	6.57969	3.3175	0.371671	4.10282	6.90001	5.48233	4.77767	0.929867	0.127456	0.180727	0.369957	0.534425	0.52859	0.736871	0.410521	2.17418	2.5743	0.691578	0.595899	0.397166	0.0904507	1.01675	0.889416	1.87292	1.92739	0.953601	1.18954	5.30653	1.96548
ENSG00000115145	0.598763	2.80364e-05	STAM2	0	0	7.90014	7.14146	8.40919	15.4766	14.2494	13.5711	12.3511	11.7261	11.6637	16.0708	17.0822	26.0873	0	0	0	1.58541	0.310388	2.36063	2.80488	3.08241	3.12199	1.4954	0.978263	4.05157	8.24584	2.26769	2.41312	1.24857	0.660812	2.64728	2.63875	5.49001	5.48162	2.16276	1.66416	2.76592	3.54759
ENSG00000111885	0.598641	2.8169e-05	MAN1A1	0	0	11.0235	8.60908	14.7495	47.8954	69.0118	56.171	11.3734	11.7996	11.9995	12.873	14.7106	14.4573	8.00801	12.5424	11.0348	2.31563	1.8851	1.13142	1.145	3.49456	2.85863	1.99101	1.36588	12.5063	25.4506	10.9209	9.46272	12.0653	8.43015	2.80724	2.37613	23.1338	24.2385	10.561	7.43321	7.44545	7.9252
ENSG00000164941	0.598504	2.83196e-05	INTS8	0	0	8.0063	7.93763	9.80281	7.1149	7.42746	8.09867	4.61152	5.57319	7.64716	5.99303	7.72238	7.88713	3.12982	2.95656	3.36748	2.10856	1.52967	2.02221	2.47285	1.54978	1.77125	0.736266	0.905149	1.59894	2.89528	1.3633	1.25026	1.10317	1.72792	1.75641	1.67468	3.14416	2.8431	1.86784	1.60781	2.93743	3.10797
ENSG00000137193	0.598308	2.85353e-05	PIM1	0	0	4.32934	5.51762	3.80095	41.9842	37.4823	27.5474	8.46144	4.79986	5.0309	43.8381	55.0208	84.2518	12.5485	10.7427	19.5297	11.4988	13.5682	1.45825	1.21103	0.633664	0.853418	1.79743	2.24282	9.70509	11.1524	0.42706	1.16732	6.03744	6.23972	2.50664	3.41473	25.1728	24.0141	6.29506	5.83056	10.0537	10.5096
ENSG00000157107	0.598154	2.87067e-05	FCHO2	0	0	10.8258	8.26717	9.9147	24.3713	26.7853	19.6439	11.0009	10.9888	15.0684	16.6067	22.1194	19.6189	2.86669	3.45639	4.99243	5.8572	6.18443	4.00849	3.67021	4.4324	3.49034	4.36466	3.19249	7.54218	16.6219	5.26979	5.13456	3.25912	2.30738	7.13734	7.32908	7.9162	7.38815	3.14813	1.72021	4.73177	4.42129
ENSG00000164117	0.597979	2.89017e-05	FBXO8	0	0	4.25781	4.56044	6.54151	12.1971	16.2642	11.0809	5.67789	6.41756	7.1457	3.40346	10.3908	10.7656	4.63268	6.7344	7.4241	1.22418	1.41871	4.55355	4.23742	2.8423	2.02053	2.66163	2.09706	4.65919	10.5036	6.5629	5.15819	5.90131	3.55894	2.14166	1.60303	2.365	2.2364	1.97821	1.45447	2.3385	2.48885
ENSG00000082269	0.597796	2.91071e-05	FAM135A	0	0	13.7006	11.8366	11.3907	14.8866	11.6862	17.0229	7.97811	10.0513	11.5018	5.60528	4.54061	4.75715	4.40888	5.45661	5.73966	0.26706	0.107964	4.54162	5.17604	3.53975	3.15897	1.36685	1.12291	4.3317	9.81143	1.72573	1.54686	1.85594	1.14927	1.57409	1.4806	3.08127	3.28187	0.211327	0.0750366	0.596987	0.935083
ENSG00000168434	0.59769	2.92262e-05	COG7	0	0	5.65358	4.66195	5.97906	12.7059	11.119	10.3475	13.8726	11.5851	14.033	7.37466	4.92809	8.95692	18.4753	17.819	13.4897	2.09597	1.25083	4.57708	4.41905	4.03145	4.51373	2.68482	2.16826	2.5813	3.80676	7.16618	6.09256	2.56494	2.34802	3.68318	3.89979	3.58092	3.10156	1.99526	2.01912	2.37309	1.48805
ENSG00000005893	0.5973	2.967e-05	LAMP2	0	0	4.76629	4.45346	5.52161	79.5246	97.6516	73.3773	28.4371	27.3453	31.5501	137.201	266.874	237.468	55.7594	91.2205	79.4117	4.12865	1.91627	8.32198	6.73409	6.3189	5.40657	7.14963	4.96917	13.8449	34.9103	55.211	41.7625	26.3581	19.3025	15.5175	14.2114	32.7916	32.1515	4.5201	3.62333	12.4297	13.4423
ENSG00000151116	0.596898	3.01342e-05	UEVLD	0	0	7.17153	6.81829	8.54756	4.11683	5.01178	4.00175	3.25795	3.94273	4.35271	3.97038	3.39961	5.56706	6.25017	7.38762	10.3685	0.387666	0.504336	1.12702	1.03738	1.08675	1.07132	0.341632	0.408176	0.663391	2.11742	0.688946	0.736049	0.644554	0.492326	0.58196	0.632693	4.15713	4.37917	0.350793	0.262989	1.17884	1.37456
ENSG00000163545	0.596885	3.01503e-05	NUAK2	0	0	5.43046	6.69462	5.49461	43.1092	50.023	55.4612	17.0944	10.4734	11.0125	4.34868	7.64249	15.2964	0	0	0	3.26842	1.80473	0.284336	0.281134	0.0834802	0.122803	0.420655	0.330345	9.60345	15.1531	4.91638	4.366	1.03583	1.69429	1.13447	1.15893	0.355433	0.289012	3.58381	3.63315	0.623702	0.567248
ENSG00000132676	0.596808	3.02391e-05	DAP3	0	0	30.2875	30.2147	34.4215	22.7837	22.8093	23.1079	26.3201	28.395	30.3708	15.7626	13.7492	30.0697	6.61605	5.99069	8.97542	6.79671	6.34864	4.35541	5.07046	3.95797	4.15218	5.32983	5.01934	2.81182	4.75594	6.55853	5.00592	1.896	2.06985	2.30143	2.47607	4.11932	4.69109	4.96541	4.27626	6.02851	7.12315
ENSG00000159377	0.596132	3.10378e-05	PSMB4	0	0	33.2801	36.0636	45.6889	142.262	128.635	119.316	146.327	142.134	155.064	111.63	136.824	348.213	36.0333	44.3313	51.4964	42.8975	48.3127	31.8184	30.6342	22.4884	24.9813	48.8105	42.37	34.2831	68.4328	77.5295	64.5575	41.7252	37.2443	27.8585	25.3044	31.2868	35.2601	45.4768	49.6	36.521	35.5608
ENSG00000139684	0.596004	3.11903e-05	ESD	0	0	33.6788	29.0461	44.215	104.912	107.025	104.025	78.1335	72.144	78.2091	43.137	62.0657	74.7591	9.42609	10.2308	14.9327	12.2863	12.9773	5.9146	7.52853	6.70189	6.30682	13.7611	11.0834	19.7908	36.3046	99.6184	86.1837	41.7187	29.8141	7.26427	7.26588	14.3573	14.6468	11.0745	10.0695	6.38601	6.31885
ENSG00000165475	0.595961	3.12422e-05	CRYL1	0	0	19.5251	14.3472	30.3303	130.174	123.01	97.046	97.3175	78.0436	81.8531	26.5619	33.3181	59.208	0	0	0	1.48735	2.31084	1.98941	1.7787	2.82193	2.45971	1.9925	0.953749	29.684	46.638	91.7934	69.8809	5.65778	5.85684	3.4738	3.8805	3.38048	3.74867	2.29561	3.04825	3.60931	3.182
ENSG00000138073	0.595532	3.17612e-05	PREB	0	0	3.54906	4.12224	5.16036	24.6565	22.0137	23.0654	22.4775	23.3059	21.2684	16.9795	15.2905	30.4047	17.252	16.9017	15.7071	10.8162	7.66193	4.39998	5.96974	3.39291	4.06924	4.14012	3.17149	6.95048	11.4328	9.10212	8.53591	7.72924	8.88345	4.89339	5.05951	6.74154	7.54432	6.90399	5.8477	7.48664	6.53596
ENSG00000214435	0.595492	3.18104e-05	AS3MT	0	0	0.229822	0.163087	0.167769	27.096	28.7727	24.3172	22.3881	21.7731	20.9644	51.5212	67.0082	55.7258	38.6476	34.837	43.3334	1.76132	0.531661	2.48149	2.04615	1.85921	1.87216	6.77006	7.1425	8.8245	17.4594	13.308	9.946	7.37235	7.02721	3.94317	4.02751	7.75056	8.31285	3.122	3.52356	3.60796	3.89918
ENSG00000142166	0.595459	3.18507e-05	IFNAR1	0	0	4.67541	5.3396	5.01046	10.7623	9.6617	9.82973	4.94229	4.3871	4.74959	24.293	49.761	52.9165	12.4661	18.6366	17.6526	2.10413	2.32303	3.37626	3.42284	3.03574	2.80459	1.81247	1.19365	2.74418	5.10674	2.13438	2.60894	2.19232	1.91592	3.46263	3.33314	8.74773	8.78565	5.68208	4.56684	6.02311	5.86894
ENSG00000197563	0.595236	3.21239e-05	PIGN	0	0	6.57878	7.44409	8.27601	4.31381	3.98835	4.04134	3.65674	3.71091	2.97925	4.253	3.82513	6.3908	12.4545	11.3897	15.9127	0.729418	0.172014	1.51765	0.870071	1.38766	1.62696	0.573974	0.579792	1.75255	3.65491	0.941967	0.932179	0.750417	0.630704	1.38118	1.28808	2.55245	2.7847	1.25819	0.802707	1.98877	2.06652
ENSG00000169621	0.594735	3.27478e-05	APLF	0	0	0.43002	0.26725	0.554314	8.65986	12.3479	12.0985	7.6557	7.54366	7.6303	19.333	62.208	7.01345	0.823728	1.13109	1.20919	1.11082	1.91652	0.417552	0.948426	0.318113	0.323304	0.435339	0.148689	0.28689	0.472746	0.393912	0.428089	0.322527	0.341029	0.270336	0.560051	0.627433	0.643111	0.398151	0.594576	0.771613	1.54916
ENSG00000089022	0.594687	3.28072e-05	MAPKAPK5	0	0	10.1868	11.3195	12.4207	47.4904	63.81	55.8999	25.4464	23.7187	28.3045	13.0555	14.6832	19.9502	3.65762	2.96737	2.94181	3.91096	4.37432	5.35565	7.27872	3.81472	4.84132	5.12056	5.60328	8.76612	14.5087	6.83293	6.50244	5.51801	4.82473	3.98229	4.37787	5.63669	6.48182	5.63576	4.74085	5.96083	5.03578
ENSG00000140398	0.594081	3.35763e-05	NEIL1	0	0	2.71376	2.0174	2.41723	6.38139	6.45596	5.32577	9.00354	9.88695	8.36421	23.8638	19.9265	18.5478	0.481426	1.23911	4.93803	2.2142	2.38702	0.846173	1.0499	0.794989	0.487277	0.644228	0.229878	0.471317	0.914291	0.485769	0.664509	0.24794	0.635242	1.10964	0.727456	0.622404	0.34751	2.15173	1.95527	5.3996	4.83508
ENSG00000137822	0.593919	3.37854e-05	TUBGCP4	0	0	2.66432	2.69839	2.68492	10.5872	13.5123	10.9809	9.50887	10.14	10.2612	4.6922	5.31499	8.28142	2.76934	2.51404	3.5689	1.43434	1.28376	3.00905	4.36872	2.31681	2.91255	1.08781	0.403038	2.26162	4.31165	1.51977	1.83146	1.06921	1.04296	1.97149	2.14086	2.67251	1.46127	2.19689	1.43156	4.324	5.0119
ENSG00000104859	0.593478	3.43586e-05	CLASRP	0	0	4.33422	4.48912	4.54949	17.6446	17.3481	18.0855	26.0176	26.5793	25.2952	23.5699	16.4374	14.4024	25.976	21.2739	33.5473	14.6899	10.6101	4.28979	6.22559	3.21465	3.7937	2.54494	1.59202	4.33924	4.86153	1.58315	3.03194	1.75077	2.72204	4.60267	4.76986	3.27299	3.13331	8.68226	6.82289	6.88375	6.42989
ENSG00000134987	0.593442	3.44056e-05	WDR36	0	0	4.87666	3.47795	4.1939	9.12762	7.31279	9.15247	6.36322	7.43394	8.29055	5.68144	2.86348	7.63476	3.56763	3.33983	5.12379	3.22241	2.17808	1.64602	2.16009	2.10324	2.05626	1.35238	1.96738	2.00179	5.81715	4.36211	3.74402	1.85672	1.51535	2.3562	1.0872	3.09228	5.99042	4.47679	1.71752	2.96174	4.29953
ENSG00000162928	0.593441	3.44079e-05	PEX13	0	0	4.90572	4.69853	6.36593	12.0009	14.0485	12.3079	7.74778	8.71408	11.2187	7.92298	4.83026	6.94965	12.4645	16.5777	10.9004	1.19697	0.917467	4.73001	4.81392	3.48634	3.22266	1.87831	1.52506	2.58164	4.74573	4.47469	4.49513	5.29554	3.43567	1.81813	1.77707	7.92812	9.34973	2.05907	1.56406	3.40525	3.43061
ENSG00000103051	0.593366	3.45064e-05	COG4	0	0	7.41788	6.11532	7.82865	23.0875	22.0162	21.8027	20.2915	17.499	16.6458	8.07709	6.32046	11.8538	15.101	19.6916	21.0408	9.22757	4.90146	4.93294	5.50114	3.54627	4.08851	5.97145	6.11591	4.66543	10.2421	7.64514	7.96108	7.29438	5.81729	3.47134	3.39955	6.24993	6.46641	4.51843	4.15335	5.35254	6.16235
ENSG00000142634	0.593037	3.49412e-05	EFHD2	0	0	17.1414	20.392	18.0686	190.989	155.415	170.906	78.1695	53.7962	50.8024	15.6218	12.7255	17.6406	25.3335	39.1474	26.5023	5.01186	5.41049	9.42881	11.1528	23.0723	21.5512	3.77003	3.26749	24.5525	32.0074	2.68441	2.55385	3.67385	4.53026	9.24986	7.99249	17.9716	16.3608	13.26	16.7289	5.98511	6.58793
ENSG00000001036	0.592942	3.50678e-05	FUCA2	0	0	10.469	9.46391	12.2649	43.3906	51.7402	49.5809	16.2102	13.1373	14.1025	41.9995	113.35	89.4862	13.8018	20.7378	22.5278	3.49434	3.11961	4.63212	4.47882	3.71156	3.64071	19.1149	23.0423	12.6773	17.4357	63.2589	54.8074	0.898735	0.814537	4.77595	4.1975	7.75193	7.97955	3.27447	2.73505	2.66293	2.51608
ENSG00000187736	0.592919	3.50988e-05	NHEJ1	0	0	8.22905	7.47725	7.55811	5.03693	6.24844	4.31387	6.14347	6.76184	5.81318	4.48625	4.79228	7.79485	1.92374	1.90001	2.28428	3.1564	2.7293	0.586367	0.600225	0.385629	0.253249	1.09577	0.860204	0.705469	1.74065	1.87283	1.65773	1.23706	1.93688	0.692048	0.907381	0.282308	0.866923	1.30362	1.18248	1.68378	1.66371
ENSG00000105053	0.592126	3.61726e-05	VRK3	0	0	6.82528	8.1132	8.49427	27.7623	31.1571	25.7988	34.4694	24.7839	26.0619	10.0726	8.77421	16.6003	7.28679	7.49146	8.47136	8.02703	6.11061	4.64622	6.03265	4.15872	3.7286	3.71554	2.95515	6.60974	10.3473	9.67303	8.40194	3.4771	4.14793	6.06296	6.35011	6.6691	7.03167	8.17004	8.86323	8.51392	6.01244
ENSG00000144381	0.59208	3.62367e-05	HSPD1	0	0	83.0093	127.391	115.24	77.5314	71.0067	79.7196	63.3878	84.0147	100.253	58.9382	20.16	88.4944	63.0493	45.8192	54.7626	11.9067	11.8563	12.6581	14.6377	11.3404	12.3272	29.1726	26.7379	12.8187	31.9225	60.9822	51.2312	44.9569	25.8488	4.48236	5.68021	21.9201	21.5686	12.4691	10.5419	12.0169	13.6559
ENSG00000062716	0.591842	3.65649e-05	VMP1	0	0	122.732	111.16	112.536	77.0683	95.5657	59.8266	33.0694	56.9053	38.1869	24.2956	19.1362	59.0769	30.541	42.4366	31.2517	10.558	8.92849	12.3193	13.1677	11.4773	10.9411	5.70732	4.52174	21.6117	56.5361	22.2723	18.4483	36.6145	12.31	9.01981	8.3845	20.8585	19.7895	7.34898	4.98597	5.02966	4.43115
ENSG00000176658	0.591837	3.65715e-05	MYO1D	0	0	487.142	536.201	770.768	159.651	136.78	121.749	77.1027	54.3519	55.4448	9.85	13.3017	22.9517	28.4914	27.8276	22.4684	1.15228	1.56519	1.47443	1.43423	0.791573	0.860904	2.06092	1.23098	26.6398	35.5076	3.36861	3.73754	0.74514	0.663367	11.9723	10.812	11.6375	10.7248	0.52405	0.362609	0.590092	0.437296
ENSG00000184719	0.591819	3.65973e-05	RNLS	0	0	1.36118	1.26623	1.39453	2.25387	2.88284	2.37802	3.00871	5.29988	4.01262	12.0285	13.0349	18.3141	26.3748	26.0398	16.2602	0.268569	NA	0.436352	0.308932	0.142884	0.210341	0.463174	0.264302	0.105605	0.620666	0.71794	0.209212	0.0526288	0.299643	0.431906	0.229202	0.174875	0.0308384	0.428322	0.106469	0.367945	0.384346
ENSG00000167112	0.590944	3.78299e-05	TRUB2	0	0	5.35927	5.57831	8.69862	7.23277	9.14394	8.2631	5.83973	4.22524	3.94267	14.927	14.4297	11.2042	0	0	0	1.9645	2.99049	0.940963	1.14492	1.70838	1.25317	0.868318	NA	1.89956	0.657476	1.16011	NA	NA	0.965611	1.72973	NA	1.32966	2.55135	1.39383	NA	2.38128	3.5457
ENSG00000127054	0.590336	3.87084e-05	CPSF3L	0	0	6.46119	7.87144	7.32921	11.0848	11.6065	11.9002	11.0756	10.4646	12.0751	6.44861	7.86936	11.5739	4.87343	4.48181	7.06472	5.85178	5.01461	3.07801	4.79632	2.62863	3.07496	2.17803	1.76625	3.41115	5.48598	3.02873	2.70049	2.37456	2.40206	3.09099	2.78055	3.82702	3.77801	4.86368	4.9169	6.52233	6.21275
ENSG00000117475	0.589915	3.9329e-05	BLZF1	0	0	4.7896	5.48613	5.85926	4.35493	3.88475	3.815	2.46022	3.23479	3.49293	9.26202	10.9999	15.4106	3.65511	4.89154	3.94107	1.38299	1.15567	1.57261	3.79982	2.44597	1.20198	1.79725	0.768191	1.8255	4.32975	2.18409	2.1778	0.997253	0.693962	1.21732	1.05633	3.53886	3.88477	1.37374	0.651927	1.34981	2.18566
ENSG00000239305	0.589766	3.95496e-05	RNF103	0	0	9.71571	10.7153	9.73524	40.1422	44.5386	45.6243	22.0817	17.2505	22.9713	6.31041	8.98816	8.34492	11.277	14.2726	11.9527	0.982669	0.748687	9.11632	10.1613	5.9685	5.95324	2.05735	2.18363	11.5137	14.3858	5.73035	5.22446	11.6205	9.05765	3.52558	3.46439	6.91623	6.00413	2.55631	1.76281	4.08609	4.0042
ENSG00000176102	0.58909	4.05687e-05	CSTF3	0	0	3.14675	2.54908	3.91619	8.04663	8.50339	7.36377	6.37438	9.18273	10.5271	15.4377	19.241	22.2122	4.15841	4.94488	5.07211	4.36372	2.43638	3.59513	4.73253	3.04408	2.98619	1.27146	0.846727	2.61054	5.07576	1.52859	1.68019	0.831543	0.782989	1.88808	2.54904	4.46029	4.1982	3.01341	2.577	5.59284	4.36107
ENSG00000124217	0.588842	4.09483e-05	MOCS3	0	0	0.671878	0.68963	0.885846	3.77022	4.53629	3.4857	4.9967	4.53381	4.696	8.4388	7.41088	5.8298	10.0459	13.5282	25.1352	0.954025	0.41535	1.21062	1.37015	1.13739	1.04572	0.529918	0.519995	0.820109	1.11214	1.29094	1.32586	0.862849	0.54039	0.91275	0.75948	1.5359	1.45123	1.88274	1.897	0.521972	0.928353
ENSG00000068137	0.588841	4.09506e-05	PLEKHH3	0	0	0.980394	1.13296	0.270258	17.7659	16.1633	19.0812	16.1387	9.36899	8.97833	5.286	4.73247	4.82742	3.2071	5.20834	3.92236	0.328202	0.30959	3.16435	3.65957	0.395247	0.44239	2.00531	2.10193	2.95251	2.88339	0.532661	1.01698	0.627065	1.2633	2.13914	2.02177	0.550392	1.08171	0.478412	0.299701	0.233438	0.32436
ENSG00000107872	0.588471	4.1523e-05	FBXL15	0	0	1.69266	1.98449	2.25131	6.07093	8.08503	6.34642	6.05096	6.0925	6.08586	1.9989	1.82308	2.0611	11.7226	12.3567	15.514	0.0944706	0.196052	1.45129	2.18539	1.08048	1.31941	0.208424	0.111352	0.415205	1.02576	1.49006	2.41902	0.38021	0.591707	0.278676	0.327404	0.0549181	0.362676	0.505059	0.658507	0.410813	0.193569
ENSG00000113615	0.588373	4.16764e-05	SEC24A	0	0	5.71803	5.39957	5.6172	25.9325	21.0784	21.1119	6.89776	6.53468	8.24309	42.1674	34.2532	34.1471	0	0	0	0.571607	0.701833	2.97898	2.96123	2.29327	1.71913	1.12889	0.835781	11.1632	17.8711	2.66917	2.6647	7.16025	6.55619	1.88552	2.01659	6.4162	7.43083	1.58184	1.25939	2.23286	2.30139
ENSG00000100575	0.588306	4.17808e-05	TIMM9	0	0	4.11308	3.50145	3.92748	8.84312	6.94097	9.89915	7.95529	12.3316	16.4476	18.4475	19.8692	30.8716	7.64575	12.8067	15.3724	1.71965	1.64696	3.31689	3.79624	2.86335	1.25724	1.70753	6.07356	1.45106	3.34939	10.7177	7.27287	5.39117	5.76318	1.65775	2.20203	1.84123	2.3894	5.74349	3.23062	2.64133	2.71233
ENSG00000164051	0.587967	4.23156e-05	CCDC51	0	0	1.92519	1.76552	3.68244	4.44869	4.67401	4.33764	6.40793	6.2679	5.73064	4.27683	3.25719	12.1922	1.04298	1.05746	1.0626	1.13224	0.631112	0.481863	0.747351	0.280253	0.574792	0.714669	0.645183	0.943225	2.04347	1.48732	1.62177	1.17996	0.723492	0.566247	0.405804	1.82281	2.78182	1.05028	1.09899	1.02496	1.54624
ENSG00000163807	0.587681	4.27701e-05	KIAA1143	0	0	4.94967	3.52124	4.90771	3.52796	3.27406	2.78579	1.73966	2.40326	3.36659	8.56969	11.7908	12.6802	10.7817	10.8711	7.12349	1.32135	1.31567	2.32713	1.84264	1.93721	1.83762	1.42713	1.24036	1.98525	4.10406	1.9831	1.88142	1.57517	1.13024	1.82604	1.86309	2.08787	2.1533	1.99031	2.02132	2.24515	2.2055
ENSG00000079134	0.587475	4.31008e-05	THOC1	0	0	5.99327	4.97136	7.73993	5.2644	5.69052	5.87317	4.78038	8.35071	8.8501	10.0886	11.7517	19.1267	9.20854	10.7495	12.812	2.39491	3.15611	3.30777	4.62987	3.34121	2.54758	1.3456	1.35722	1.68538	4.85426	2.76721	2.42323	1.73168	1.55139	2.14006	1.65212	6.13142	6.03778	3.57113	2.47001	5.86491	4.37105
ENSG00000069329	0.586791	4.4217e-05	VPS35	0	0	23.8446	20.0925	28.2802	51.6766	47.3747	46.3257	23.4902	23.5778	23.2345	21.5776	22.3005	31.2551	49.3864	49.4285	32.2684	8.83665	8.51916	14.6485	16.2319	20.8882	19.6095	6.24897	4.98619	10.7191	27.3066	18.8477	13.5263	9.49726	5.13365	8.02604	6.6569	23.3971	22.3244	7.42217	4.90009	12.6258	11.3878
ENSG00000117054	0.58653	4.46489e-05	ACADM	0	0	11.2873	10.0364	16.5966	75.0736	92.4219	66.8798	69.2297	66.8029	76.1254	243.344	256.729	291.539	92.3858	106.333	99.0425	7.57956	4.28782	5.15313	5.72436	4.36258	4.49207	73.295	70.1004	17.6627	29.028	169.536	196.173	27.1894	21.3461	8.59245	7.24803	24.7233	24.5628	7.50576	5.19526	9.90722	9.33489
ENSG00000111481	0.586249	4.51197e-05	COPZ1	0	0	20.7617	21.7138	23.6556	111.335	107.448	100.622	83.9623	72.954	86.8415	61.2586	70.3695	109.393	36.9727	49.613	48.5157	38.4767	53.7779	13.6842	16.0254	15.17	17.3735	12.1479	10.0617	44.2744	71.053	39.9931	33.9678	36.5227	37.5686	19.8601	18.1945	29.2613	28.9302	25.3308	26.7044	23.5178	22.5666
ENSG00000158195	0.586229	4.51519e-05	WASF2	0	0	10.3155	9.85568	9.48494	42.8442	38.6189	35.3629	27.7251	16.661	17.0294	23.5629	31.3038	36.8996	12.9708	15.9388	18.8491	7.80017	7.85616	2.88587	3.41794	1.82647	2.12089	9.02607	7.29458	14.1499	18.2272	4.52466	5.2173	3.13999	2.38371	11.3315	12.9896	16.558	17.4645	10.6273	12.1753	22.5023	21.4007
ENSG00000068724	0.585986	4.55625e-05	TTC7A	0	0	1.91154	3.61378	2.11094	41.1693	39.7404	32.0464	20.7669	12.8506	12.0589	17.0892	21.8446	25.245	8.2494	11.2744	13.1331	8.5806	7.26193	0.488635	0.554527	0.750201	0.998574	1.75204	1.45697	10.4792	10.1379	7.88736	6.42421	5.01293	5.85139	5.90767	5.29564	1.59227	1.99109	12.3753	15.9976	5.05737	5.19906
ENSG00000120526	0.585944	4.56338e-05	NUDCD1	0	0	1.82225	1.18634	2.2539	2.83764	2.70509	3.38336	4.34178	5.50139	7.4008	6.45244	6.58963	12.1958	5.31614	3.56311	2.26405	1.25776	0.72443	1.13257	2.87445	0.900076	1.95394	0.621759	0.324656	1.07863	4.22994	0.670004	1.26989	0.796085	1.1344	1.33229	1.28783	1.50146	3.20341	2.02547	1.30674	2.21304	1.37537
ENSG00000145365	0.585917	4.56797e-05	TIFA	0	0	1.23162	1.34448	1.74352	46.502	21.5768	44.9021	14.0422	15.8945	18.2944	82.3551	68.4514	55.5847	0.573661	0.747885	2.98401	10.2754	12.7421	1.20967	0.958032	1.28158	1.17829	0.577166	0.597823	10.7916	25.898	0.604447	0.776142	1.56108	1.12067	1.27028	1.0526	0.278807	0.228313	6.29423	4.18469	1.56025	2.28206
ENSG00000121858	0.585853	4.57879e-05	TNFSF10	0	0	9.64204	22.0124	14.7333	9.96313	13.5351	9.24536	4.52393	2.22674	2.21775	34.7851	44.9441	25.8699	3.02839	2.09494	4.73966	0.212063	0.310823	0.244747	0.186345	0.125423	0.0480476	3.02142	1.36002	7.96836	24.896	3.68909	4.0048	0.557413	0.317364	7.59145	7.24271	1.41936	2.03803	1.26574	0.855322	1.78205	2.28845
ENSG00000101856	0.585513	4.63703e-05	PGRMC1	0	0	25.0587	24.1342	30.4174	180.939	204.736	170.999	34.3475	35.145	42.3681	185.483	194.898	176.725	86.9303	143.962	108.175	5.16713	3.35508	26.9135	25.5881	38.6663	44.1188	8.08909	3.10894	38.4717	53.5464	32.4779	30.1566	142.089	119.94	29.8545	28.6078	32.9333	31.9599	8.68581	6.3733	12.7914	12.4154
ENSG00000112234	0.585313	4.67173e-05	FBXL4	0	0	5.02036	3.95968	4.95167	4.01926	4.86876	4.36341	4.86322	6.80037	5.2902	3.54735	4.58954	4.95567	11.1739	12.1268	6.04577	0.547394	0.328589	2.86211	2.10595	2.12617	2.03147	1.16093	0.949325	1.51263	2.70263	2.62613	2.02811	1.49199	1.73225	2.38051	1.74119	2.16309	2.657	1.47979	1.37024	2.40684	2.12461
ENSG00000164674	0.584973	4.73091e-05	SYTL3	0	0	1.31422	5.51252	2.53624	5.25956	6.57332	6.41138	0.902255	0.179345	0.146982	6.06011	3.70342	8.49204	2.73884	2.33242	3.34983	0.304498	0.111208	0.0516128	NA	NA	0.00649692	0.0549306	0.0291331	0.6878	1.51126	0.171769	0.213863	0.0421152	NA	0.0555805	0.123492	0.141103	0.0692866	0.497233	0.239255	2.69182	2.20453
ENSG00000162441	0.584596	4.79764e-05	LZIC	0	0	12.359	10.3312	15.1511	13.4028	15.113	11.8669	11.2856	9.80788	11.8081	11.8927	6.07054	10.2122	3.2349	3.75197	5.16577	1.5967	2.16101	2.44519	3.34114	1.54121	1.47047	2.58357	2.95142	5.18237	8.07922	1.57011	1.66258	1.51003	0.650614	2.45748	1.88165	5.21562	5.03371	4.16922	4.01817	7.4066	8.12335
ENSG00000142632	0.583964	4.91105e-05	ARHGEF19	0	0	0.353713	0.465094	0.630333	22.4021	25.6832	18.4968	16.1054	11.44	10.7307	3.04371	4.37891	2.73639	11.4063	7.52655	7.82541	0.181576	0.137024	1.11719	1.20537	1.18652	0.979001	2.44075	2.35545	3.34404	4.60751	1.47536	1.95303	4.0136	5.81012	1.80669	1.84334	0.214369	0.215442	NA	0.0204072	0.154978	NA
ENSG00000111669	0.583898	4.92312e-05	TPI1	0	0	75.389	70.0474	90.8217	433.593	398.08	365.941	348.883	230.076	242.576	305.648	374.926	327.491	42.2334	69.5424	67.1085	30.6828	26.141	66.9457	75.3977	73.4939	75.5582	122.496	115.623	76.0778	119.411	158.335	138.304	81.5957	67.6288	16.0963	14.9624	48.9352	50.4213	15.1311	17.4218	12.1725	13.8278
ENSG00000012061	0.583862	4.92953e-05	ERCC1	0	0	3.14333	3.29606	2.64021	5.03516	5.28741	5.08624	10.4426	7.94544	9.07571	8.65043	13.1882	13.5282	2.83006	3.49032	3.30031	1.41662	1.88027	1.30598	1.21932	0.786752	1.53888	2.06283	2.22928	0.767931	1.11983	1.12942	1.16612	0.489874	0.323288	2.33955	1.72716	3.63348	3.67308	1.85319	2.05211	2.21957	2.64161
ENSG00000175066	0.583461	5.00311e-05	GK5	0	0	5.58117	3.86728	4.83535	1.9751	1.61192	1.64565	2.35648	2.08957	2.77185	8.95289	6.60898	22.0194	13.2436	11.6836	13.9809	0.0224089	0.0211382	0.240355	0.111834	0.357542	0.328726	0.548978	0.19589	1.02416	1.51722	1.35474	1.6044	NA	0.0601467	0.494281	0.33209	3.00144	2.14691	0.31433	0.126226	1.94907	1.4918
ENSG00000221947	0.583367	5.02043e-05	XKR9	0	0	0.0461589	0.402717	0.0866464	20.9709	14.2194	19.4741	1.48988	1.11401	0.671605	6.55703	12.5071	4.92416	11.3267	19.936	24.374	NA	0.0604192	NA	NA	NA	NA	0.0355776	NA	11.3094	15.2299	0.134133	0.0538232	4.33026	3.51593	NA	NA	0.171862	0.126663	NA	NA	0.0911147	0.101283
ENSG00000135317	0.583354	5.02286e-05	SNX14	0	0	16.3145	12.2418	18.8388	16.3273	14.8947	14.5617	15.9074	18.334	20.0146	8.05236	12.277	13.1472	31.091	22.0244	43.4202	1.50636	0.59829	8.41279	8.91424	7.8873	7.75541	2.42207	1.94458	4.0224	8.73824	3.58622	3.59757	1.7245	1.35336	3.73571	2.87172	8.12623	9.77271	2.47314	0.913319	3.83455	4.07441
ENSG00000167987	0.583148	5.06119e-05	VPS37C	0	0	2.58196	3.10119	2.43551	13.4317	15.6777	14.1401	27.8819	17.8386	17.6521	8.27872	8.47238	9.9884	8.44457	7.13408	7.3978	3.47357	2.69837	3.18848	4.53546	2.56767	2.47876	2.29827	2.11602	3.33376	4.21967	2.43899	2.87596	0.87087	1.402	3.05449	2.64324	5.53732	5.35381	3.69326	3.2724	3.12461	2.18091
ENSG00000165195	0.582939	5.1004e-05	PIGA	0	0	7.26769	5.84808	7.05419	5.89583	4.84795	5.18306	4.97445	6.69296	7.61147	4.73235	3.72972	4.47574	4.83909	3.38796	6.53121	2.71216	4.3075	1.76041	1.96583	0.963589	0.872704	0.305137	0.243282	1.61466	3.96442	2.4734	2.56778	0.78719	0.528632	1.05116	1.20134	1.01338	1.22214	1.60154	1.2734	3.37005	2.5245
ENSG00000119514	0.582558	5.17243e-05	GALNT12	0	0	22.0317	24.3166	26.543	12.8895	17.7547	19.2626	40.1678	40.8658	47.4849	2.56554	2.48589	5.24091	7.76465	7.78299	7.25294	1.00204	0.262562	0.0496401	NA	0.139912	0.235832	0.092765	NA	3.45895	6.09759	0.419687	0.187118	0.0327267	NA	0.559237	0.411515	0.866351	0.954084	4.28459	3.15958	5.2266	5.98591
ENSG00000175087	0.58226	5.22941e-05	PDIK1L	0	0	3.24707	2.61946	3.60532	5.32283	5.2521	5.26315	2.50582	3.88426	4.33208	3.16828	3.11632	2.79165	8.0203	6.20587	4.82102	0.615813	1.08465	2.72199	2.33992	1.03705	1.90839	0.532243	0.358132	0.871737	2.52077	1.16959	1.2193	1.04615	0.623118	0.508795	0.930942	1.85419	2.32799	1.24511	0.376512	1.6859	2.90051
ENSG00000174243	0.582246	5.23211e-05	DDX23	0	0	7.97936	10.8102	10.3074	21.8677	20.9623	20.931	16.1082	13.7303	14.2597	13.3154	12.2014	16.9613	15.2619	13.0004	15.9588	10.1268	9.38713	6.95822	9.33078	4.79282	5.65589	4.69965	3.70366	5.13424	7.32274	4.22305	4.56797	3.35036	3.78572	6.37523	6.9998	5.6932	6.27074	8.2307	8.69618	10.7886	11.2301
ENSG00000073737	0.582076	5.26489e-05	DHRS9	0	0	13.408	7.0674	19.9645	0.188533	0.520322	0.113561	1.52059	0.942424	0.888246	166.158	144.903	166.232	65.6965	188.311	161.226	0.875845	0.950106	NA	NA	0.0183437	0.0168653	NA	0.0238691	0.137028	0.25982	NA	NA	0.28319	0.0879462	0.0837952	0.129488	9.89375	7.93833	NA	NA	0.0622957	NA
ENSG00000176018	0.582059	5.26823e-05	LYSMD3	0	0	8.0259	5.45502	7.08977	19.5156	19.7035	17.7512	3.0353	3.78741	4.61305	8.32618	7.57213	5.36392	3.3255	3.77741	4.16345	0.631415	1.19122	2.55124	1.99754	1.30591	1.27665	0.745285	0.365665	10.2403	19.3793	0.710726	0.630072	1.55438	0.871781	0.943903	1.03075	7.83571	8.19417	1.05846	0.59876	2.75076	4.24337
ENSG00000115364	0.581986	5.28236e-05	MRPL19	0	0	3.71659	2.53725	3.81803	2.80829	2.77417	3.13134	3.70421	4.46126	4.15505	12.5055	10.758	27.9647	7.07773	4.14765	7.9413	1.45118	1.42192	2.27072	2.66652	1.67863	2.12159	1.79114	1.81598	0.929453	2.3599	2.00254	1.60425	1.37949	1.10665	0.791522	0.781953	1.47428	1.92801	2.40441	2.07406	1.95054	1.89075
ENSG00000177646	0.58188	5.30289e-05	ACAD9	0	0	3.96833	5.11828	6.0449	9.73868	8.77361	9.28304	10.1433	10.0967	9.62211	5.75903	4.44998	10.3892	12.6031	11.8332	14.2022	1.79633	1.56054	4.06794	4.30858	2.65371	2.93751	2.47694	2.32701	1.54251	3.25037	9.79224	10.5975	2.57429	1.72921	1.92223	1.64636	2.41011	2.24359	2.1222	2.03643	2.45249	2.47668
ENSG00000197912	0.581813	5.31596e-05	SPG7	0	0	6.16874	5.94321	7.47174	38.9772	34.8032	31.478	44.1991	33.7725	34.5145	10.5814	11.1926	14.9171	5.74233	6.55688	8.40936	7.33039	7.30112	4.8486	5.08227	3.71699	3.3617	8.30406	7.53088	5.6049	7.72539	10.5134	10.0907	3.17534	3.87403	3.50662	3.49367	3.88201	3.52863	5.66601	5.0949	6.48292	6.32949
ENSG00000105738	0.581644	5.34908e-05	SIPA1L3	0	0	7.48882	9.32928	7.28908	48.0967	48.995	39.3755	27.3503	23.3007	21.6303	3.43819	3.31682	3.35681	8.87406	9.55284	8.53983	1.18357	1.07119	4.93464	6.02209	2.89424	3.22766	0.764025	0.505624	7.64997	10.6281	1.65461	1.78081	0.376105	0.760182	5.68475	6.09285	3.39889	4.18553	1.68795	1.75263	2.84401	2.45324
ENSG00000100296	0.581592	5.35912e-05	THOC5	0	0	2.69241	1.89601	3.09056	13.3301	15.6365	13.9114	14.7708	12.9601	14.1134	9.57651	11.7699	21.9736	14.5974	12.0161	10.1042	4.19489	3.64461	3.61753	4.58012	3.9536	4.37895	1.47162	1.68474	2.36861	6.87704	3.00531	2.41186	1.39529	2.58644	2.32355	2.80172	4.02835	3.67474	6.43662	5.6451	3.84736	5.41135
ENSG00000139324	0.581456	5.38599e-05	TMTC3	0	0	2.90968	2.09546	3.58713	3.46075	3.31556	3.03831	2.31036	2.00124	2.34312	3.26218	2.81195	4.51893	3.50809	7.12883	8.08192	0.205752	0.446497	1.48189	1.43028	1.05593	0.555317	0.851602	0.476687	0.951851	2.93498	0.931006	0.747943	0.538413	0.330648	0.895773	1.20707	3.02759	2.96244	0.186028	0.12725	1.0686	0.721398
ENSG00000119953	0.581223	5.43219e-05	SMNDC1	0	0	7.00347	7.6939	6.27752	18.723	17.2105	18.1273	10.2712	11.8572	13.2393	15.9052	15.2964	22.6958	6.18445	9.85467	12.1626	6.87564	6.52523	5.44562	6.77774	3.36601	3.66513	3.60993	2.799	3.97319	8.13727	5.35905	4.5647	2.96786	1.67041	4.00305	5.5052	10.0013	11.7316	7.26328	5.67371	7.92357	9.45081
ENSG00000071073	0.581081	5.46056e-05	MGAT4A	0	0	11.132	12.6591	13.1077	78.425	105.788	88.1871	31.9809	34.9854	36.1811	2.4845	3.62856	3.84726	30.7904	30.4914	32.2105	0.847626	0.875726	3.23971	3.84561	3.13683	3.68411	1.43195	1.31178	25.7561	45.7975	0.77792	1.30726	0.156597	0.164203	1.18647	1.14118	27.3534	28.1048	3.28067	2.75832	4.76404	5.37047
ENSG00000144535	0.580634	5.55061e-05	DIS3L2	0	0	2.95433	2.4856	3.2768	6.61066	5.77371	6.19602	5.9525	4.05232	4.08886	5.36539	3.9904	6.51306	2.31563	2.61114	3.58395	1.30322	1.1157	2.35893	1.41175	2.87354	2.56603	1.18255	0.911791	2.04433	3.00488	2.26224	2.30253	2.92037	1.74189	2.39521	2.38981	1.96763	2.209	2.16086	2.32628	3.19679	3.49119
ENSG00000153982	0.580616	5.55416e-05	GDPD1	0	0	0.56788	0.41236	0.621826	131.331	124.077	89.9468	35.016	32.6588	37.0907	67.9349	22.641	14.4088	13.9855	13.4082	15.1855	0.645618	0.936935	7.72763	9.10742	7.48902	7.26796	1.76547	2.24672	31.5236	59.1569	0.457608	0.229528	0.262762	0.265963	5.44039	4.89489	0.692927	0.392837	0.376441	0.558157	1.83682	2.43445
ENSG00000151376	0.580455	5.58699e-05	ME3	0	0	3.94464	4.82126	8.00508	8.70773	7.49143	6.97685	0.601686	0.533805	0.133798	38.8638	12.9959	23.4589	52.9185	45.2763	57.3186	NA	0.0532574	1.97602	1.94425	3.18086	3.09845	4.20229	3.70816	0.0378564	0.154602	2.43562	2.83473	0.0165955	NA	0.222801	0.166941	0.030298	NA	0.0493793	0.0158634	0.401572	0.401747
ENSG00000111785	0.580452	5.58765e-05	RIC8B	0	0	1.79595	1.86422	1.81033	5.94958	5.95291	5.71048	5.15157	5.65606	7.99869	33.9597	26.8089	33.7562	9.15687	11.838	9.02202	1.15691	1.76011	3.67144	3.99913	2.84704	3.8141	2.44358	2.24272	0.885317	1.682	1.44961	2.8152	1.72504	0.639506	1.42312	1.47182	1.60679	1.46797	1.31458	1.83495	2.20042	2.4991
ENSG00000175348	0.580222	5.63474e-05	TMEM9B	0	0	17.4419	19.913	18.7061	53.2484	51.7471	47.6866	28.9875	26.5563	28.2416	24.4252	30.9862	29.4373	19.0853	27.0354	18.211	5.3445	8.42541	21.9352	19.5011	17.695	19.2858	6.50658	5.94579	14.5306	30.3391	19.1034	13.8423	5.20784	3.72474	8.75561	7.03557	15.9904	19.5934	10.5012	8.22826	8.54002	7.06189
ENSG00000175220	0.580212	5.63679e-05	ARHGAP1	0	0	5.07659	5.50332	4.57237	2.80912	3.19929	2.75431	2.79354	1.88416	1.58197	9.32399	11.1627	13.0891	20.0635	19.2056	12.6252	NA	1.76279	0.887201	0.768385	1.72754	0.63746	0.813688	NA	2.25691	2.36475	2.03257	1.61357	0.651774	0.984927	1.73116	0.992623	2.27838	2.18398	1.94899	1.63963	3.21177	2.83804
ENSG00000162302	0.579865	5.70857e-05	RPS6KA4	0	0	2.41787	3.44076	2.55221	30.6052	26.1694	27.3938	15.5372	8.70131	8.56619	3.87999	2.94348	5.9613	5.22699	6.52382	6.54046	3.21712	3.03469	2.35517	2.42237	2.04634	2.47796	2.49293	1.55867	5.0244	6.4168	2.89448	2.82021	0.980664	1.22304	4.12292	3.28831	2.42979	3.01078	3.93688	4.95484	2.25997	2.00974
ENSG00000141380	0.579282	5.83124e-05	SS18	0	0	8.37702	6.74362	9.32645	13.9388	12.94	12.7738	12.3753	15.0422	16.5358	15.7366	14.326	22.2694	0.798549	0.571015	1.10683	3.89245	3.13613	1.61965	1.31196	0.589067	0.570052	1.95412	0.724397	1.00899	2.213	2.48875	2.3411	1.73318	1.49922	2.7359	1.99313	2.59934	2.65267	2.8353	4.45839	4.67281	5.54007
ENSG00000176890	0.579077	5.87471e-05	TYMS	0	0	6.70925	6.22417	8.87108	10.0228	10.4445	13.4565	16.273	23.3188	25.3977	3.8508	9.1392	35.9995	1.15631	0.948456	1.13302	4.84255	7.56158	0.25498	0.355221	0.148648	0.12151	0.15334	0.161246	1.16531	3.10133	1.06522	0.88148	0.398985	0.514697	0.620991	0.621999	1.06234	0.896583	1.13827	0.997299	3.34397	3.85532
ENSG00000162517	0.578718	5.95207e-05	PEF1	0	0	5.45339	6.3493	6.69587	85.738	84.266	74.0711	74.3441	67.2964	66.9278	24.3439	28.8622	24.8134	20.0217	21.4129	17.2617	8.51052	8.40306	8.08529	10.131	9.39532	8.5462	6.67111	5.76585	14.6304	27.7694	18.1222	16.4418	11.6429	9.69041	13.9257	12.1511	9.4756	10.0664	6.39989	5.98923	5.99665	6.4143
ENSG00000151470	0.578508	5.99757e-05	C4orf33	0	0	7.40072	5.10293	7.40678	1.44872	1.73845	1.66718	1.96044	3.76867	2.72817	1003.41	1038.93	719.386	11.5486	17.7199	23.8748	0.891954	0.605904	2.35661	1.84405	0.804687	1.99263	1.58029	0.497827	0.548728	2.19851	1.31612	1.55468	0.824802	0.824114	0.636015	0.600228	0.880804	0.926435	0.724348	1.0327	0.926661	NA
ENSG00000130520	0.57844	6.01239e-05	LSM4	0	0	9.35763	11.0544	17.8026	50.9405	49.715	45.9498	77.694	76.7294	86.4087	41.1837	36.9039	59.0149	10.8436	14.4408	17.9641	15.9769	18.6534	6.30587	5.75943	5.04674	5.04347	11.2022	13.6334	8.54675	17.7808	20.6782	23.3298	6.31299	6.31196	6.45257	7.29276	8.60888	9.23668	24.74	27.0816	16.58	15.4268
ENSG00000135052	0.578078	6.09182e-05	GOLM1	0	0	79.0248	77.672	81.1701	84.7896	89.3331	89.1348	176.965	178.699	207.668	13.9728	15.6101	25.1758	1.45556	1.5644	2.60597	3.19072	4.08938	3.2997	3.51963	2.93455	3.68643	1.79156	1.00188	7.78613	17.8094	1.23469	1.29689	0.570882	0.394682	2.71098	1.96572	18.686	9.86858	2.08285	1.02641	0.740035	0.712936
ENSG00000163161	0.577978	6.11398e-05	ERCC3	0	0	3.04856	3.71467	4.15806	20.2459	20.9827	20.1607	13.8419	11.3822	11.2188	8.11148	6.68719	10.5662	5.79848	4.66524	4.36053	3.3229	3.15619	4.69146	4.40406	3.13177	3.25261	1.82009	1.35837	5.47725	7.55092	3.30537	2.50142	3.31004	3.21305	3.00252	2.86574	5.79539	6.20596	3.49824	4.24027	5.18648	7.37078
ENSG00000117395	0.57714	6.30217e-05	EBNA1BP2	0	0	6.48786	6.23677	9.85055	21.0842	23.7832	23.2706	18.6393	35.377	32.1751	16.981	15.0023	31.4492	3.44217	3.86043	3.61035	5.36907	5.75353	7.01308	8.54498	4.48043	4.63642	3.82104	3.10258	2.55002	6.25993	4.60288	4.63507	4.64821	2.8641	3.71213	3.24541	4.20932	4.78337	5.1116	6.10981	6.02644	4.84193
ENSG00000174227	0.577113	6.30838e-05	PIGG	0	0	3.80235	5.64328	5.81766	7.0506	6.63212	5.46931	4.02773	4.6657	3.86876	1.58631	2.01441	4.44045	6.40114	6.8224	5.02321	0.371067	0.286384	2.07552	2.15536	2.21845	1.97469	0.449696	0.533208	1.56822	3.14067	1.42698	1.24725	0.436285	0.474217	1.32323	0.847832	3.36708	3.7579	0.590067	0.322257	1.29564	0.800124
ENSG00000174021	0.577085	6.31482e-05	GNG5	0	0	37.5725	39.7821	31.6409	216.929	242.583	211.798	191.185	233.265	269.968	38.8787	32.8064	48.4997	5.12114	3.67349	6.9528	5.54328	4.59595	5.50339	4.74385	3.05745	2.61789	16.3399	18.6269	10.6455	26.4924	34.88	32.8586	16.258	13.4751	19.6138	16.8813	14.1927	13.1039	13.6932	16.1816	7.32792	5.72352
ENSG00000242372	0.577044	6.32407e-05	EIF6	0	0	23.1679	26.871	33.1732	206.462	206.297	218.038	178.627	120.33	129.651	51.8506	34.326	68.2963	0	0	0	12.8721	10.5856	6.10699	5.54575	4.18225	3.59072	4.83537	3.95779	33.8016	45.2244	10.9551	9.46451	4.77806	7.59443	7.55865	6.89223	7.96987	10.1974	12.5089	13.5159	9.44776	7.04509
ENSG00000131725	0.576789	6.38257e-05	WDR44	0	0	2.72985	3.57222	2.32368	4.88756	2.43935	3.1168	4.50448	4.27147	4.26571	14.4884	23.0508	26.4837	14.2939	16.8777	14.3363	1.54493	0.820684	2.86906	2.47696	2.56355	3.06748	0.991489	0.768504	1.92436	3.06695	0.565435	0.535697	0.370372	0.26108	1.48531	1.18277	2.72074	2.17527	1.64425	1.13786	2.77389	3.91357
ENSG00000144566	0.57631	6.49392e-05	RAB5A	0	0	12.7248	13.5162	14.3769	40.1441	40.6222	34.7055	16.9982	19.8895	22.8944	17.4904	17.9607	33.5576	8.64804	9.67162	10.3073	3.87949	2.84323	14.9546	14.4449	12.9942	12.1777	3.64957	2.63669	7.44632	12.9462	5.66107	5.21709	3.16571	1.96861	5.54058	4.97715	12.0483	11.92	3.7952	3.05518	7.94639	7.15519
ENSG00000173137	0.575989	6.56932e-05	ADCK5	0	0	1.98659	2.54609	2.92784	57.8429	75.129	51.6641	58.0805	48.9327	47.5538	2.25082	3.11647	5.30287	5.5327	9.30385	9.90185	3.39642	2.13699	1.36383	1.8342	0.929277	1.21238	0.842213	0.651133	4.81496	8.6257	2.66647	3.87563	6.69545	3.66016	2.01612	1.93049	2.57418	2.8884	2.46099	2.84663	2.81289	1.93985
ENSG00000197894	0.575584	6.6658e-05	ADH5	0	0	18.2311	12.6259	23.6724	26.1311	28.6761	26.2232	34.7698	36.5384	44.8905	208.176	264.637	253.976	71.8403	160.77	98.2183	9.97846	4.85813	12.0551	10.8175	7.61799	6.44617	10.6829	10.6144	6.25902	14.9842	53.9263	50.2426	53.836	46.2736	8.12244	8.60562	9.32775	9.97238	14.17	13.5662	15.6828	13.87
ENSG00000132792	0.57536	6.7198e-05	CTNNBL1	0	0	3.37117	4.79889	4.30257	6.26392	6.23	6.03222	6.54829	6.17825	6.94333	8.81833	7.68991	17.432	7.07902	7.13691	4.85444	2.93613	1.747	1.96354	3.23274	1.96219	2.85301	1.26705	1.12022	1.64562	2.7521	2.29865	1.93581	1.50028	1.61773	1.35051	1.59158	5.27231	6.17841	3.1869	3.42681	6.68277	5.35711
ENSG00000132604	0.574814	6.85285e-05	TERF2	0	0	2.8984	3.06447	2.72477	8.72376	6.90391	8.1751	11.3177	12.0415	13.7727	11.7715	18.5845	15.523	4.69882	4.38649	5.85916	2.7999	3.46853	2.2168	3.52495	2.55392	2.47143	1.25513	0.853597	1.00612	2.09257	1.64432	2.05279	0.666242	1.14468	2.25415	2.04627	3.33095	3.1445	2.98038	3.18439	5.56528	6.04688
ENSG00000176046	0.573884	7.08485e-05	NUPR1	0	0	20.1841	24.6108	16.916	16.7936	15.7949	22.0861	153.254	305.456	326.636	215.259	417.99	90.1496	0.397722	14.1131	24.5112	8.66619	11.8904	2.37059	1.22565	3.30011	2.95896	4.26689	2.36253	12.768	18.8818	3.54791	6.28834	2.20061	2.37329	45.4145	52.7983	1.69129	3.63689	6.3172	5.75321	1.40032	0.934842
ENSG00000166166	0.573781	7.11094e-05	TRMT61A	0	0	1.27175	1.47653	1.17343	2.25754	1.5964	3.10556	3.23871	2.78973	3.6055	5.17171	2.7241	7.81687	1.88076	1.19852	1.77626	1.02344	0.798695	0.43885	0.946662	0.878827	0.931834	0.515982	0.157296	0.496533	0.586233	0.409537	0.345588	0.43381	0.829131	0.681373	0.549348	0.381726	0.616948	0.888772	0.865665	1.40953	0.851885
ENSG00000088682	0.573668	7.1399e-05	COQ9	0	0	14.0805	14.1354	21.1385	39.6852	38.5196	32.9401	69.9624	64.6062	62.0358	33.4319	51.6807	62.2519	26.3101	36.57	37.2714	4.37198	5.91116	9.51882	9.73472	6.68438	7.82939	43.3071	45.316	8.37096	13.6679	33.2959	29.5744	14.9928	13.3652	4.49655	3.98594	4.84875	3.74646	4.37608	2.94818	4.24983	4.95453
ENSG00000071537	0.573224	7.25382e-05	SEL1L	0	0	10.3104	9.10272	10.3029	33.8144	27.196	25.0003	11.0289	9.02507	10.5657	13.2357	8.56375	14.9465	10.2735	10.8401	11.9865	3.31324	1.39044	6.31778	7.33922	7.54103	7.64412	2.28203	1.52103	6.5385	8.57596	3.75629	3.46482	10.3536	4.93931	8.5147	4.24753	10.3841	11.3479	2.56742	2.0034	3.44147	3.54504
ENSG00000019582	0.573002	7.31166e-05	CD74	0	0	27.0708	35.7995	13.3021	1148.14	36.1298	44.3132	84.3431	1.17501	14.2691	1130.89	2567.45	2379.55	1426.89	930.509	1432.89	19.3128	15.9933	0.539669	0.396913	0.507025	0.46616	18.0883	20.8603	144.464	260.24	22.8564	23.4361	6.02044	9.4886	66.488	62.7595	0.477915	1.19682	362.201	614.16	93.9768	105.191
ENSG00000100612	0.572824	7.35822e-05	DHRS7	0	0	12.4987	16.0181	16.0554	14.4242	13.0608	13.7663	21.0621	23.0158	23.6537	53.3205	37.0765	45.4136	7.85864	11.2005	8.86473	11.5977	7.01051	6.14158	6.12762	3.23198	3.75537	13.3573	9.13369	6.0728	8.40386	4.12384	2.70495	3.56185	3.39049	11.3224	10.2645	4.6741	4.8054	4.80264	4.78824	1.88519	3.59265
ENSG00000110921	0.57277	7.37227e-05	MVK	0	0	3.15175	3.70137	4.15025	28.4041	18.0408	20.4392	29.92	19.3976	15.9126	2.71718	1.49793	7.32898	2.39826	9.63505	2.81709	0.520518	1.68343	2.35388	2.19047	1.46395	1.74688	0.949979	0.64848	2.75887	4.6154	2.18009	1.90581	2.92887	4.97779	3.52156	2.38194	1.51636	1.47048	0.99721	1.54609	0.740451	1.05825
ENSG00000156711	0.572669	7.39886e-05	MAPK13	0	0	9.52163	9.80253	11.0726	256.547	199.349	223.055	219.523	197.502	187.672	4.54062	6.74082	7.40695	2.85394	3.30363	5.52884	16.0083	13.5818	0.990656	0.368753	0.297834	0.0342287	0.0493677	NA	46.5905	63.2981	2.49407	3.0621	0.0522496	NA	3.01867	3.06601	4.67414	6.32729	0.0518222	0.0998892	0.885021	0.702703
ENSG00000140854	0.572156	7.53532e-05	KATNB1	0	0	2.33955	2.09643	2.75349	5.47708	4.61622	4.39174	6.41702	4.5408	4.4199	5.37702	7.52253	11.0346	4.92162	4.70781	6.39855	2.5573	1.9934	2.82389	3.14393	2.49071	2.69729	0.86082	0.667099	1.30347	1.83709	1.70701	1.57569	0.35943	0.241114	1.40357	1.70362	1.99286	1.84408	1.3166	1.43025	2.33306	1.58212
ENSG00000096433	0.57195	7.59066e-05	ITPR3	0	0	10.226	13.8323	13.7832	31.9337	18.7874	22.1914	23.5587	13.4734	12.2528	14.1156	14.7046	15.8609	0	0	0	3.20913	2.4969	0.733405	1.14602	0.12196	0.105694	0.904239	0.446651	7.77441	10.9841	0.252881	0.338532	0.130202	0.172579	4.20812	4.02956	1.13216	0.967848	11.2651	10.2179	4.80061	4.52094
ENSG00000135111	0.571585	7.6898e-05	TBX3	0	0	1.256	0.728439	1.55261	93.1078	57.11	66.1875	2.15967	0.881507	1.03869	10.6477	6.7013	14.621	11.441	13.3025	16.7731	0.929094	0.155353	0.284754	0.226314	0.102896	0.122984	1.70556	1.17823	10.72	16.0512	0.370381	0.69665	1.41529	4.8018	4.64396	5.85879	7.59449	3.17436	0.472653	0.324375	0.174718	0.326631
ENSG00000107175	0.571405	7.73908e-05	CREB3	0	0	7.28325	8.05595	9.16765	25.5336	24.3146	24.4537	32.5632	29.5288	29.8315	51.9486	50.5174	49.1895	60.0564	63.7082	65.5066	9.16377	4.70414	7.33098	8.88519	6.50707	6.82927	6.14492	4.77363	8.23466	15.4786	9.99945	9.44939	7.3199	7.32798	11.4299	9.29522	37.534	41.3644	7.46357	8.00946	7.49523	6.4872
ENSG00000135930	0.570125	8.09758e-05	EIF4E2	0	0	16.6632	18.081	18.8855	43.5607	50.7056	41.0961	42.371	41.1199	41.0379	5.1095	5.38036	3.802	4.40164	4.44578	6.18597	3.5072	3.09843	3.51543	3.17001	2.31311	3.80848	2.03496	1.50364	3.3054	5.87367	4.45417	4.51344	3.28824	3.43994	2.33844	2.28382	5.1648	5.96603	3.45507	3.47842	4.33127	4.30154
ENSG00000159921	0.569317	8.33184e-05	GNE	0	0	30.3067	18.6888	23.7489	28.7562	16.8444	17.915	116.588	108.292	119.91	3.89877	3.55489	4.14857	23.4151	23.9145	24.266	1.21461	0.994408	2.06395	2.33903	2.28469	2.68306	1.13292	0.924338	2.14313	4.08949	1.59333	1.92576	7.22126	8.97458	2.75167	2.81216	5.66946	7.23593	1.75046	1.85445	1.98861	2.33732
ENSG00000088035	0.569236	8.35581e-05	ALG6	0	0	2.90164	2.39351	2.87046	5.37251	4.10179	5.12058	4.91215	7.26626	6.74774	9.28327	7.33767	12.6253	1.00379	0.780113	1.12383	0.752695	1.4013	1.74859	2.08742	1.57645	1.29682	0.836124	0.539815	2.52343	4.26149	0.862756	0.815552	0.721964	0.689505	1.02334	0.976149	1.722	2.0629	0.554368	0.51202	2.19768	1.62872
ENSG00000119820	0.56912	8.39003e-05	YIPF4	0	0	9.29102	12.5438	11.5285	23.0258	25.8594	19.827	16.5746	19.2861	20.9977	21.9154	23.1087	33.7632	10.7612	12.1061	10.6989	5.78263	10.7441	11.3544	11.0508	9.19958	8.90803	5.96976	4.42531	9.42568	13.9953	9.90796	8.27049	2.95309	2.50247	9.47223	8.00231	11.2216	11.5123	8.88898	6.36775	9.5554	6.92721
ENSG00000035115	0.56894	8.44332e-05	SH3YL1	0	0	22.3071	20.7452	27.1159	35.751	25.3774	25.2016	21.2726	19.7909	20.4716	5.84418	5.92787	5.80771	0	0	0	1.77654	2.61424	1.1089	1.41519	1.48831	1.55993	0.157886	0.271126	5.55888	8.17274	7.17283	7.16567	1.12794	0.90383	1.29175	1.47084	0.724552	0.374734	0.290037	0.159731	0.303261	0.337103
ENSG00000043093	0.568938	8.44378e-05	DCUN1D1	0	0	8.98994	8.60116	10.637	12.1953	14.3084	10.9217	4.83839	6.11877	7.08482	18.8564	9.53185	15.9141	6.53877	7.13436	8.84587	3.59894	4.67475	5.96011	6.37551	5.39531	5.21468	2.64637	2.81528	4.14843	8.43752	4.61714	4.23004	5.41735	3.22387	2.52865	2.21048	2.89418	3.56213	4.43062	3.01015	5.41496	5.47963
ENSG00000168078	0.568854	8.46896e-05	PBK	0	0	1.77725	1.34201	5.37959	8.5981	6.73808	9.60798	4.86864	10.281	12.2516	3.12924	4.3894	22.8636	6.90413	6.00292	7.37093	3.96917	7.0645	0.0668302	0.0621906	0.109841	0.100988	0.166519	NA	2.09311	6.38399	0.109828	0.157373	NA	0.050171	0.0717045	0.12914	1.13375	1.012	1.00477	0.694766	7.61823	9.35792
ENSG00000162300	0.568195	8.66731e-05	ZFPL1	0	0	5.08013	5.21176	5.21401	16.772	18.7568	16.1127	23.792	22.4334	21.3963	5.8485	5.15431	8.5269	9.29481	14.2362	11.9551	3.4486	3.86634	4.06054	4.42694	4.31317	3.18089	3.55869	2.62518	5.42878	9.6834	5.53107	7.05573	3.23236	3.32673	5.13618	4.58031	5.3818	6.85286	5.66189	4.67751	4.97734	5.90364
ENSG00000188215	0.568132	8.68648e-05	DCUN1D3	0	0	3.74902	4.20119	3.68985	2.77656	3.43882	2.74824	0.82797	1.03254	1.12571	4.70108	5.77742	6.87631	3.21885	2.68897	3.69562	0.897423	0.435057	1.47544	1.29256	1.2393	1.34247	1.03343	1.11327	0.721005	2.47074	1.5331	1.51509	0.818137	0.92623	1.17458	1.27391	1.44218	1.56136	0.754056	0.996305	1.02931	2.21513
ENSG00000131779	0.568053	8.71059e-05	PEX11B	0	0	3.75098	3.60644	4.21445	3.67003	4.19787	3.93918	4.94343	5.25895	5.89673	5.51593	4.82732	7.69176	0	0	0	NA	NA	NA	NA	NA	4.16691	0.99223	NA	0.743529	2.52579	NA	NA	0.380218	NA	NA	2.24334	0.837476	NA	NA	NA	NA	NA
ENSG00000136872	0.567912	8.75395e-05	ALDOB	0	0	0.0951033	0.590133	0.549089	704.819	924.374	744.788	63.3018	59.1964	68.4656	1575.99	2848.35	1742.78	910.339	1448.43	1643.39	12.8227	3.93254	0.281624	0.39311	1.19065	0.705466	29.4018	3.44287	1035.37	1689.81	1595.89	1576.45	2380.28	1439.87	0.694979	0.342417	0.440663	0.707831	0.220981	0.319461	0.988406	0.39953
ENSG00000197355	0.567793	8.79053e-05	UAP1L1	0	0	0.73475	1.01407	0.71591	45.5526	65.9977	57.4331	11.8651	12.0954	8.45938	13.7842	26.0803	25.6041	5.01236	6.19453	8.85069	4.96371	3.16739	1.10653	1.51429	1.40652	1.23693	0.932554	0.994664	10.6699	13.3257	15.2253	12.4978	0.858254	0.488648	5.48225	5.46791	4.19143	3.80122	6.38425	4.51216	1.76525	1.03884
ENSG00000156017	0.567485	8.8858e-05	C9orf41	0	0	5.76694	4.22597	7.30963	6.03774	7.47949	5.42806	4.67045	6.96103	7.71206	1.82837	1.7599	2.58502	7.12645	6.24387	8.45438	0.693433	1.74123	0.882048	1.02901	0.505034	0.647391	2.23521	2.12807	0.83354	2.03003	1.23913	0.969317	0.734255	0.357822	0.988687	0.844549	3.31996	2.70225	1.19396	0.969993	1.77117	1.68738
ENSG00000070785	0.566808	9.09874e-05	EIF2B3	0	0	2.05685	1.67673	3.01355	2.93116	1.95878	2.61163	4.3317	5.67061	4.8978	5.0535	4.82653	7.32302	6.12878	6.22623	5.21206	2.1163	1.52743	1.80871	1.33676	1.2105	1.11645	1.34639	2.86494	0.587767	1.08664	1.97161	1.67049	1.46912	1.65254	0.826816	0.846572	1.37249	1.58635	1.18966	1.06161	1.07289	1.23434
ENSG00000103089	0.566725	9.12534e-05	FA2H	0	0	5.09467	5.9147	4.37781	2.51668	0.836895	1.40046	86.8188	39.6005	33.9061	91.4533	88.2708	82.9069	388.147	113.354	122.675	NA	NA	9.13744	9.05764	4.39604	3.98454	0.027497	NA	0.177028	NA	0.725676	1.18556	NA	NA	0.0473618	0.0243959	1.62049	2.87156	NA	NA	0.0704201	0.156557
ENSG00000150687	0.566702	9.13256e-05	PRSS23	0	0	2.58324	10.2872	3.65315	88.7447	82.2393	64.1992	7.2895	6.13759	4.87093	4.67263	2.79828	2.46123	3.31717	6.98116	7.71428	1.07072	NA	0.767221	0.682227	2.05031	1.61998	1.65677	1.08383	6.11953	9.35442	2.91494	3.08484	0.449612	0.358382	7.17081	5.4651	1.31335	2.04176	0.891869	0.494244	0.652772	0.302341
ENSG00000119125	0.565717	9.45185e-05	GDA	0	0	6.33845	7.74335	4.30035	166.155	90.3944	139.258	8.67729	3.9115	3.11122	65.2493	50.9484	16.7762	340.362	500.127	392.719	12.9559	18.7429	0.0507672	0.311803	35.4861	32.0209	2.6311	1.1792	103.862	145.184	0.810743	0.765467	1.87431	1.494	1.90645	1.44776	3.2533	3.34757	3.93041	2.98178	3.82268	1.69991
ENSG00000138018	0.565509	9.52068e-05	EPT1	0	0	7.77034	5.41836	7.65735	23.6301	22.1074	25.7099	7.10368	6.61574	7.35787	3.86522	4.76575	13.8592	9.00632	11.5361	11.453	1.11545	0.807987	5.66345	5.69371	5.10712	5.53774	0.900945	0.745006	12.5864	16.4811	1.0152	1.17921	4.69269	3.22079	1.36002	1.28433	6.23967	6.12673	0.988243	0.870508	2.82584	2.62245
ENSG00000196961	0.565472	9.53304e-05	AP2A1	0	0	5.43016	5.3792	4.65539	31.8687	28.932	27.1336	27.7108	18.4229	17.7115	15.694	12.7223	17.1436	24.6672	20.8983	18.794	10.6203	5.5285	6.47334	7.94225	8.41304	9.70276	2.18939	5.18618	5.13397	6.77798	4.54716	4.21989	2.49659	4.42146	5.08657	5.57321	8.26845	7.9127	5.5484	5.4164	7.25719	7.26834
ENSG00000176531	0.565211	9.6197e-05	PHLDB3	0	0	0.633748	2.11482	0.83274	5.58085	7.91384	6.2162	3.46425	2.99683	2.74723	19.6654	32.6193	14.2612	2.07898	2.02886	3.77048	2.05424	2.70266	NA	NA	0.0112953	NA	0.0600547	0.0441626	0.74911	0.925164	0.599976	0.817678	0.794505	1.26659	0.594783	0.6926	3.13303	3.11795	2.44278	2.03534	1.38421	1.11127
ENSG00000180185	0.56509	9.66025e-05	FAHD1	0	0	8.05071	4.29082	6.65335	105.071	105.191	62.0286	35.4445	37.6662	34.638	34.4636	32.1932	53.1001	41.2212	43.1447	47.1956	14.2038	26.8794	6.1764	6.62067	3.96647	3.91692	16.8019	16.0571	38.5656	54.7005	56.2952	53.0105	19.329	15.6711	2.39071	2.07401	1.835	2.48518	3.06734	2.26643	1.49669	1.52507
ENSG00000155330	0.565004	9.68938e-05	C16orf87	0	0	1.66689	1.37912	3.01994	3.40099	3.36273	2.86628	3.6706	4.82534	5.73179	9.71184	7.84212	10.0551	2.60353	2.76129	5.10642	1.1596	1.52406	1.75751	1.95624	0.963174	1.44397	0.961258	1.26389	0.9329	1.47589	NA	0.725014	NA	NA	1.22165	1.0684	4.17105	5.06981	0.879707	1.88996	1.75965	NA
ENSG00000166747	0.564046	0.000100166	AP1G1	0	0	9.74408	10.594	10.7435	21.6069	18.9674	18.2412	12.3845	10.8866	11.2672	17.5039	14.895	20.1089	16.2502	15.8494	9.47602	1.78241	1.90443	8.16328	9.02632	8.3402	9.45096	2.41685	2.10597	6.83078	14.6948	6.86673	6.40584	3.56064	2.72631	6.22765	5.36927	14.7757	13.6294	3.75477	3.52093	6.28861	7.92611
ENSG00000173614	0.56368	0.000101444	NMNAT1	0	0	2.39073	2.37248	3.79344	5.43297	6.20628	3.98826	5.77268	4.71337	5.14153	4.44833	5.52738	8.67496	1.29298	0.965754	0.908503	NA	0.487913	0.691839	1.01937	0.704157	0.697204	1.22105	1.903	1.44508	2.5967	2.43718	2.49922	1.82446	1.99096	0.37115	0.382356	1.11029	0.852383	0.753975	0.871989	2.75923	3.06714
ENSG00000125703	0.563324	0.000102701	ATG4C	0	0	1.2478	0.839351	1.41694	8.48294	8.20022	6.56668	4.15033	3.91866	3.83335	6.00627	6.83866	7.78247	6.47384	6.62723	7.49593	0.574397	0.256639	2.82929	2.95031	3.42757	3.15101	0.474951	0.270673	1.82145	2.73124	1.25796	1.01954	0.561116	1.53805	0.742977	0.770539	3.1138	2.53136	0.558469	0.528594	1.13136	0.768543
ENSG00000096092	0.56313	0.000103392	TMEM14A	0	0	4.34918	5.0097	6.53119	2.88763	3.99284	3.13107	1.51781	2.91831	2.35872	147.992	196.887	111.008	40.3087	48.24	42.1245	0.554689	0.209294	5.2414	3.81932	6.62055	6.32158	0.924167	0.755766	1.24983	1.54345	2.06705	1.84098	1.53224	1.37327	2.49374	1.25666	0.208296	0.511716	0.80848	0.716699	0.393968	1.40297
ENSG00000077463	0.562813	0.000104532	SIRT6	0	0	9.07496	13.1882	9.38887	8.08433	8.2775	6.31882	14.5639	12.2608	14.1342	4.88695	5.89752	6.83713	1.70786	1.15	2.33038	2.32315	1.09663	1.10501	1.68164	0.988875	1.20175	0.70819	0.377667	0.784454	1.44383	1.24392	0.735576	0.342753	0.755243	1.34365	0.88352	2.9077	2.83547	1.70605	1.19134	2.07369	1.61066
ENSG00000146223	0.5627	0.000104938	RPL7L1	0	0	14.8534	15.736	19.4559	14.9952	15.0715	17.2128	14.3046	16.5706	20.2053	24.6344	27.0187	43.3792	12.3273	10.9945	9.41946	10.3847	7.6403	6.82414	6.93133	4.64123	4.95847	5.6342	5.50369	5.62347	9.30254	13.5905	12.8088	9.31666	7.38053	7.13209	6.10714	7.96318	8.99364	10.2897	10.4914	7.18893	8.57319
ENSG00000080546	0.562618	0.000105237	SESN1	0	0	4.45767	4.33542	5.64617	37.2257	69.7067	53.0788	5.67634	4.26349	4.80163	37.8377	96.5904	25.2274	11.9576	11.265	22.9892	3.31932	5.05625	8.06967	8.24072	3.83819	3.92137	6.0649	5.63333	8.78108	14.987	0.857579	1.18398	1.36749	1.76478	2.71534	2.55205	4.47614	8.50995	9.53594	7.91111	8.46299	7.87418
ENSG00000048544	0.562602	0.000105294	MRPS10	0	0	5.41769	4.2938	6.26489	10.6538	9.96376	10.1736	15.6995	19.1867	18.2776	26.7345	38.9091	43.946	2.5487	2.33236	2.80534	4.12194	3.3418	4.48781	2.06874	1.53957	3.10702	3.53653	2.64392	1.15623	2.73346	7.9507	3.15493	4.42565	6.12986	2.78552	1.02803	1.57438	1.65656	4.03002	3.20299	4.22701	3.16455
ENSG00000123728	0.562505	0.000105647	RAP2C	0	0	3.77629	4.53402	3.69802	30.4391	30.0516	23.0301	8.19237	7.04891	9.18292	15.165	18.2481	17.8102	17.3537	12.9224	12.7911	2.47213	3.25158	3.79558	3.01922	4.07646	4.10996	2.01138	2.0591	10.311	19.4086	2.31869	1.91644	3.24435	2.16768	2.87313	2.4709	19.9643	17.3623	6.77057	4.71541	8.04831	8.42347
ENSG00000182704	0.562056	0.000107295	TSKU	0	0	3.01481	3.58366	2.61345	2.555	6.34516	4.72602	16.1219	15.3303	11.6803	84.5649	66.3483	11.7548	9.03305	4.35284	4.38197	0.716506	0.835172	0.548258	0.183671	0.384869	0.454636	1.21339	0.750678	3.45788	1.54269	2.74272	3.71319	12.1293	12.0056	2.88926	2.42774	1.19115	1.79454	2.12231	1.01365	0.979592	0.533065
ENSG00000138771	0.561711	0.000108575	SHROOM3	0	0	14.8791	11.8754	13.1537	43.7391	42.9487	42.4618	35.8668	22.9492	23.9415	0	0	0	2.73977	4.69108	4.29339	0.359309	0.170327	0.434729	0.284682	0.222178	0.285113	1.02478	1.00419	5.47175	5.86157	0.630069	0.871889	0.250315	0.460124	3.9695	4.18856	1.57945	1.9639	0.528744	0.211527	0.359604	0.22842
ENSG00000119718	0.561667	0.000108741	EIF2B2	0	0	4.19844	4.08084	6.13467	15.17	17.8036	17.9807	25.1754	18.629	20.9883	16.8652	21.4588	27.2433	4.48564	5.91408	6.48083	3.60756	3.18105	4.79032	4.3276	5.02617	4.8627	3.48493	4.61656	3.92635	6.47838	7.58763	6.52427	3.22732	2.99246	3.00129	4.05812	5.51325	5.78992	4.66419	4.0545	6.58216	8.68081
ENSG00000106028	0.561206	0.000110477	SSBP1	0	0	17.7544	15.6727	22.9679	8.2191	8.61239	8.13032	9.07848	20.2865	17.7452	11.9151	7.74783	14.8457	11.1429	9.28414	8.84674	4.30137	3.5157	2.21244	2.5526	1.54895	1.368	2.7862	3.20829	1.67586	3.50229	4.61473	5.13448	6.89431	4.03148	1.99457	2.28233	2.34113	1.93823	5.32707	3.77175	4.09875	3.67747
ENSG00000147853	0.561194	0.000110522	AK3	0	0	10.2287	7.75176	13.6656	94.8307	97.4869	77.7112	56.9512	42.4432	45.0568	58.3009	55.4974	66.9584	90.8815	97.9347	135.454	5.82956	4.9068	19.2095	19.2171	13.8217	13.6382	13.7454	12.3163	35.8827	61.9775	43.9811	40.1648	38.081	32.0799	17.8774	16.5875	12.3161	12.3476	5.77703	6.22208	12.758	14.3236
ENSG00000066651	0.561174	0.000110596	TRMT11	0	0	5.46681	4.08023	5.49023	2.22336	2.13924	2.65602	2.78518	4.08453	3.67656	5.22051	4.7606	6.15663	5.20155	5.61621	4.24386	0.889007	0.887924	2.09839	1.75744	1.48955	1.18824	0.697134	0.484556	0.864914	3.05491	0.898005	1.12057	1.10674	0.910182	1.22579	0.824682	1.85217	1.86144	1.64654	0.96976	1.78537	1.48845
ENSG00000198478	0.561134	0.000110748	SH3BGRL2	0	0	30.0577	28.7864	37.5318	27.8043	28.2349	25.7038	34.3526	27.2125	31.7056	7.79029	11.9898	5.30376	1.33764	12.4433	9.25717	1.49768	0.864364	4.3057	3.17306	3.74997	3.88885	0.929924	0.268957	4.1514	9.24889	2.56843	2.36196	1.89577	1.675	2.62179	2.26671	12.3884	11.0819	0.893953	1.15843	2.18099	1.89497
ENSG00000159593	0.561041	0.000111103	NAE1	0	0	9.98402	10.6053	13.826	16.3444	18.607	15.1185	7.99169	12.0688	12.9457	11.1635	12.5724	21.8618	11.5395	9.90071	10.5606	4.50827	3.67272	10.4764	11.5346	7.15314	5.97157	3.87004	2.82956	4.94648	13.405	5.34991	4.64936	5.58174	3.52092	5.29351	5.41967	6.41484	7.29425	6.5716	5.41227	4.76127	6.91279
ENSG00000163636	0.561013	0.00011121	PSMD6	0	0	9.74651	8.00868	11.8346	56.1899	67.6931	54.0787	33.1419	44.6882	41.3661	32.8372	34.4175	95.9622	35.7133	35.8044	30.0323	13.3262	9.96665	13.4957	14.6124	12.3205	12.8305	12.002	13.6969	9.82893	26.2825	28.3856	22.5164	21.9918	14.5282	7.28553	5.86367	23.8549	24.7528	10.3787	9.20029	15.0301	16.8579
ENSG00000213523	0.561004	0.000111244	SRA1	0	0	3.38329	4.12295	4.02067	55.9629	52.3741	55.1256	58.6114	58.7447	60.6218	14.4893	11.7839	21.6744	11.523	15.1883	19.3798	NA	2.16757	1.89002	3.48322	3.85245	2.5678	12.1296	5.58729	7.50346	21.365	18.2843	8.3044	9.55495	10.8311	6.30515	2.78606	7.23212	10.3318	1.10912	8.5156	8.9271	4.51872
ENSG00000151090	0.560901	0.000111638	THRB	0	0	2.47863	3.16058	2.47847	4.64705	6.29332	3.8669	2.82437	2.2591	2.8532	13.9647	19.8899	7.57345	8.38719	7.27075	9.81051	0.265572	0.0816079	1.33903	0.501489	3.47386	6.60712	2.06813	0.749066	1.59915	3.69895	1.55513	1.87759	2.05386	3.1259	0.932468	0.87906	0.634301	1.36186	0.167919	0.184954	0.585249	0.609218
ENSG00000133943	0.560559	0.000112954	C14orf159	0	0	7.56412	8.28647	9.8765	15.7835	18.7364	13.2702	8.78808	8.42222	7.7661	34.984	48.9672	14.9217	0	0	0	0.764093	0.936993	0.732441	0.871805	0.864172	0.926943	4.49884	4.49789	5.55028	9.81651	21.365	20.3057	3.84061	4.29659	1.55345	1.33676	0.164016	0.428119	1.6707	1.50282	1.30433	0.966592
ENSG00000184281	0.560482	0.000113251	TSSC4	0	0	2.96846	3.64269	3.60446	13.4429	9.97984	9.84494	14.2869	19.7027	18.413	13.2726	17.8624	21.208	5.72183	4.86552	5.02893	10.9734	6.61564	2.26715	2.44555	1.65106	3.13479	1.80851	2.12233	1.61312	3.47338	1.81115	1.70408	2.33943	1.00347	2.02651	4.50165	2.32701	2.12812	5.95894	3.21535	2.00696	4.89775
ENSG00000085982	0.56018	0.00011443	USP40	0	0	3.38553	3.54794	3.47365	6.49887	7.03809	6.28886	4.2644	3.62009	3.63335	6.543	7.63129	8.52402	5.14362	6.28271	5.95043	0.904025	1.01409	2.52729	3.35542	1.89339	1.80666	1.88644	1.55813	2.89427	4.86181	1.89317	2.28926	3.30366	2.64967	2.74668	2.74533	2.96325	3.04396	2.2794	0.988565	3.64946	3.12947
ENSG00000185624	0.560138	0.000114594	P4HB	0	0	82.3905	79.5358	97.8028	612.224	530.377	462.999	190.734	163.945	175.658	65.7863	37.4773	72.2496	170.419	136.114	105.742	23.2338	15.3139	13.0893	13.0881	10.5466	10.0897	23.5698	17.194	192.038	285.565	92.1599	85.4059	139.044	112.191	47.8985	42.8532	253.067	264.265	25.1384	24.2822	20.4666	22.1356
ENSG00000155561	0.560094	0.000114766	NUP205	0	0	5.74981	5.61847	7.5427	9.25718	7.51839	9.60246	5.256	6.1599	6.26776	4.31942	5.94275	14.0811	9.87299	4.70819	4.3689	2.63782	3.06821	2.7589	3.0035	2.01048	2.06231	0.837251	0.529699	2.34939	5.5939	1.17126	0.716644	0.687914	0.438133	1.28082	1.41724	4.65111	4.87643	2.76384	2.29591	5.10661	6.52325
ENSG00000141448	0.559773	0.000116033	GATA6	0	0	6.9804	8.28582	4.7065	24.6191	22.5009	29.4068	20.692	14.9867	20.399	0	0	0	61.5939	46.2896	68.8328	0.11587	NA	0.0516605	NA	NA	NA	6.04988	4.73665	8.20944	10.2237	0.226473	0.194734	0.81741	0.517104	3.52894	3.8068	1.20215	2.08767	0.135121	0.0217042	NA	NA
ENSG00000213619	0.559434	0.000117385	NDUFS3	0	0	30.4233	26.5483	44.8263	90.5545	79.3476	72.0259	132.658	108.369	118.629	72.0534	84.2972	103.859	11.1314	10.414	16.9888	6.77927	6.17858	15.9275	18.0063	12.9887	13.2492	49.2463	49.5336	13.0732	22.4994	40.6748	43.964	17.5789	14.8927	6.55842	6.85124	5.47044	6.84021	9.0724	10.4981	8.84887	9.5366
ENSG00000119471	0.559228	0.000118212	HSDL2	0	0	13.0527	7.60685	19.3972	8.18987	14.411	9.75947	7.20872	9.13667	7.51954	103.628	134.764	180.205	31.147	56.422	58.3653	2.43103	2.72028	9.37226	9.94778	4.53243	4.47926	14.6415	15.6665	2.98307	6.07454	8.385	7.16987	6.13694	4.33968	2.00662	1.26845	5.49965	5.21587	2.69596	1.9554	8.27257	6.93449
ENSG00000139636	0.559055	0.000118911	LMBR1L	0	0	2.24504	2.92499	3.32362	29.3136	45.7284	29.9875	19.69	14.8968	14.4445	28.7291	31.5949	17.0456	11.1788	17.1931	19.0101	11.7841	9.12895	2.63965	3.28307	0.858456	0.876963	2.62453	1.48938	7.53238	7.32667	4.29177	5.23818	3.31321	5.94495	4.2755	4.62903	3.69651	2.73935	14.107	11.1966	11.8233	12.1525
ENSG00000099337	0.55903	0.000119012	KCNK6	0	0	1.79656	2.99115	1.32874	5.80051	7.07556	8.3927	10.5589	10.2706	10.2704	1.55863	1.8506	1.12451	17.8644	8.53441	13.6543	1.82521	1.08143	0.188314	0.175241	0.417034	0.569324	1.00546	0.575538	1.96892	2.74685	0.189538	0.177462	0.372456	0.60588	1.65246	1.47933	1.31947	1.42189	2.69137	2.3735	0.94417	1.43118
ENSG00000164347	0.558748	0.000120163	GFM2	0	0	6.79358	6.88367	8.10414	11.3922	12.0223	10.9744	11.5954	11.6636	10.3846	4.37427	3.82023	5.71814	1.39631	1.81521	2.06797	1.67724	1.41139	1.86988	2.44888	1.71027	1.73056	2.10152	2.13288	1.59304	3.74098	3.31268	3.42763	2.47778	2.07684	1.30825	1.30479	2.23428	2.53478	1.7153	1.45498	1.58027	2.63582
ENSG00000103707	0.558639	0.000120611	MTFMT	0	0	1.14524	1.77369	1.75564	7.92873	8.95391	8.34193	6.56865	8.57177	10.1606	5.70343	4.96766	7.61745	2.23537	1.70171	2.87471	3.50279	2.07941	1.3463	1.69162	1.65719	1.67489	0.805277	0.757113	1.78181	3.55555	3.14932	2.63909	0.905432	1.1119	1.43035	1.38415	1.24743	1.73194	2.97571	1.93467	2.87823	2.53118
ENSG00000183856	0.558251	0.000122215	IQGAP3	0	0	2.48788	2.4591	4.26514	3.97107	3.38039	4.55948	3.09712	3.42222	4.56101	0.553674	1.56302	7.21829	8.37064	4.93721	2.80402	3.30358	2.62421	0.0290704	NA	0.036416	0.0669619	0.0603615	0.0592312	0.893786	1.83999	0.0273087	0.0273952	0.0255541	NA	0.13516	0.12853	0.956394	0.88821	0.430866	0.207627	0.989356	0.893557
ENSG00000136098	0.55818	0.000122509	NEK3	0	0	5.99908	6.76939	8.00065	8.85356	11.6951	11.1912	4.50453	7.00136	5.61671	0.778394	0.488051	0.920614	5.12393	6.15628	6.85573	4.15551	1.0531	1.13376	1.38958	0.5196	0.262747	0.585662	0.405667	1.26228	1.70249	0.727355	0.651479	0.401079	0.373672	0.563722	0.825265	0.765524	0.654136	1.12107	0.871331	1.14697	1.17689
ENSG00000100938	0.55773	0.000124397	GMPR2	0	0	5.70668	7.9063	7.98792	9.64251	9.7466	8.72288	7.02039	8.00285	8.21225	18.0615	13.1998	28.8941	5.66494	4.4746	4.69814	5.11348	4.74815	3.6335	4.37574	2.27581	2.98473	2.97345	2.26454	2.25005	6.52713	4.85226	3.9948	2.53641	2.24639	2.67545	3.46497	3.38723	3.634	5.63694	4.71433	7.38773	7.07509
ENSG00000109854	0.557547	0.000125173	HTATIP2	0	0	12.7088	14.8817	20.4992	2.18743	2.87742	2.75055	2.76687	2.43658	1.79761	60.501	145.127	44.1714	37.7307	39.7831	51.26	3.80164	4.13971	0.265493	0.452946	0.56435	0.629861	1.60656	2.21787	1.39701	3.42956	2.81124	2.65182	11.0271	6.83967	1.35844	2.02806	3.81555	2.81183	2.66946	1.80866	2.02576	3.76644
ENSG00000136522	0.55727	0.00012635	MRPL47	0	0	11.829	10.0692	17.849	10.2686	8.86358	8.50227	9.42596	15.391	18.5193	25.4344	29.2509	40.2085	10.9515	8.68078	5.52636	9.20584	4.27336	4.483	4.17192	3.6187	4.0903	6.33255	5.90554	3.35475	9.19027	10.9144	9.07452	4.41296	3.74497	3.08252	2.65218	3.15361	3.12681	5.90415	5.01362	6.84928	3.69403
ENSG00000187742	0.557226	0.000126539	SECISBP2	0	0	9.05527	7.90604	9.65681	7.70249	8.20369	8.3986	8.90213	9.26033	9.93411	12.1137	15.2123	18.4608	2.52017	3.02505	3.36637	3.51497	3.63523	2.79443	3.35597	1.86261	1.74511	2.42287	2.10051	2.57453	4.13609	3.13947	3.34513	2.34024	1.98445	2.6336	2.79659	3.20438	2.56821	4.83973	3.71246	4.81941	5.2233
ENSG00000145012	0.556996	0.000127532	LPP	0	0	14.6025	11.1251	11.4081	8.24127	6.46345	7.37598	4.55445	3.21591	4.32922	4.2988	4.49933	3.49969	10.9862	9.06347	8.58729	0.504583	0.493648	1.32912	1.38656	0.550029	0.722647	1.10749	1.53197	2.57169	4.00852	1.14904	1.11088	0.842563	1.78917	1.33408	1.86073	3.3046	3.39397	0.942732	0.774548	2.16457	3.03825
ENSG00000067182	0.556582	0.000129329	TNFRSF1A	0	0	14.8145	21.1956	18.9168	76.8751	72.1944	81.1975	31.2893	21.4966	21.9218	27.2955	33.701	41.7382	2.60382	3.63619	6.18656	16.4865	7.07384	0.893292	1.06878	1.22292	1.08026	8.90315	4.74263	21.8785	27.3276	7.84013	8.24978	10.1969	10.6532	16.54	16.5598	16.8959	18.9425	6.84245	5.79033	11.8891	11.7676
ENSG00000167130	0.556211	0.000130963	DOLPP1	0	0	4.84829	5.63264	5.81545	38.407	34.5142	31.8797	27.8258	26.0303	26.025	6.52372	5.94307	7.41151	2.35252	2.5887	3.57449	3.29575	4.67031	4.4191	6.30051	2.49839	2.05247	1.23183	0.938741	10.3929	13.8873	2.36376	2.36423	3.69576	3.59937	3.90451	3.18945	3.34619	3.28269	4.11582	3.27461	3.98568	3.25459
ENSG00000159579	0.555719	0.000133155	RSPRY1	0	0	8.49504	8.94226	10.7725	7.65698	6.68326	7.15929	4.29026	4.14295	5.72342	7.05808	8.1526	10.2986	8.86656	4.80613	6.185	1.73073	2.295	3.21519	3.88293	3.28922	2.75256	1.40641	0.99575	2.66774	5.67545	3.43649	3.01645	2.31755	1.2015	1.74016	2.02175	3.83241	3.73946	3.13954	2.37741	3.87539	4.71331
ENSG00000103174	0.555696	0.000133259	NAGPA	0	0	1.6535	2.59455	2.6118	6.67837	7.42801	6.12797	9.1372	6.39648	6.428	3.47893	4.9479	5.77354	0	0	0	1.40959	1.6763	0.894537	1.09406	0.114296	NA	0.892569	1.56225	0.471095	2.51157	1.03825	0.853328	1.1121	1.45822	2.49543	1.97752	2.09186	1.60532	2.26853	1.49251	2.05542	0.932869
ENSG00000115520	0.55551	0.0001341	COQ10B	0	0	9.81693	10.3196	13.248	21.8286	13.5531	25.7861	16.6252	10.6894	12.0993	10.5764	12.2263	6.79397	0.558858	1.27584	2.15569	1.81512	1.24255	2.83459	2.77519	1.96579	3.16875	2.30118	2.34773	3.60809	4.35015	4.41024	4.00333	3.29054	3.08986	2.78777	1.98832	2.8191	3.00904	2.60772	1.84766	2.04994	1.99641
ENSG00000185022	0.555313	0.000134991	MAFF	0	0	19.4739	32.1366	25.1918	15.248	7.39612	15.5707	7.05818	4.88059	4.60936	25.38	26.3916	29.6265	2.39356	3.40969	8.43726	1.86389	0.387891	0.366675	0.227479	0.200955	0.184759	1.48465	1.15801	2.80312	2.90889	0.803727	0.892657	0.886385	1.2846	4.49153	5.8768	14.0126	13.4851	1.63839	0.962821	2.43732	2.54662
ENSG00000103375	0.555073	0.000136089	AQP8	0	0	7.35079	51.585	64.621	0	0.0294242	0	160.838	139.841	103.077	241.325	108.387	1.70145	190.81	183.005	133.394	0.166197	NA	NA	NA	NA	NA	0.462053	0.0905852	0.594947	NA	0.104521	0.0349158	18.6319	16.4272	0.0198771	NA	4.37472	7.29279	NA	NA	NA	NA
ENSG00000151532	0.55471	0.000137761	VTI1A	0	0	3.88955	4.50358	4.00328	13.9738	17.9463	16.2373	12.6132	10.9714	8.27623	13.2734	14.539	7.21805	22.0982	20.6313	20.0227	1.81149	1.948	8.00383	7.32793	7.97497	7.68103	1.88158	1.24408	3.22281	3.927	5.53855	4.9396	1.29923	1.40667	3.59621	3.187	3.26057	3.2718	2.76732	2.66706	3.14382	3.52323
ENSG00000132694	0.554653	0.000138026	ARHGEF11	0	0	4.81529	6.54461	6.69615	21.9567	21.3053	19.8747	14.7634	12.9914	12.3399	8.98219	11.0972	12.7927	5.98138	5.09488	8.81762	1.11491	1.08475	7.41669	7.24041	5.64934	6.27569	2.87807	1.87637	5.10432	7.29419	3.55627	3.8156	2.31598	2.8074	4.21247	4.28976	11.4636	12.1388	2.11563	2.08613	3.08675	3.05363
ENSG00000060642	0.554561	0.000138452	PIGV	0	0	1.39501	2.00122	2.42698	5.33472	5.84246	4.43279	8.78049	6.60827	6.8934	2.6349	3.43023	2.37098	8.59857	10.9482	9.65288	1.97762	1.0123	0.686579	0.58501	0.268092	0.176724	0.711383	0.699288	0.742903	1.49342	1.21073	1.79585	0.548639	0.812583	1.4245	0.897849	0.876668	1.19674	3.40306	2.70858	1.51336	1.76669
ENSG00000168924	0.554388	0.00013926	LETM1	0	0	7.22642	8.82812	10.8781	82.3601	60.2276	57.3303	48.6625	31.1619	33.9819	16.4003	13.5827	24.3344	6.7687	10.4099	8.70767	3.22587	4.91552	7.36511	8.44223	7.06809	7.22199	10.5934	11.3804	14.3961	22.213	22.1223	19.6454	14.1294	9.75316	3.64591	3.459	6.7723	6.56614	5.43603	5.47812	5.64786	4.65254
ENSG00000131748	0.55433	0.000139532	STARD3	0	0	1.54955	3.09262	2.25425	26.7291	29.0951	26.6388	32.4045	29.6676	30.6656	6.05738	5.89161	8.32973	9.54588	8.3255	14.3325	4.3865	3.51426	1.7146	2.34349	1.66123	2.59185	2.50325	1.57208	4.70055	5.78642	2.54188	2.82764	1.44833	2.13191	4.053	4.05692	4.44996	5.18878	4.23937	3.27537	5.21418	4.94089
ENSG00000132768	0.552831	0.000146716	DPH2	0	0	2.39084	2.35068	2.88435	2.12516	1.72718	2.00868	2.78249	2.94266	4.32914	4.17886	3.69153	6.28265	2.07989	2.13442	1.84309	1.02558	1.01349	1.00161	1.23601	0.900106	1.16611	0.43403	0.399283	0.37112	1.53792	0.531818	0.86181	0.602918	0.523081	0.677502	0.649823	0.760029	0.836996	2.33499	2.03084	1.59786	1.08115
ENSG00000111266	0.551167	0.000155087	DUSP16	0	0	6.21435	7.81867	5.96997	10.416	9.09091	8.84425	6.34049	5.5146	5.72592	14.4053	24.949	20.66	0	0	0	0.502484	1.03975	2.40911	4.81561	1.48232	1.321	1.35408	0.89667	5.84153	8.20739	1.38325	1.33631	1.52551	1.32243	2.04977	1.87204	6.08843	11.3608	1.021	0.941106	1.42006	1.44534
ENSG00000163681	0.550964	0.000156138	SLMAP	0	0	11.4056	10.5237	10.1691	27.6391	24.1343	21.5103	13.2107	12.1809	11.7772	31.1091	37.5453	31.6867	18.6973	19.3244	21.4787	5.11153	5.55854	9.87589	10.705	12.0374	11.6687	10.1997	10.3448	12.7254	18.3805	9.41853	8.61922	7.93859	4.93531	5.95499	5.60514	9.67775	9.78273	4.7301	3.38827	8.6747	9.19664
ENSG00000071894	0.550809	0.000156944	CPSF1	0	0	6.35439	6.58164	4.48291	16.6395	18.5916	16.7328	14.7514	11.7154	13.125	5.49184	4.30505	9.4055	10.7355	7.62708	8.18247	6.50284	5.04251	3.22289	5.36325	3.35822	1.63444	2.8532	2.22349	3.05073	4.78064	3.79964	1.85133	4.30823	4.66132	2.20984	4.30088	3.40037	3.32789	3.48869	3.16254	6.97272	7.37588
ENSG00000140400	0.550444	0.000158854	MAN2C1	0	0	8.07807	9.12086	8.18791	9.18543	8.48427	8.01243	14.021	13.2245	10.9539	10.822	11.3697	12.0319	9.81025	26.9886	18.5871	6.39602	5.56367	3.97867	5.22793	3.32089	3.37773	3.12723	2.19191	1.6949	2.8841	4.28295	4.60226	1.98136	3.53811	5.23988	5.26597	3.61732	3.61018	5.18087	4.36901	3.6503	4.54215
ENSG00000105373	0.550408	0.000159046	GLTSCR2	0	0	36.5036	26.8147	32.4198	62.7116	76.2834	65.9202	89.1823	79.8887	83.361	137.61	256.375	132.341	3.34385	4.21439	6.0078	19.7773	17.5342	7.56586	7.2216	4.91662	4.47413	10.7466	10.2004	8.8614	11.2901	7.77136	7.57926	8.15781	8.94419	11.3788	11.0774	9.10447	9.06763	38.3955	40.9925	16.4109	16.9896
ENSG00000138792	0.54999	0.000161265	ENPEP	0	0	0.478841	0.201196	0.634713	792.239	806.399	787.075	1.49657	0.260052	0.536055	514.801	330.891	170.722	0	0	0	0.410427	0.0276538	0.169918	0.243265	0.14736	0.135483	0.814192	0.463389	117.497	194.908	8.25119	5.87541	6.51461	6.12296	7.11014	7.29592	0.188787	0.212569	0.0854672	0.131793	3.50307	3.05956
ENSG00000140905	0.549882	0.000161845	GCSH	0	0	3.5714	3.67276	6.00033	19.9385	23.496	20.0382	22.4555	21.6211	26.4624	94.2812	53.9973	121.037	22.066	20.0965	18.9101	2.21814	1.8222	8.72587	7.24938	6.13538	6.21742	6.98174	7.47185	3.47449	6.81812	38.0895	29.5533	16.5105	14.1209	1.93509	2.45768	2.32765	3.72156	3.00422	2.41953	2.53913	1.46694
ENSG00000181045	0.549779	0.000162393	SLC26A11	0	0	0.351149	0.362782	0.248798	5.6364	6.70593	6.68507	3.66449	4.46846	4.54312	5.03604	8.02769	7.70807	25.9086	26.8414	20.2151	1.00817	0.994223	1.00114	1.55906	0.38391	0.476507	0.687261	0.449594	0.880831	1.04571	1.09401	1.05897	0.727379	1.13504	1.51259	1.53567	0.786938	0.604141	2.5918	1.72535	0.651883	0.942018
ENSG00000121542	0.548588	0.000168911	SEC22A	0	0	1.86349	1.65895	1.9801	4.52236	5.12902	4.92888	4.62123	4.87731	5.14239	7.62443	9.35016	9.64577	0	0	0	0.24722	0.466402	1.84623	1.82063	1.41095	1.41624	1.01273	0.606367	1.94773	4.09001	2.34267	2.28517	1.05368	0.992964	2.1435	1.6752	2.73627	2.68885	1.29732	1.11139	1.49463	1.85688
ENSG00000005194	0.548428	0.000169805	CIAPIN1	0	0	4.89519	4.39348	5.19645	5.10905	5.22069	4.50984	6.47492	7.54872	7.44712	16.6174	13.2205	44.7813	23.3155	30.0358	43.8953	2.96573	4.70742	2.68268	2.94603	3.38045	4.19524	3.12042	3.97903	1.6316	2.71352	4.09065	3.53452	2.64876	2.88252	1.22773	1.15237	1.34664	1.50379	2.24467	2.22744	3.36695	2.70555
ENSG00000162415	0.547058	0.000177633	ZSWIM5	0	0	1.88078	1.62899	2.40531	6.46376	7.42101	5.84407	1.7435	1.06779	1.20884	5.86726	4.54658	4.49978	1.62493	1.83275	2.32134	0.137146	0.194053	2.33884	2.58902	1.08193	1.69897	0.13966	0.0747519	2.49306	3.43731	1.31157	1.29651	0.228438	0.244822	0.34442	0.371675	0.0613314	0.150671	0.0266553	0.051379	0.260125	0.216865
ENSG00000115827	0.546888	0.000178626	DCAF17	0	0	2.07746	1.36008	1.77891	2.77751	3.7206	3.25539	3.72838	3.34104	3.30377	2.19016	2.05283	1.75686	2.10331	4.39691	3.52618	0.557914	0.326729	0.604715	1.35579	0.627314	0.683154	0.45806	0.152419	0.462165	0.847258	0.637732	0.642343	0.805909	0.33385	0.565971	0.68578	1.49255	1.19144	0.635416	0.734526	1.60827	1.95684
ENSG00000121064	0.546778	0.000179273	SCPEP1	0	0	0.508359	0.531042	1.32648	42.1326	44.554	38.9604	15.8957	10.9588	15.1925	68.0315	278.345	153.42	65.0051	158.916	214.63	5.29874	2.30264	2.1236	2.74194	2.59369	2.31586	2.05038	1.84973	6.25428	12.4177	39.3745	30.4561	8.43528	7.4132	5.71042	7.71668	36.5989	39.5872	9.47716	8.58171	1.01633	2.16536
ENSG00000006062	0.546577	0.000180461	MAP3K14	0	0	2.98593	4.37957	4.22577	1.37462	2.19584	2.27851	3.68925	3.31181	2.65571	56.0706	70.442	31.1578	10.114	6.25497	11.7747	1.80329	1.08755	0.540391	0.809506	0.260043	0.250469	0.37767	0.306146	0.449293	0.782521	0.520025	0.819768	0.139032	0.277053	1.49901	1.77736	0.0793208	0.0584596	5.03315	5.51528	2.48112	2.85149
ENSG00000127129	0.546312	0.000182031	EDN2	0	0	0.860853	1.67768	1.23836	31.6732	19.5172	19.983	12.7044	14.5342	18.6757	0.643543	2.24689	1.24694	2.72361	2.28983	3.96648	NA	NA	NA	NA	NA	NA	NA	NA	2.12775	2.39868	NA	NA	NA	NA	0.0474379	0.0488702	1.27719	1.30735	NA	NA	0.141067	NA
ENSG00000189114	0.546115	0.000183212	BLOC1S3	0	0	0.715864	0.789817	0.616524	9.93518	12.0146	9.78934	9.52856	7.31844	7.58673	10.271	16.2207	19.2184	1.49449	2.22319	3.96162	2.15246	1.71315	2.00931	2.27445	1.91595	2.27963	0.672521	0.54994	1.90045	2.97776	2.25379	2.60006	1.26539	1.57598	1.76974	1.82317	1.87702	1.68487	2.43163	2.68372	1.05254	2.12727
ENSG00000109424	0.54602	0.000183779	UCP1	0	0	0	0	0	0	0	0	0	0	0	1054.67	804.532	214.709	78.2816	86.4323	77.0728	NA	0.070783	0.0334557	0.249065	NA	0.0288987	NA	NA	NA	NA	NA	NA	0.0441134	NA	NA	NA	NA	NA	NA	NA	NA	2.13581
ENSG00000084693	0.545991	0.000183952	AGBL5	0	0	4.43737	4.11216	4.8589	3.06561	2.6233	2.85642	4.97065	4.72024	4.32214	2.65945	4.25433	3.80002	4.08352	4.52006	3.85714	2.01151	0.443717	1.16379	1.88629	0.942254	0.860183	0.492467	0.379797	0.824219	0.997342	1.45068	1.7251	0.509713	1.29868	1.88823	1.91938	1.08352	1.30901	1.3468	0.861261	2.17989	2.55706
ENSG00000138068	0.545741	0.000185462	SULT6B1	0	0	0.0450848	0	0	0.539357	0.354469	0.411527	0.639064	0.519239	0.355346	229.921	299.722	151.099	60.5981	68.5061	37.9843	0.239539	0.112978	0.0800989	0.0745382	0.100338	NA	0.0665266	0.0326404	0.187383	0.191314	0.200653	0.025161	0.0352051	0.0400881	0.143235	0.177071	0.160682	0.197372	0.314254	0.235564	0.511127	0.473472
ENSG00000183066	0.544926	0.000190462	WBP2NL	0	0	0.171878	0.0541639	0.0594334	0	0	0	0.197899	0.338205	0.113713	155.171	190.736	155.868	37.2715	48.8616	45.4664	NA	NA	0.125192	NA	NA	NA	NA	NA	0.125518	0.042717	NA	NA	0.0550246	NA	NA	NA	0.150685	0.0616975	NA	NA	NA	NA
ENSG00000123104	0.544685	0.000191966	ITPR2	0	0	7.1922	6.17242	4.95277	16.0421	11.9296	9.9433	2.96567	2.5179	2.91198	7.69928	10.1249	10.5824	7.17199	7.17666	5.34552	2.05305	1.85774	0.447188	0.749527	1.07969	1.17735	1.00232	1.50292	1.98953	1.1166	1.795	1.905	1.27048	1.17308	3.12383	1.62396	0.619816	0.42055	2.95289	4.67646	7.10029	16.7183
ENSG00000100150	0.544303	0.000194371	DEPDC5	0	0	2.45183	2.53586	2.97972	2.31162	2.02772	2.24356	2.7688	2.07027	2.22047	4.56768	5.21428	6.95146	5.88904	5.29771	5.1501	0.840895	0.555718	1.57843	1.64811	1.19069	1.46323	0.373045	0.330185	0.603618	0.54612	0.665153	0.529141	0.590204	0.477967	1.26165	0.738193	0.875858	1.08396	1.04513	0.827514	1.54142	2.25314
ENSG00000109819	0.544245	0.000194737	PPARGC1A	0	0	10.5362	7.56466	8.78257	13.9476	9.84716	8.35423	6.1728	4.80992	5.40298	4.60998	4.39251	3.58996	18.9146	14.245	10.3976	0.078561	0.0720206	6.28049	2.74156	1.30833	2.25129	5.12089	4.65047	3.10258	8.08645	5.35628	5.62185	1.167	0.574991	0.429151	0.376262	0.0964013	0.100656	0.122423	0.0536308	1.0861	0.588525
ENSG00000115652	0.544203	0.000195003	UXS1	0	0	5.78968	4.96887	5.05205	6.36896	6.76099	7.0267	10.3872	9.15268	9.02668	24.4028	48.9303	57.5721	4.89927	5.63949	6.00751	0.878606	1.10497	4.09125	4.11062	5.5694	3.85731	0.894735	0.425649	1.26535	2.18786	3.74206	3.13823	0.975471	1.01277	2.05498	1.70794	9.77779	9.69428	1.82176	1.26176	1.87394	1.5423
ENSG00000163166	0.544048	0.000195987	IWS1	0	0	7.27818	8.53119	8.52131	6.04852	6.02811	5.97705	3.71038	4.165	4.36185	11.9519	14.0147	22.854	13.841	14.3298	17.6165	2.4332	2.58042	4.08264	4.69005	2.74338	2.63237	1.6691	1.21018	3.19015	6.0073	1.88022	1.91741	2.70035	1.81063	2.18065	2.5301	4.01811	3.86275	3.11756	2.1495	6.47178	7.24901
ENSG00000006744	0.543841	0.000197312	ELAC2	0	0	5.15786	5.22982	7.14907	5.02411	4.89085	5.58333	8.08118	7.56953	7.29455	6.54208	3.41476	7.41068	2.96313	2.27207	3.40938	1.59693	0.736704	1.62971	2.80454	2.30217	2.44102	1.16838	1.20527	0.927671	1.43265	1.66107	1.69888	1.38722	1.45505	1.63208	1.95658	2.47552	2.27692	1.85995	2.01641	2.08237	2.19322
ENSG00000156253	0.543781	0.000197695	RWDD2B	0	0	1.7455	1.57502	2.42279	22.0613	33.6657	25.2907	6.84038	7.13336	7.27529	7.38495	3.61888	7.82159	1.00519	0.890602	0.993283	0.527692	0.663692	1.28092	1.60555	1.3508	1.30967	0.84676	0.703073	6.34262	10.6421	4.44484	4.385	1.27535	1.41299	0.645102	0.549	0.849539	0.657032	2.05121	1.96038	2.41878	2.50328
ENSG00000163755	0.543655	0.000198504	HPS3	0	0	2.81357	2.31388	2.60608	3.49161	3.06576	3.15857	2.59165	4.12454	4.06246	6.13988	6.1058	4.18666	3.80958	4.31616	3.90849	1.20948	2.57592	0.895796	1.07713	0.875092	0.778468	0.67794	0.911429	1.17544	1.18822	1.79523	1.87598	0.753492	0.420497	1.29675	2.1718	0.997374	0.969673	2.74234	1.77384	2.93208	1.76399
ENSG00000081760	0.543653	0.000198517	AACS	0	0	5.70027	6.32601	5.8746	35.4966	27.9208	24.5345	57.4116	33.9207	26.4755	5.20244	2.0213	16.4628	7.35488	19.9007	9.37572	2.52713	1.61367	1.94142	3.0971	3.22455	3.4438	0.367123	0.296675	3.87556	6.08612	19.7033	20.8601	6.67398	8.22431	2.56658	2.50995	4.84042	4.48488	1.72286	2.70913	1.32735	1.9673
ENSG00000214253	0.543325	0.000200641	FIS1	0	0	20.8968	21.0349	32.7017	151.769	140.433	114.357	94.4701	81.7192	87.4086	67.5377	93.9599	115.214	18.1583	20.1603	23.383	21.5261	37.1406	17.4536	17.1727	14.4888	13.7179	38.0195	32.8478	20.235	27.4574	35.4503	31.3084	10.8619	12.9428	17.0876	17.6117	9.47686	9.36746	47.0659	57.8282	12.5401	11.5955
ENSG00000160293	0.542943	0.000203146	VAV2	0	0	2.50103	3.8514	2.86676	23.8564	26.8058	22.9956	3.80095	2.85441	2.75053	8.77289	11.1842	13.7726	0.491133	0.424955	2.05285	1.41715	1.83808	0.773998	0.940753	1.06851	0.736793	1.02331	1.08139	4.52936	5.51369	1.09806	1.32482	1.24967	2.5614	2.37271	2.23484	4.35384	5.04438	5.47422	3.92207	3.52788	3.19328
ENSG00000185946	0.542733	0.000204528	RNPC3	0	0	5.39741	5.45972	5.81224	3.44492	3.81364	4.08649	2.8049	3.97922	4.42218	15.8201	18.4116	16.2502	4.16106	2.88658	4.00996	0.849454	1.14526	2.87405	3.80886	2.36074	1.9668	0.96089	0.6393	0.795633	2.45748	0.995375	1.21507	1.10255	0.754659	1.53002	1.49561	1.49819	1.5698	1.10369	0.740704	3.68372	4.24716
ENSG00000141556	0.542491	0.00020614	TBCD	0	0	2.4355	2.9051	3.73464	19.4758	15.9936	16.4277	19.4737	14.5061	14.1052	7.21262	2.47695	7.17697	7.54233	7.40526	7.3383	3.2696	5.15375	3.54667	4.49433	2.57084	2.97201	0.962761	0.730639	3.15216	4.58471	3.04927	2.31306	1.48561	1.34171	2.37986	2.74242	4.02582	4.07355	3.3291	3.17465	3.91279	4.74419
ENSG00000115233	0.542418	0.000206628	PSMD14	0	0	11.9253	10.2883	15.5677	39.7846	33.9529	34.3718	21.8431	24.9038	26.5967	32.2667	36.8455	116.347	33.0033	37.558	25.0079	14.009	12.9499	15.6857	17.6692	15.1898	16.7556	9.42631	9.57689	12.0581	26.4491	19.9822	15.2363	11.1064	8.19907	9.5927	8.44221	17.1396	16.3309	13.5594	13.3153	15.4293	19.2403
ENSG00000181826	0.542353	0.00020706	RELL1	0	0	6.53673	9.65413	9.54926	18.7675	17.9478	15.7986	11.6953	8.69097	9.8494	15.3471	18.3213	24.1798	0.884802	0.384235	0.795693	3.35059	3.15737	3.53094	3.3806	2.45612	1.46634	1.73421	1.16216	4.33003	6.93337	1.54686	1.48776	2.39503	1.12148	3.35134	3.50882	9.65851	9.62503	1.19882	0.962821	3.24976	2.82972
ENSG00000105447	0.541829	0.000210596	GRWD1	0	0	2.69636	3.5354	3.98961	4.34894	2.94602	5.1381	5.16974	4.67079	6.88084	9.05103	4.4738	14.8721	3.63249	3.40966	5.23846	3.50241	2.50844	1.44588	1.31859	1.52143	1.62362	0.936689	0.707038	0.869781	1.95366	1.73857	1.85308	1.44892	1.25913	1.05491	0.863014	1.84472	1.92391	4.00867	4.41015	1.66076	1.94865
ENSG00000143870	0.541766	0.000211027	PDIA6	0	0	44.1856	43.2483	55.9938	72.8707	86.7693	76.5764	71.1516	93.25	80.688	77.349	36.5891	65.7475	40.3686	40.3951	39.1961	20.1691	17.6056	7.17122	11.0551	12.3156	13.4518	12.179	8.16364	19.086	44.6427	27.59	23.5483	30.1515	28.278	21.3346	19.4695	137.277	153.947	22.949	16.8332	16.5566	16.0184
ENSG00000180423	0.541556	0.00021246	HARBI1	0	0	0.67409	0.708374	0.933953	2.93865	3.33586	2.96872	3.52093	4.09808	4.77922	3.56804	4.23095	4.86393	2.63308	1.82233	2.64149	0.589739	0.354008	0.812708	0.867506	0.808463	0.784598	0.804044	0.262996	0.886716	1.29681	1.90865	1.6669	2.26928	2.04569	0.897631	0.898311	1.20837	1.34292	0.718979	0.813439	1.9829	1.35642
ENSG00000103978	0.541517	0.000212726	TMEM87A	0	0	17.3217	16.4925	21.8168	11.4401	10.6739	11.2215	10.0738	15.051	17.5351	19.2876	22.8574	23.227	10.2681	7.07111	9.55906	8.60428	6.63262	2.79282	2.82905	4.54042	5.13515	3.13857	2.42048	2.24713	3.63902	4.96438	4.79421	1.46528	2.94683	3.56364	3.88117	4.72297	4.70194	4.88009	3.41866	9.63464	9.12899
ENSG00000198931	0.541291	0.000214287	APRT	0	0	25.0918	21.7163	23.5381	139.314	149.053	118.248	133.705	97.7905	87.6121	15.6938	12.3668	17.6336	36.1651	35.5381	44.8813	18.2331	11.153	4.38232	4.96462	5.96686	6.41872	4.82664	2.87281	36.2124	54.142	28.5186	19.9007	11.8079	9.44061	12.9131	11.6183	79.5768	82.5074	14.2029	20.1324	8.51091	6.75763
ENSG00000100485	0.54119	0.000214985	SOS2	0	0	8.31921	7.98015	8.5515	12.1774	11.4995	10.9094	6.22003	4.91977	5.96694	8.8856	11.6659	10.2547	4.24318	3.90103	4.37336	1.40685	1.74178	5.46876	5.34447	3.35164	3.25929	2.73504	2.25249	3.93246	6.33536	2.75281	2.38285	1.22766	1.01535	3.52268	2.93573	3.62148	3.79635	1.90974	1.06233	2.65795	2.64172
ENSG00000091947	0.541098	0.00021562	TMEM101	0	0	3.34893	3.65167	4.96395	5.05975	5.46558	5.10431	5.75634	5.84484	8.12036	5.15737	4.37093	8.44371	13.9669	10.1144	8.34552	2.97448	2.43663	3.24563	3.76727	2.49191	3.25573	2.21741	2.21856	1.85447	2.60785	1.60643	1.9404	1.88669	1.78158	1.4229	2.04449	1.4702	1.54792	2.46458	2.11136	1.1135	1.36153
ENSG00000011009	0.540799	0.000217704	LYPLA2	0	0	7.35401	9.53506	9.01664	52.7739	60.0884	55.5791	68.9012	67.5664	65.1775	12.1832	22.2861	37.8863	78.6596	123.254	54.1207	8.05382	14.0254	9.9092	12.4664	9.86125	9.00682	5.16176	5.9515	12.0812	15.0914	9.50331	10.8999	8.83198	11.3012	10.1874	10.0752	12.3841	11.3834	17.3389	23.1077	17.736	12.4904
ENSG00000164465	0.540689	0.000218481	DCBLD1	0	0	5.06718	4.05377	5.77001	15.7159	14.1314	12.7773	9.77849	8.82591	10.7032	1.11056	1.26023	1.39029	3.07557	1.44074	2.48086	0.489373	0.26928	1.18184	1.23516	0.751626	1.14651	0.679561	0.711292	3.76432	7.46338	2.74994	2.02186	0.527436	0.655192	1.26804	1.34652	0.481463	0.779571	0.570678	0.206251	0.174037	0.580374
ENSG00000105679	0.540597	0.000219126	GAPDHS	0	0	0.282198	0.185861	0.401707	0.289504	0.230367	0.288047	0.241901	0.578941	0.383146	125.513	103.531	239.832	39.2382	45.6565	36.2889	0.468125	0.265074	0.897745	0.796558	0.588545	0.613173	0.18204	0.10211	0.313983	0.512994	0.176496	0.157424	0.688264	0.846433	0.918415	0.761498	0.261552	0.524754	0.846482	0.473734	0.932416	1.25847
ENSG00000154727	0.540397	0.00022054	GABPA	0	0	4.33805	4.2685	4.43579	10.2784	10.1412	8.72947	5.84735	7.84209	7.95357	8.56978	8.57671	12.9438	14.5091	12.7813	17.3351	1.88193	2.97734	3.79631	4.17172	2.50806	2.57138	2.77809	2.3615	4.08977	8.46833	2.30607	1.99175	2.427	1.79125	2.67636	2.3048	6.49527	5.97298	3.17691	2.4835	7.90491	8.78862
ENSG00000197150	0.540389	0.000220599	ABCB8	0	0	1.42834	1.84447	1.99548	18.5265	16.9112	14.8531	28.786	23.1623	22.0868	7.44667	7.12347	11.2601	5.22224	6.80263	7.23601	1.32169	1.42491	2.02045	2.55914	2.72432	3.07034	4.3584	4.16243	2.61651	5.73541	5.28983	4.88346	2.78743	2.86507	1.62586	1.11663	3.73789	4.56373	1.24775	1.27328	1.91006	1.52606
ENSG00000109133	0.539822	0.000224652	TMEM33	0	0	8.66227	6.43281	7.55309	23.7649	27.1988	22.4865	9.91989	12.6791	13.8726	19.6302	15.7802	20.2867	5.95488	4.18167	5.15638	1.3618	2.28579	11.4467	11.1315	9.52115	9.42477	1.81317	1.41901	4.86538	12.1011	7.49859	6.47055	3.79094	2.94934	2.47164	2.35875	7.69481	6.87765	2.32369	1.60929	1.86059	1.94216
ENSG00000164172	0.539754	0.000225139	MOCS2	0	0	4.08067	3.7847	7.16975	53.2457	70.9637	52.875	10.5267	13.6089	15.9261	11.5959	15.8341	13.6083	38.8889	36.0147	44.5269	3.13468	3.01853	11.0352	10.54	3.51004	7.14277	5.87646	2.28709	24.2733	37.4049	14.0078	11.9624	13.6288	9.87088	5.09216	2.87362	7.04417	7.10289	5.02629	1.94774	3.4539	4.85352
ENSG00000123472	0.539517	0.000226859	ATPAF1	0	0	8.87211	6.88415	9.36222	13.7054	9.51732	11.3011	8.50285	6.91889	7.68199	10.592	10.1609	16.4204	1.89936	3.08907	3.48659	0.922146	0.84255	3.97144	4.07827	4.21373	3.72941	5.08987	5.46547	1.81617	4.13546	4.07227	3.48667	1.4906	1.09943	1.83354	1.42046	2.33545	2.88789	1.49561	1.06877	1.92649	2.87099
ENSG00000138028	0.539316	0.000228325	CGREF1	0	0	0.130734	0.543815	0.316443	163.05	226.864	189.923	60.5919	68.0229	84.3244	43.2567	0	0	30.1372	53.1436	35.1329	0.296783	NA	1.14678	1.23134	3.89525	5.02907	0.164849	0.323525	32.7877	85.6029	85.7683	38.7598	0.46526	0.860914	0.141971	0.146258	1.06177	1.8911	0.173045	NA	0.140727	0.156432
ENSG00000146085	0.53926	0.000228733	MUT	0	0	12.0212	8.54153	12.8441	17.1635	13.8988	13.1077	14.216	18.1189	14.9674	12.4708	17.1386	22.7018	6.05222	6.75803	9.55289	1.45418	0.82303	5.44589	4.92709	5.80701	4.77895	5.57334	4.30649	4.81016	9.51209	15.5915	12.2399	10.9139	8.2094	3.57091	4.03704	3.43355	3.19495	1.0174	0.953363	2.96484	3.52583
ENSG00000154611	0.539195	0.000229211	PSMA8	0	0	0.0114691	0	0	0	0	0	0	0.0196561	0.0214788	81.0872	103.722	312.908	56.2807	64.6209	62.6652	0.0728664	0.274938	0.0649749	0.0302321	0.0915669	0.0561246	0.121422	0.0794321	0.0325718	0.0332552	0.0305187	NA	NA	0.243891	0.0348569	0.0718187	0.0391029	0.144095	0.212431	0.122841	0.103654	NA
ENSG00000118508	0.539016	0.000230527	RAB32	0	0	8.84631	9.88437	13.6338	3.56141	5.47315	4.17002	8.05769	6.58742	6.83315	6.21792	12.6133	18.8168	1.65257	9.32129	5.93321	5.04502	4.9289	0.267776	0.0996745	0.402526	0.300693	0.70057	0.425565	1.12758	3.42631	2.46518	2.80103	3.95448	3.0958	2.06861	1.47991	2.70735	2.65251	3.81708	3.10503	1.6233	2.08936
ENSG00000141738	0.538539	0.00023407	GRB7	0	0	4.29151	4.92453	4.10219	46.787	75.9304	58.6013	59.8237	43.1406	38.8377	1.81212	3.20193	4.83968	27.0089	14.5755	9.76895	0.308793	0.0485471	1.6521	1.43064	0.0862316	0.158563	0.142934	0.0280514	9.29421	11.5562	12.4159	13.3634	15.158	21.4292	5.9579	5.35154	0.690458	0.848116	0.570152	0.347049	2.56239	2.19729
ENSG00000185722	0.538414	0.000235009	ANKFY1	0	0	4.78385	4.98885	4.59538	18.0094	15.6561	13.7987	10.4588	7.07185	8.50728	6.50704	12.4355	12.4262	9.5739	16.0353	10.8595	4.5144	4.27289	3.78587	4.27611	3.65335	3.64275	2.27726	1.60691	6.78834	13.4411	3.44068	3.09674	2.06717	1.99413	4.31174	4.1014	8.53677	8.39085	5.77475	5.89341	6.42185	6.77429
ENSG00000034713	0.537801	0.000239653	GABARAPL2	0	0	14.8455	18.329	18.3422	117.036	123.861	109.403	64.9737	68.9441	69.3216	47.7306	71.355	65.1647	0.107509	0.0137502	0	4.83605	8.83412	19.7651	21.0747	8.38736	10.1711	4.97875	3.32144	4.71852	7.208	7.87646	7.3146	2.11205	2.42483	4.50791	5.68314	4.73233	4.3583	4.15608	4.49091	4.4087	4.11745
ENSG00000197771	0.537455	0.000242305	MCMBP	0	0	6.38707	5.92211	7.57109	21.8554	22.5764	21.1291	12.084	10.9515	11.677	4.97696	4.28255	10.8729	9.20022	7.0256	6.33934	3.48154	2.60587	4.98625	5.16389	2.40143	2.55108	2.35943	2.04001	6.14778	10.4522	3.06309	3.33231	1.93836	1.53113	3.95029	4.15739	5.34664	5.52167	6.82401	5.19474	8.83139	9.17865
ENSG00000104133	0.537209	0.00024421	SPG11	0	0	12.7787	12.0629	12.7581	6.98566	6.64929	6.72276	5.06025	4.35628	4.13109	4.71078	8.71131	8.04485	3.1714	6.71608	7.0862	1.46256	0.895865	2.1629	2.33784	1.91554	1.74956	1.14466	0.852748	1.95409	3.69153	1.32616	1.34938	1.36154	1.02161	1.94265	1.98717	4.24735	4.07428	2.40328	1.71869	3.2669	3.22381
ENSG00000125170	0.536879	0.000246785	DOK4	0	0	11.4738	17.9758	13.841	66.4547	69.5446	57.4417	57.4556	31.4534	33.9302	3.61112	2.10509	1.18646	0.0932359	0.165534	0.295433	0.677016	0.625813	0.837424	1.09989	1.43018	1.54329	2.63173	2.46566	11.3934	17.2385	1.10057	0.926605	0.21128	0.124151	2.24659	2.35304	2.26406	2.18566	0.337973	0.441976	0.223227	0.41266
ENSG00000113328	0.536842	0.000247078	CCNG1	0	0	39.7217	31.0026	42.3886	20.7717	22.8702	17.7281	13.0751	13.219	15.1215	205.096	248.481	394.419	245.877	242.023	180.659	7.00441	2.85301	9.14813	8.72582	11.5838	9.19912	53.3108	50.2261	6.04858	18.9545	23.8555	24.0029	2.37062	1.97736	7.80141	7.44413	15.1022	15.974	9.2299	6.00352	11.1718	12.6146
ENSG00000128654	0.536609	0.000248912	MTX2	0	0	9.88665	9.65494	12.7652	23.9199	22.8148	20.5819	28.6519	36.2979	35.9163	12.6264	11.4571	17.699	9.33754	12.8363	14.4814	4.51088	4.53259	7.56376	6.87592	7.31162	6.11807	10.5126	10.6899	6.96973	18.7074	14.5394	12.5665	7.26377	5.57983	5.11319	4.34937	8.15674	9.1789	5.54621	4.13294	5.71937	6.66774
ENSG00000083799	0.536279	0.000251532	CYLD	0	0	3.41818	6.26661	4.10493	7.87557	7.38308	6.36712	3.90025	3.38547	4.00444	4.85798	6.04614	6.73549	4.47157	4.59471	4.85653	1.04875	2.29449	2.84276	3.19481	3.04853	5.16327	0.799315	1.38454	1.41564	2.92179	1.37664	1.3184	1.81917	1.41033	1.07272	0.974839	1.34129	1.42485	3.23299	2.19544	2.79529	2.96854
ENSG00000103319	0.536063	0.000253262	EEF2K	0	0	3.30663	3.37079	3.40412	25.7886	21.2323	21.88	25.9116	18.9287	17.5671	23.0554	23.3788	20.0241	7.27636	7.33812	11.4061	5.60922	7.82333	4.71592	5.55215	3.57474	3.24034	3.64978	3.60328	3.34912	3.60224	0.503425	0.488184	1.10703	1.2874	2.31911	1.99423	12.535	13.5088	2.40621	1.93627	4.67357	3.8013
ENSG00000155016	0.53592	0.000254412	CYP2U1	0	0	0.431406	0.337375	0.337419	30.3819	16.7172	14.7166	0.461958	0.267194	0.122187	5.1488	13.418	9.07955	74.4736	80.6637	96.4599	0.0529227	0.199687	1.36854	2.064	1.37443	0.978317	1.08766	1.47113	7.75945	8.357	0.554141	0.911669	4.54237	3.71989	0.379748	0.208647	0.255603	0.296483	0.0617153	0.0892189	0.188121	0.334741
ENSG00000144354	0.535888	0.000254677	CDCA7	0	0	9.35131	7.81991	9.92909	15.7523	10.6719	16.1718	17.2058	19.8692	25.8065	5.33436	10.3918	19.529	8.15144	4.89764	4.51653	5.73207	6.59493	0.0815074	0.140884	0.185958	0.271584	0.261135	0.148186	3.15066	6.45708	0.0437161	0.0548571	0.168906	0.279736	0.567257	0.643493	1.48595	1.77005	3.18613	2.73883	26.499	24.9291
ENSG00000115524	0.535788	0.000255481	SF3B1	0	0	50.5427	43.8552	58.3873	46.0858	42.6576	47.8407	32.347	41.3976	43.229	89.1424	114.094	61.9477	40.1638	36.1742	58.4164	24.4144	21.107	20.2077	26.5416	18.0717	19.1624	11.9734	8.05185	15.2685	32.546	11.8945	11.8234	9.00073	7.33505	15.2198	14.8203	23.3242	22.3843	33.0594	23.7113	43.5079	46.593
ENSG00000157483	0.535731	0.000255943	MYO1E	0	0	19.7126	19.7797	21.6031	36.489	34.9221	36.0916	18.0755	11.2041	9.64381	3.35307	9.33719	8.88026	6.52071	7.35576	7.66096	1.2476	1.55345	1.12361	0.931727	1.56779	1.51831	1.16422	1.25122	8.97877	10.8525	2.83213	2.9669	4.03391	4.30947	4.63126	4.54975	13.7584	14.3753	8.13277	10.7686	1.59727	1.3415
ENSG00000180902	0.535336	0.000259164	D2HGDH	0	0	3.11505	3.95367	2.55822	7.59247	6.94457	5.98351	9.54662	7.85309	7.58045	1.51823	1.55911	3.68494	3.83652	4.79731	5.43982	1.83756	1.25279	1.67338	1.7486	1.47744	1.19999	2.06176	1.95568	1.35057	2.03753	3.98015	3.33965	1.41486	2.31068	1.9447	1.47731	1.84785	1.44588	2.50285	1.78756	1.93606	2.66078
ENSG00000077150	0.535249	0.000259878	NFKB2	0	0	3.63542	7.72247	6.63864	17.9204	15.1926	15.5376	14.1567	8.04169	8.59464	26.3381	31.8398	51.2574	0	0	0	4.94385	3.12124	0.248792	0.360473	0.274018	0.19891	1.64333	1.54625	2.73755	3.43281	1.23912	1.2594	0.549239	0.859952	2.58844	3.25984	1.71093	1.84754	13.0688	14.3238	5.49971	4.89814
ENSG00000141503	0.534636	0.000264963	MINK1	0	0	12.8477	15.7797	13.4924	21.2425	25.3966	24.3909	19.9792	22.8366	25.5911	8.71061	11.2682	10.7021	10.6869	9.18051	8.51553	8.54328	3.23916	5.82298	4.67678	9.64019	11.1679	3.55748	3.12469	1.13533	3.13544	3.33207	3.9935	3.81698	2.30769	3.9178	4.02352	3.14453	2.65015	4.20088	3.63612	4.28432	4.10888
ENSG00000136631	0.534557	0.000265622	VPS45	0	0	4.98928	4.16169	5.67555	6.24783	7.25236	5.43616	7.17998	7.9941	8.5885	6.20714	5.66219	8.03685	6.11306	7.03033	10.3648	1.50385	1.06393	4.43145	5.8592	4.01578	5.21243	1.42263	1.0246	1.49147	3.12061	2.20451	2.22134	1.07748	0.534813	1.39377	1.59803	2.49673	2.47817	2.06879	1.74298	3.34245	2.9725
ENSG00000137876	0.534338	0.000267465	RSL24D1	0	0	21.9651	17.3477	27.4988	11.241	10.053	10.5629	9.92853	12.3662	16.8973	592.555	572.812	313.271	11.2431	27.8883	51.3417	7.72376	9.86126	8.92292	9.45144	6.67012	6.71786	5.44277	5.38387	2.9504	6.32604	8.10468	5.95275	5.54624	4.95931	5.6153	5.32534	8.09034	8.42692	11.4482	12.4426	9.43221	8.63773
ENSG00000160410	0.534181	0.000268792	SHKBP1	0	0	3.60596	4.78724	3.3343	19.0806	20.0122	21.7901	26.3162	18.5932	19.7155	2.2711	2.95033	3.9556	7.45406	5.40362	6.42756	6.6228	5.65227	0.703041	1.59197	0.968755	0.728735	1.28461	0.630279	3.35987	4.22198	2.17944	1.92133	0.772501	1.12595	2.38867	2.30537	2.28474	1.87096	5.94557	6.3209	3.73854	3.4077
ENSG00000162604	0.53408	0.000269648	TM2D1	0	0	8.99419	10.0256	12.0208	17.4669	14.7384	13.6472	16.4399	18.6311	20.1993	7.91376	7.93289	10.9147	6.95242	9.83499	14.4094	1.18695	1.29709	9.19598	8.15346	6.10012	6.2925	3.95794	3.03326	4.28799	9.0892	7.96975	6.51352	1.94782	1.62498	4.90435	3.41915	7.52676	6.95726	4.84852	2.29753	3.19981	2.46995
ENSG00000162069	0.534049	0.000269915	CCDC64B	0	0	8.477	13.6506	9.28226	6.84177	7.94936	6.57958	12.1551	11.5445	11.7927	6.03126	4.35545	3.49372	0.461795	0.752082	0.616231	0.513477	0.24218	NA	NA	0.0268857	NA	NA	NA	1.18962	1.55253	NA	0.546606	NA	0.0429664	1.04393	0.72751	NA	NA	NA	NA	0.182609	0.30448
ENSG00000184056	0.533519	0.000274456	VPS33B	0	0	2.19672	2.19053	2.55409	14.6349	19.0377	15.7062	7.79263	9.53764	9.0802	3.28346	1.99376	5.15112	8.38995	7.36457	11.8268	4.17935	2.44698	2.20605	3.58758	2.35432	2.33107	0.907228	0.864057	3.34988	5.70026	1.6096	1.67525	0.931947	0.900421	2.34397	1.91758	2.2428	2.9449	3.6973	2.32157	4.03183	3.26636
ENSG00000138668	0.533388	0.000275583	HNRNPD	0	0	20.6458	14.8161	14.9831	50.3607	43.9507	51.2552	45.5578	54.8445	50.5943	43.5037	42.4934	56.4005	5.19638	3.93156	5.97052	12.3943	3.48506	7.77048	16.9144	10.5625	11.7413	2.16507	3.65324	6.90313	11.4172	6.26694	5.8263	2.0669	3.62582	5.91859	5.7402	11.5001	11.0154	12.2417	12.3631	16.9043	18.9054
ENSG00000177600	0.533371	0.000275736	RPLP2	0	1	231.578	225.829	226.287	373.418	345.353	319.404	420.389	504.548	593.939	2059.82	2686.95	2174.18	37.928	53.6567	82.4109	206.448	284.332	27.4643	29.2595	29.9288	31.7749	91.3021	84.3039	61.3196	64.3928	77.0477	78.1693	45.1048	47.2599	97.2079	91.2249	56.6338	73.9411	474.102	472.947	124.672	107.053
ENSG00000108091	0.532757	0.0002811	CCDC6	0	0	13.3025	10.3459	12.4342	19.2157	22.2819	19.9469	12.3925	9.18349	10.9494	84.2254	100.349	42.1207	6.80891	6.26215	8.38827	4.45458	5.10994	5.73865	7.18845	5.59781	6.97427	3.25764	2.97703	7.94492	12.2185	17.3915	15.4432	2.68455	2.23274	4.49744	4.89798	17.3581	19.0419	4.63344	3.92466	7.29205	7.53946
ENSG00000102393	0.532696	0.000281643	GLA	0	0	2.26592	5.32042	4.96233	3.33623	3.88917	3.71815	3.4226	3.09658	3.37221	7.42162	19.9809	10.7052	16.5895	21.1636	19.6873	1.79023	0.537316	2.01357	1.553	1.49978	1.45725	0.485868	0.354825	1.27312	1.70834	0.783884	0.512847	0.621894	0.299603	0.856386	1.22311	10.6987	11.4252	0.438854	0.48014	1.04181	0.836383
ENSG00000075426	0.532372	0.000284518	FOSL2	0	0	26.6464	29.436	23.3639	104.314	57.8968	96.6289	33.367	17.6507	17.2666	6.62165	9.5061	5.15088	1.89131	3.13992	3.00023	3.3273	2.34403	1.1173	2.13189	2.73455	4.33895	2.07041	1.84799	21.9381	19.3373	1.25245	1.55725	0.940885	0.972708	6.75453	6.24238	15.1885	12.1879	0.994583	0.863876	1.58771	1.46519
ENSG00000137504	0.532311	0.00028506	CREBZF	0	0	5.96223	4.84021	5.24162	8.53067	9.22906	8.41472	10.2304	15.0822	13.3711	63.15	67.5743	62.3549	3.5455	2.96589	9.55467	3.5218	3.93239	6.39997	7.31206	4.15457	2.95013	2.03239	1.22114	2.60016	6.27427	2.24074	2.31298	2.30526	1.96307	3.53783	3.99408	3.23876	3.25678	4.86566	3.20718	6.46292	6.94717
ENSG00000177943	0.532264	0.000285484	MAMDC4	0	0	1.20791	3.23042	2.02177	0.409928	0.420582	0.365833	0.440473	0.38579	0.398965	51.8619	36.8036	37.4535	49.155	79.9485	113.848	0.958458	0.583295	0.372189	0.615734	0.14246	0.0714429	0.188909	0.16852	0.373156	0.592643	0.233089	0.363731	0.436225	0.455336	0.414125	0.639942	0.0995506	0.122282	0.95545	0.312736	1.40741	0.928906
ENSG00000163975	0.532251	0.000285597	MFI2	0	0	0.671278	3.02226	0.276835	0.442922	0.0441261	0.0896579	0.00793013	0	0	128.446	37.8828	127.973	59.286	53.423	101.179	NA	0.0281625	0.0798663	0.0495478	0.0750352	0.0919835	NA	NA	0.133456	NA	NA	NA	NA	NA	NA	NA	0.432583	0.314878	0.0174078	NA	0.0849404	0.0472097
ENSG00000145740	0.53202	0.000287673	SLC30A5	0	0	4.8393	4.53248	5.98493	30.8044	30.6703	29.0961	13.9009	14.4585	15.9944	11.1402	10.1131	14.0173	6.80525	8.32105	8.49601	3.25966	4.31939	5.91709	6.31132	4.42133	5.05134	2.11236	1.88245	11.7088	21.3409	9.62175	7.69568	3.39913	2.77956	4.49232	4.13074	8.87124	8.28777	7.73822	7.69772	7.01065	6.16682
ENSG00000125356	0.530952	0.000297438	NDUFA1	0	0	73.1171	83.4124	109.103	134.835	125.417	107.274	168.429	245.26	249.459	192.301	206.311	287.035	85.6838	102.089	92.0232	18.8914	16.2861	36.7595	42.4616	31.2349	25.826	186.941	180.303	32.883	46.1936	169.509	166.27	65.4604	40.3694	25.197	22.2583	25.7149	17.236	35.7454	35.2239	21.3566	21.7624
ENSG00000124253	0.530834	0.000298542	PCK1	0	0	245.184	218.31	271.426	153.694	49.5519	35.0271	57.2654	52.5125	54.6733	839.985	1763.65	153.101	0.896672	1.80257	8.03851	4.43276	0.778398	0.0420499	0.0195653	0.118519	0.145289	3.50994	0.33414	27.0662	13.9031	233.968	292.405	307.447	432.58	0.203026	0.116197	0.0253062	0.124338	0.137479	0.0529993	0.201246	1.71507
ENSG00000131153	0.530677	0.000300007	GINS2	0	0	2.45426	2.42783	4.28426	5.13192	3.8395	5.58302	5.93942	11.8844	11.9188	1.84879	4.14854	8.41267	3.22766	3.55749	2.52495	4.6607	5.0095	0.07398	0.0639269	0.126201	0.334108	0.167561	0.207036	0.872175	3.0678	0.45743	0.269149	0.127514	0.000843634	0.313213	0.394258	1.84068	0.749795	0.827528	1.07626	2.9635	2.85122
ENSG00000041802	0.530528	0.000301398	LSG1	0	0	5.76159	5.76713	7.54368	5.37167	5.5308	6.18935	6.56012	8.01848	8.09461	11.1935	9.34717	14.9934	3.53162	2.67821	2.08786	2.84024	2.83083	1.9831	2.55692	1.12238	1.34149	1.78599	1.89859	1.82057	3.32621	3.16473	3.1072	2.83537	3.04927	2.17901	2.37685	3.65228	4.48623	3.31212	3.04154	4.42148	4.57593
ENSG00000198176	0.530525	0.000301432	TFDP1	0	0	7.32674	6.98163	10.0113	26.1659	26.0507	29.9278	23.6089	28.7883	32.5568	15.018	18.1038	25.6914	6.63672	5.025	5.62859	8.67447	11.0776	5.60145	6.92742	5.86358	5.22114	1.80486	1.0206	4.46304	10.4941	1.84743	2.46832	1.97467	1.48981	2.50239	2.25609	12.6573	11.1945	4.43167	4.44347	13.3156	13.1351
ENSG00000166394	0.530065	0.000305774	CYB5R2	0	0	0.795919	0.541962	0.786083	0.0228611	0.0171102	0.0321041	0.0119828	0	0.0120792	175.133	98.3883	128.207	13.445	22.7915	32.2416	0.0458939	NA	0.0818471	0.0190412	0.0192241	NA	0.867003	0.596047	0.0615448	0.167563	0.0384436	0.115696	0.269801	0.153611	0.210135	0.248787	0.197027	0.30252	0.122129	0.0762149	NA	0.0361992
ENSG00000076242	0.529911	0.000307247	MLH1	0	0	3.99201	3.11502	5.51532	4.31677	4.37588	4.51797	6.00538	5.83065	6.17472	4.35635	6.32958	10.5739	3.2742	3.48954	3.5514	4.13109	2.91142	1.73599	2.40351	1.3923	1.33495	1.34513	1.26818	1.12496	3.03393	2.18764	1.79556	1.61905	1.97077	2.11247	1.54443	2.14045	2.6918	3.48848	2.85511	2.09396	3.00339
ENSG00000196839	0.529857	0.000307764	ADA	0	0	0.316201	0.60913	0.66237	109.312	75.261	36.8101	2.99248	3.19312	2.58978	179.476	98.2981	90.0115	58.0333	103.606	134.781	3.71757	2.07543	0.135304	0.2833	0.03178	0.116875	0.25285	0.16541	105.54	88.8837	0.667301	0.350645	0.401416	0.406305	0.471812	0.710391	107.892	129.428	2.16761	1.96117	10.0371	12.9567
ENSG00000157379	0.529634	0.000309905	DHRS1	0	0	5.32472	6.27417	6.5777	39.9235	28.9877	22.822	24.5499	21.3732	22.7776	102.206	105.017	83.9678	18.8775	42.5755	39.4292	5.71046	4.83214	8.27452	9.26797	9.21624	9.54071	5.78406	4.21104	26.9527	21.7309	28.1027	24.5221	27.0046	24.2854	7.27115	7.20099	7.39073	7.58371	7.39368	8.21118	7.40653	5.9756
ENSG00000137947	0.529532	0.000310883	GTF2B	0	0	8.89198	10.9994	14.9472	59.4438	90.6579	61.8609	17.9757	19.8031	19.2764	13.053	14.0563	21.6559	10.2933	11.1298	13.9725	3.99999	5.43608	7.66087	7.17348	6.22769	7.00492	2.91171	1.62183	20.9495	29.7517	8.74043	7.17007	4.80711	2.80289	6.30135	7.03952	26.0071	27.9046	8.51286	7.22479	14.5311	12.2914
ENSG00000166851	0.529395	0.000312211	PLK1	0	0	2.61331	2.31808	2.89335	10.1566	8.51571	10.7194	13.1091	13.013	14.4008	2.54427	3.19277	17.7883	18.9649	14.9463	11.0537	8.25772	12.0145	0.174706	0.1277	0.316577	0.161667	0.0311041	0.0152246	4.11668	5.88869	0.222781	0.117527	0.0164208	0.0560954	0.401685	0.662113	2.29818	1.69743	1.3548	1.93492	7.0875	6.77105
ENSG00000100650	0.529273	0.000313401	SRSF5	0	0	90.1754	102.882	100.343	160.808	183.696	170.233	150.897	242.505	193.459	87.2927	66.7822	46.6681	18.6269	11.2866	13.1291	26.1596	36.2754	21.5959	27.8591	13.159	13.9339	14.9933	10.3601	24.4559	24.2319	15.8351	14.9675	18.5648	19.0719	30.5905	28.7136	18.9082	17.1026	33.6366	14.2736	28.0051	40.0376
ENSG00000123179	0.529208	0.000314032	EBPL	0	0	6.65093	6.96245	6.53096	5.78011	7.51917	5.45447	6.40961	6.52415	6.97453	9.0014	6.59619	19.083	3.20189	27.8605	8.07139	3.08852	2.18504	1.72127	2.09463	1.54252	1.30382	0.890759	0.776959	2.23019	3.30704	2.8359	2.07127	10.3426	11.1726	1.78999	1.17081	4.39854	3.75853	2.56272	2.16948	1.85879	0.751354
ENSG00000100241	0.528733	0.000318693	SBF1	0	0	2.26364	4.13192	2.42991	19.2749	16.985	16.9573	21.5964	15.0027	12.8634	13.4527	10.8625	8.99696	9.95992	9.63242	11.5524	4.28343	3.07443	4.22448	5.36888	4.49916	4.37488	1.92813	3.35708	1.96559	2.40374	3.27257	3.81054	2.26157	1.67962	3.00016	2.81365	2.76109	3.00317	6.11076	5.74716	7.0198	6.96137
ENSG00000130766	0.528377	0.000322228	SESN2	0	0	2.91058	4.08289	3.20658	3.70226	6.04842	4.93435	4.89434	3.17398	3.62331	4.00792	4.73693	6.2197	2.7593	3.01469	3.70581	2.46261	0.87659	0.932224	0.944618	0.700668	1.00208	0.387132	0.405209	0.623097	0.996667	2.45205	2.5379	0.518993	1.15085	2.15602	2.65618	5.33599	6.06434	0.866943	0.939975	1.52023	0.808201
ENSG00000197417	0.528166	0.000324332	SHPK	0	0	2.30186	2.7238	3.58369	12.4241	11.7274	9.34927	7.60027	5.76786	4.6312	1.60144	0.541208	1.5488	13.6371	17.4924	24.0628	0.354873	0.292906	0.533993	0.680966	0.538854	0.495424	0.689906	0.338493	3.33125	5.952	3.21416	2.49746	7.06709	8.1067	0.82758	0.896288	1.16644	1.08189	0.827664	0.722895	0.441715	0.771583
ENSG00000172936	0.528156	0.000324437	MYD88	0	0	4.82346	7.93988	6.45447	15.6594	19.1096	16.6186	18.5228	14.9208	15.8327	5.01845	4.7768	6.14044	4.59565	6.19549	7.84508	6.54034	6.29178	0.721801	0.564221	0.515386	0.822999	2.33804	2.47074	3.84996	8.06834	3.25469	2.80245	3.54046	2.55764	5.14232	4.97845	8.47931	8.30243	6.79646	7.24163	3.59265	3.17437
ENSG00000172456	0.527792	0.000328109	FGGY	0	0	3.4619	1.85917	4.18146	0.850297	0.804777	0.791753	2.93988	4.95044	6.06322	36.1527	58.7108	24.6806	12.6873	17.6367	11.9227	0.456658	0.244924	0.406203	0.568398	0.545073	1.43207	0.797194	0.301014	0.233291	0.118692	8.21326	6.47208	6.01017	6.06963	0.389495	0.400902	0.348711	0.47232	0.342339	0.293276	0.83521	0.206314
ENSG00000078142	0.52724	0.000333749	PIK3C3	0	0	7.20603	5.61841	7.56711	11.2785	12.7526	10.3226	11.7796	10.5325	10.5015	7.05832	8.24698	10.1916	6.64343	6.15852	6.52115	5.36879	4.31407	4.89373	6.35248	4.56439	5.80467	1.87763	1.60403	3.03986	5.84428	2.78162	2.90739	2.05737	1.22461	2.81557	3.05737	3.62804	5.08561	4.22022	3.62036	5.65722	5.53391
ENSG00000071189	0.527149	0.000334685	SNX13	0	0	9.13267	10.8101	12.6689	15.1183	14.9913	11.8797	10.2531	9.91434	10.2494	7.27027	7.84458	8.91745	24.6562	24.3876	19.8835	1.15014	1.06622	8.69531	7.98057	7.64185	7.57201	2.09277	1.9563	5.26527	9.70629	3.15605	2.80775	1.74862	1.22789	3.87502	3.66461	3.53828	3.03257	1.79213	1.23133	3.55431	3.91959
ENSG00000180089	0.526819	0.000338106	TMEM86B	0	0	0.502097	0.329259	0.222535	45.173	69.2906	50.2226	1.5036	1.90264	1.91116	67.4084	43.3558	61.8031	151.714	259.435	259.269	7.77327	12.0938	2.65554	4.18845	1.56461	1.86617	1.79437	1.32058	25.0224	29.2102	3.80535	3.64773	14.184	20.8143	2.02826	1.791	0.704267	1.06471	4.41464	2.83646	8.75999	8.46049
ENSG00000143155	0.526567	0.000340739	TIPRL	0	0	9.78784	8.45554	10.6321	6.26433	6.36266	5.5867	3.83735	5.15067	5.58637	13.9652	14.8258	23.6146	6.72294	8.80687	10.2609	1.99289	3.86567	4.4301	5.29877	3.72124	4.12935	2.58811	2.21836	2.5533	4.86768	4.23804	3.48492	1.71612	1.52198	2.64517	2.33079	3.43418	4.24615	4.27973	3.13886	4.91105	4.32723
ENSG00000172296	0.526507	0.000341374	SPTLC3	0	0	1.87542	1.67782	1.93418	0	0	0	0	0	0	30.6023	43.0842	55.0675	44.9608	51.3291	50.2057	NA	NA	0.0199352	NA	0.0374587	NA	NA	NA	NA	NA	0.168544	0.150291	0.0262858	NA	0.363616	0.4407	0.0479892	0.0294735	0.0260707	0.0251262	0.0636053	0.0707033
ENSG00000119431	0.526465	0.000341811	HDHD3	0	0	12.363	15.9401	16.8253	37.2628	41.8884	25.7509	18.3638	13.3414	13.987	2.47662	3.0595	3.65971	0	0	0	NA	0.214898	1.01572	1.08699	0.95428	1.00897	0.885793	0.682948	9.67441	20.7945	5.10479	5.16881	5.8259	6.32896	1.30776	0.842029	0.122255	0.600682	0.19925	0.256041	0.972227	0.18012
ENSG00000065882	0.526414	0.000342355	TBC1D1	0	0	2.35701	3.49625	2.39109	16.5566	12.7482	16.5931	6.25912	5.75055	5.19195	2.71859	3.7598	4.27878	9.12223	8.61758	12.0896	1.90767	1.1354	2.15671	2.19544	1.52207	1.55683	2.44723	0.841729	5.0454	6.50903	5.98293	4.60875	0.640846	0.577705	1.67304	1.71236	3.059	3.30838	5.09807	4.08384	3.77982	4.20162
ENSG00000100410	0.525772	0.00034917	PHF5A	0	0	5.25866	7.09909	9.16568	21.2841	24.1747	22.2909	17.9127	23.3095	27.3525	21.0256	14.9395	33.9132	8.20181	8.51571	14.1468	18.4887	17.9701	5.12232	5.68287	2.82179	3.12732	4.4069	5.52804	6.42368	11.0161	9.54606	7.3277	6.00671	5.13623	4.36824	5.33011	5.48238	5.96969	10.6927	10.0108	9.68936	10.4746
ENSG00000122912	0.525375	0.000353451	SLC25A16	0	0	5.5021	3.9935	6.5669	8.2786	7.95793	7.64704	7.62585	8.05006	7.39195	24.7568	20.701	34.7642	7.07288	6.59491	11.4473	1.29608	1.14848	4.54402	3.95971	6.88012	6.12587	1.63616	1.09176	2.92309	4.28397	8.98147	7.55776	4.45617	4.12776	3.70122	3.34844	4.19421	4.11635	1.58011	0.794534	3.96675	3.60206
ENSG00000131459	0.525167	0.000355718	GFPT2	0	0	0.0698422	0.100362	0.0305907	0.0293372	0	0	0.0658419	0	0.0220691	257.082	171.121	200.525	102.42	188.303	106.89	0.846882	0.0779419	0.515752	0.445665	0.969109	0.970556	2.73075	2.33061	0.138485	0.1791	0.181666	0.312448	0.0242875	0.0829687	1.55138	1.49638	1.41886	1.52504	0.192711	0.371457	0.352619	0.359228
ENSG00000106682	0.525022	0.000357301	EIF4H	0	0	35.1517	38.6443	43.5467	210.44	195.131	150.071	114.233	93.9999	98.8187	34.8481	29.0494	55.4257	155.88	130.449	138.804	22.9416	29.8043	40.1263	42.9073	35.4791	35.637	20.5367	17.8077	41.1231	54.8864	31.2174	28.4869	21.2389	19.1627	34.7119	33.5266	43.0622	47.5783	31.441	33.9564	43.671	46.6818
ENSG00000133104	0.52465	0.000361389	SPG20	0	0	0.108696	0.38119	0.136024	13.5664	6.19637	5.49874	2.18502	1.67287	1.84443	8.54229	16.1876	34.4891	14.6338	15.3103	16.2112	1.02574	0.780803	1.79608	1.8086	1.61018	0.998603	1.43525	1.35352	0.945403	1.74623	1.13685	1.07825	1.37843	0.820033	1.78734	1.83884	2.64019	8.00478	0.987536	0.703998	2.41474	3.46023
ENSG00000187051	0.524306	0.000365217	RPS19BP1	0	0	8.62587	11.5765	15.4198	12.5546	12.0846	9.22461	12.5496	13.4808	17.4315	16.2751	15.0556	29.6035	13.6542	0	13.2238	11.4445	6.44927	3.77719	3.20664	2.6771	3.09098	3.79763	2.02528	2.0596	7.12242	8.03035	8.30556	8.21338	5.67126	2.91509	3.95531	3.98802	4.55561	7.0196	6.01357	3.38288	3.29034
ENSG00000166788	0.523819	0.000370693	SAAL1	0	0	3.08155	2.42165	6.47742	3.59086	2.97164	4.03888	2.92497	4.23055	2.99252	2.4661	2.07049	6.99362	3.83641	7.04227	5.05249	1.7327	1.60968	1.96642	2.10221	0.813768	0.707739	0.379141	0.386351	0.692382	1.06635	0.747698	0.507397	0.339539	0.404208	0.89166	0.879768	0.563534	0.536463	1.54604	1.15071	1.68055	1.66906
ENSG00000131373	0.523806	0.000370833	HACL1	0	0	3.54165	1.91533	4.46947	3.59281	5.61002	3.67085	2.20111	2.05332	1.90054	15.8263	17.7872	19.5325	19.7162	38.5379	45.2742	0.706815	0.933428	1.11347	1.05572	0.61188	0.489976	0.942249	0.385252	0.779348	1.37634	3.5919	2.81135	17.4242	13.7846	0.856565	0.812761	0.859755	1.02501	0.714347	0.556068	1.40765	1.26669
ENSG00000144120	0.523399	0.000375474	TMEM177	0	0	1.45652	1.29731	1.79259	2.99113	2.54639	5.48964	3.41678	2.02238	3.83786	3.48033	3.07632	4.55764	0.956327	2.05043	1.94425	0.749926	0.88425	1.1368	1.4157	1.03663	1.0686	1.22882	1.1445	0.687206	1.1979	1.58617	1.51241	0.837645	0.828325	0.573985	0.683707	2.03231	2.37279	1.20246	0.927118	1.06679	0.711503
ENSG00000130935	0.523252	0.000377161	NOL11	0	0	7.32589	6.50247	10.0226	4.11723	3.8081	4.55258	3.09029	4.04119	4.73876	8.69553	6.94147	10.4981	4.63947	4.07188	4.10877	3.36127	2.32876	2.00163	2.23482	1.82333	1.51591	1.28286	1.19373	1.30963	2.25947	1.69279	2.2168	1.05342	1.06626	1.36196	1.17431	3.46178	4.04224	1.45156	2.19292	2.23449	4.40766
ENSG00000196305	0.523202	0.000377735	IARS	0	0	9.54363	9.48622	13.327	11.224	9.19897	11.054	11.7097	10.6066	10.6537	15.6993	10.5356	22.0829	6.42914	7.52903	5.42933	4.32043	3.95684	4.9791	6.11761	4.3195	4.59791	2.91445	2.63821	2.38911	6.12033	3.3375	2.97668	2.49898	2.37613	2.18119	2.50281	8.07767	7.54588	4.66263	4.04428	4.94909	5.76753
ENSG00000136826	0.522999	0.000380079	KLF4	0	0	83.1304	104.103	103.101	247.245	192.678	242.934	194.728	158.188	194.366	0.710123	3.73981	2.87831	2.02969	1.49791	5.66576	1.8325	0.55291	0.359024	0.549148	0.256563	0.133052	4.3256	3.65603	29.8572	35.3783	0.644199	0.651189	0.140751	0.187467	6.30283	7.48454	4.52878	5.84775	1.03854	0.546728	0.604984	0.719612
ENSG00000155629	0.522951	0.000380625	PIK3AP1	0	0	2.19691	2.34369	1.56555	17.5829	12.9952	13.1395	0.482911	0.0979705	0.134048	8.26569	7.51349	6.93087	5.00328	4.5475	7.74739	4.34011	2.0915	0.0630989	0.0587184	0.237129	0.218017	0.314443	0.308555	0.948943	0.968852	0.0395168	0.138746	2.27413	2.49481	1.7828	2.1621	1.31643	1.08838	6.79408	5.01035	0.60397	0.89516
ENSG00000088986	0.52272	0.000383318	DYNLL1	0	0	35.0981	46.779	45.5536	19.8422	18.714	16.5749	29.9307	35.9906	48.3505	73.1226	60.6486	122.544	48.1053	64.6681	81.7378	9.29515	11.5261	11.7607	13.0287	23.4127	27.9911	6.04096	3.66114	3.64619	8.75864	12.7823	14.2338	3.24782	1.75666	15.9249	16.433	15.3856	15.8917	11.5879	13.0001	10.4245	9.15104
ENSG00000090263	0.522634	0.000384317	MRPS33	0	0	14.6509	14.9896	27.5821	19.3748	20.9368	17.9329	20.8641	33.587	34.0431	28.8437	22.7361	43.5168	9.09501	8.99805	9.49885	3.17107	2.70663	12.6065	5.51836	10.0278	9.42353	7.26278	6.98461	5.86895	8.04415	10.4048	15.6966	12.6611	3.36151	7.33543	5.88996	5.40581	5.14177	13.1194	5.02005	7.81166	6.55357
ENSG00000136874	0.522484	0.000386081	STX17	0	0	4.07639	4.11259	3.53508	5.10821	6.04145	6.16425	8.63886	10.3026	12.0194	2.99431	6.97776	11.5682	1.49346	2.10051	3.34798	2.1785	2.09526	2.01874	1.96277	2.34395	1.9165	1.93372	1.67633	1.92852	4.49356	1.69066	1.8037	1.97126	1.77287	2.8403	2.49451	3.17481	3.11135	1.85551	1.30821	1.64063	2.02635
ENSG00000167792	0.522481	0.000386117	NDUFV1	0	0	34.1619	31.9396	48.0646	110.559	86.9073	77.39	124.736	99.1849	103.439	73.6591	69.359	98.7824	20.6447	30.5094	42.4479	11.2219	15.1011	18.5087	20.9029	16.1071	16.1992	96.2016	94.4858	19.3636	34.8479	63.5663	59.8109	23.8973	21.1707	8.44649	7.696	9.85437	10.9665	8.96827	9.48122	10.2702	9.67906
ENSG00000160703	0.522079	0.000390859	NLRX1	0	0	1.01294	1.08566	0.716973	4.31179	5.44392	4.88692	10.1848	5.95955	4.83744	5.40407	2.92941	3.98786	10.7396	11.082	10.7039	5.2319	3.66895	0.414351	0.45699	0.576722	0.623032	0.751902	0.761043	0.476972	0.534106	1.47047	0.70524	0.768932	0.50104	0.987938	1.03936	0.81112	1.16362	0.400807	0.387631	1.12617	0.796639
ENSG00000169857	0.521511	0.000397646	AVEN	0	0	3.04202	2.95362	3.52606	11.6228	13.4604	12.0752	14.8345	12.7339	13.9945	7.94955	9.96221	11.9595	1.25205	0.683367	1.00585	1.8111	4.7732	1.45024	1.0775	1.27907	0.651682	2.91023	2.93111	2.08866	1.89691	4.23603	4.72846	3.30849	2.48615	1.20941	1.35011	1.00823	0.896875	3.41189	3.50806	1.70257	1.92959
ENSG00000158042	0.521483	0.000397991	MRPL17	0	0	2.23736	2.2874	4.13481	3.02923	3.70828	2.9428	4.00429	4.753	4.55457	13.4109	17.7343	23.1442	7.32467	7.08836	8.37373	1.47409	2.0978	2.25348	2.13673	1.85541	1.77665	2.23576	1.9134	1.29397	2.24802	4.48786	3.76846	3.29549	2.79291	1.85514	1.59414	2.1107	2.04747	2.21832	2.11729	1.15039	1.29327
ENSG00000100804	0.521305	0.000400135	PSMB5	0	0	8.50283	10.579	15.749	67.7732	72.075	65.624	95.2524	87.4012	95.2151	31.8199	36.7219	110.945	22.6557	35.9048	36.6457	9.13344	13.9422	13.8447	11.8373	11.7002	12.9242	20.199	21.1037	9.13862	17.5028	39.716	40.0916	23.7909	21.4577	12.0704	9.3404	15.6066	14.839	14.2423	15.5623	9.68323	11.3261
ENSG00000197548	0.521054	0.000403194	ATG7	0	0	3.5174	3.66504	4.44268	6.00098	5.745	5.64648	7.86104	6.39511	6.50152	3.69431	5.4412	7.38844	2.22121	3.94876	4.64778	3.06491	1.74988	2.4453	2.3592	2.41563	2.00351	1.05281	0.967156	1.38807	1.95094	1.97619	1.82995	2.75011	3.96845	2.91302	2.524	2.85667	3.15005	1.76355	1.609	1.89312	1.53046
ENSG00000108469	0.521012	0.000403701	RECQL5	0	0	2.52865	2.81486	2.71127	7.41481	6.55919	10.4641	6.1609	7.13607	4.93277	4.57287	4.92118	5.269	1.74362	2.49237	2.76891	3.89795	2.41723	0.997682	1.51243	1.2397	1.29268	1.42337	0.629508	4.7271	4.94158	1.7384	2.28981	1.61255	2.17447	1.96824	1.81423	2.32421	2.14118	4.39825	4.68509	2.5671	2.56822
ENSG00000132740	0.520968	0.00040424	IGHMBP2	0	0	0.923087	1.44209	1.12115	1.76141	1.88239	1.86004	2.38624	1.95765	1.93689	4.3208	3.37248	3.76153	1.90944	3.50719	4.84331	0.887183	0.56489	0.573548	0.685556	0.608523	0.556974	0.234075	0.247811	0.396578	0.668082	0.334422	0.41935	0.221661	0.475083	0.824444	0.800163	0.54751	0.526326	1.31793	1.10927	0.883429	1.26259
ENSG00000169340	0.520513	0.000409842	PDILT	0	0	0	0.0236631	0	0	0	0	0	0	0	81.1862	84.22	79.8655	51.7757	60.5494	62.5044	0.0576731	0.108805	0.0771406	NA	NA	NA	NA	NA	0.0257803	0.0789636	0.555572	0.799648	3.28877	2.93417	NA	0.0284219	NA	NA	NA	NA	NA	0.091197
ENSG00000196455	0.520381	0.000411479	PIK3R4	0	0	4.37588	3.45017	3.9299	6.46585	6.64484	5.83148	6.02444	4.6127	5.40909	4.59419	4.43469	7.44189	8.19387	6.43035	6.23288	1.81862	0.810092	2.38744	3.02863	2.80378	3.16146	1.15046	1.17022	1.73878	2.89344	2.39087	2.03761	1.27701	1.43723	2.22325	2.56422	3.76821	3.52975	3.71133	3.52009	2.47924	2.95561
ENSG00000125746	0.519854	0.000418073	EML2	0	0	6.61902	9.07364	7.7389	6.91168	4.98588	5.87985	16.102	12.893	12.4344	27.6357	25.9074	37.1345	31.0944	30.7499	48.1643	5.52779	NA	7.10087	7.06205	5.19029	5.3201	3.28324	2.11801	1.34558	NA	1.20912	3.17337	NA	1.09913	3.05207	5.85289	7.98878	6.92677	2.29765	1.31663	1.63497	1.90397
ENSG00000164342	0.519588	0.000421436	TLR3	0	0	2.64307	6.39605	2.2912	14.8084	10.1061	6.34656	6.97043	4.74417	5.51148	2.73555	3.95276	2.67145	72.8403	81.3787	121.401	0.17106	0.295826	1.66516	1.38396	2.26903	2.0093	0.965997	0.745895	3.13507	9.26424	1.14632	1.03017	0.703938	0.419873	1.86844	1.78436	1.62175	1.39068	1.04727	0.528695	0.689456	0.721314
ENSG00000198301	0.519473	0.000422908	SDAD1	0	0	5.54504	3.27413	5.24694	13.1141	4.50201	5.43857	2.9727	3.97069	4.67682	11.1162	9.56137	18.6672	2.45945	3.0935	3.31994	1.99051	2.71215	1.8845	2.01877	1.83227	1.82656	0.982792	0.763474	2.56496	4.04874	1.45124	1.43518	1.5458	1.00348	1.14029	1.3927	3.03312	3.06155	5.34454	3.93568	4.12499	3.57499
ENSG00000131171	0.519427	0.000423483	SH3BGRL	0	0	10.4179	9.52068	11.3297	44.3985	46.9571	34.3627	23.4766	29.9387	33.1428	18.5683	18.5934	15.625	49.1454	75.6217	52.4908	5.56785	6.74616	7.64122	6.73174	12.8092	12.1119	7.51427	4.1254	13.018	39.5457	6.74091	5.77532	11.0983	7.45446	18.9357	16.0132	9.22054	9.54819	11.6162	7.94429	14.6652	15.3387
ENSG00000164024	0.518974	0.000429301	METAP1	0	0	10.9975	10.0947	12.9794	23.3101	21.2609	19.9678	20.1578	18.4322	21.2725	68.3543	89.4199	62.6801	2.24949	1.92091	2.80255	3.62974	5.15869	4.98442	6.76682	5.81817	6.67258	4.3549	3.48199	6.10068	13.7163	6.93233	6.28325	3.86938	3.88771	3.95888	4.17381	12.3105	13.7496	6.49028	4.75934	8.33029	7.3467
ENSG00000130717	0.518002	0.000442008	UCK1	0	0	2.11422	3.20991	3.11086	18.6447	26.2559	23.4376	18.1007	16.5973	18.9099	10.0673	10.4063	13.4022	2.32451	2.56067	4.34119	2.20901	2.72241	3.57055	3.3305	2.65302	2.91296	1.27754	1.53596	3.21381	5.04979	7.20466	6.52463	3.29618	3.94791	2.87826	2.52224	2.93409	3.19243	2.96981	3.0355	4.2258	3.13779
ENSG00000040487	0.518001	0.000442028	PQLC2	0	0	0.967186	0.946602	0.83503	5.55723	7.21986	6.22739	4.56444	3.14621	3.26345	5.53309	12.3247	12.178	11.3446	26.9823	21.9184	1.80795	1.25065	2.63318	3.8756	1.00976	1.32293	0.73644	0.788346	1.99349	3.10797	3.43276	2.65869	1.70057	3.26776	1.4991	1.27707	2.03746	1.46983	3.05708	3.25111	0.857288	1.42944
ENSG00000176619	0.51797	0.000442436	LMNB2	0	0	3.5234	4.75948	5.40925	16.4462	17.2	15.554	26.141	23.5171	22.7697	5.52439	6.38919	10.3947	0	0	0	6.31265	2.74423	3.03478	4.64605	1.37962	2.01538	0.650465	0.538553	3.21433	4.50793	1.44076	1.62983	0.882059	1.37181	0.927819	0.865616	1.26666	1.31962	2.19773	2.06671	3.01935	4.22403
ENSG00000184903	0.517773	0.000445061	IMMP2L	0	0	1.09142	1.70544	1.73436	7.14491	7.456	7.91451	4.91826	5.35154	5.37997	9.22622	7.08745	10.3099	4.59344	9.40483	13.4176	NA	0.711416	1.63322	1.29633	0.676955	0.580902	2.75287	3.40601	2.07091	2.5569	1.30863	0.905357	10.5775	7.78934	0.515396	0.424765	0.346906	0.497137	0.816663	1.39252	0.919582	0.340734
ENSG00000123575	0.517759	0.000445248	FAM199X	0	0	6.04755	4.3392	4.91079	2.95218	2.1924	2.31802	1.04688	1.33387	1.82601	6.756	5.94419	6.31516	14.795	13.7151	13.2856	0.426786	0.150136	1.84313	1.90949	1.24272	1.04522	0.400516	0.291778	0.69798	1.81002	0.73802	0.730947	0.673121	0.323497	0.714857	0.721816	2.02706	1.6762	0.489759	0.296592	0.92015	1.07476
ENSG00000016402	0.517686	0.000446217	IL20RA	0	0	1.95605	0.966903	2.45941	0	0	0	0	0	0	39.6228	28.2062	21.8031	35.1071	51.3761	33.928	0.0590818	NA	0.105366	0.0245129	NA	0.0910144	NA	NA	NA	0.0269641	NA	NA	NA	NA	0.0282628	NA	NA	NA	NA	NA	0.0840455	NA
ENSG00000189060	0.517542	0.000448148	H1F0	0	0	36.9933	34.2639	37.6583	127.992	106.148	123.879	149.281	135.305	115.181	65.8347	203.642	194.324	4.91332	6.72065	10.0621	7.24864	11.0826	32.7268	34.7927	14.2674	14.0515	18.56	15.3337	32.3782	55.9813	30.3598	32.6977	24.1425	22.5845	26.4513	23.3989	23.918	30.3386	5.59345	5.90564	11.3465	9.28906
ENSG00000117862	0.516832	0.000457773	TXNDC12	0	0	4.62501	5.22144	7.06165	21.176	22.4368	20.0788	19.6919	22.8644	25.4351	48.3119	32.9921	67.3066	23.9306	18.9959	16.7892	3.00176	2.7402	7.08022	9.92321	5.1512	6.19041	6.5618	5.38337	5.84337	12.86	11.5179	10.9034	7.5141	7.13027	7.87455	6.77616	18.0312	22.5952	5.70239	6.09434	7.57597	7.65582
ENSG00000130830	0.516649	0.00046027	MPP1	0	0	1.47349	3.01339	2.3259	326.561	342.71	302.725	10.1145	7.12313	8.13979	78.7725	58.5981	35.5874	140.495	282.011	227.231	14.7555	32.0102	6.63597	6.49818	4.50942	4.67143	3.15975	2.1357	67.3224	113.2	36.7345	28.8006	4.7898	4.36139	7.27703	6.10161	12.5448	14.7158	9.31372	7.10499	14.5187	12.1927
ENSG00000074356	0.516577	0.000461266	C17orf85	0	0	4.06632	4.25382	4.01574	4.45796	4.7295	4.52778	3.87058	4.00303	3.86896	5.40992	5.32249	7.66631	12.4559	12.4223	16.367	2.37942	2.6796	2.57326	2.41903	1.4983	1.55365	1.13404	0.941607	1.69801	3.09996	1.13876	1.13	1.12759	1.00146	1.75997	1.83045	2.37035	2.91155	2.48049	2.48437	4.48209	5.02886
ENSG00000176853	0.516069	0.000468304	FAM91A1	0	0	9.11573	7.68181	9.26931	23.5559	21.6789	19.9504	11.4075	11.9506	12.1577	7.50311	7.81243	8.79978	16.7217	15.8516	13.7973	2.57872	2.44707	5.72906	6.62157	5.88811	5.67978	1.58476	1.0706	7.46071	15.0333	5.27151	4.82446	3.95068	2.86483	4.74536	4.16616	13.9586	13.4743	3.52542	2.3617	8.09237	8.5789
ENSG00000120008	0.515949	0.000469991	WDR11	0	0	6.39562	5.94081	8.04391	15.2491	13.8533	12.4565	13.8949	11.2756	10.1826	4.23095	4.81241	6.51236	3.13712	4.26131	3.41718	1.84407	1.79066	3.44589	3.60047	3.87358	4.04181	2.19922	1.46333	3.92761	6.67098	3.91856	3.45241	2.69428	2.48707	3.67127	3.1139	4.61327	4.5226	3.16242	2.97164	3.12474	3.13039
ENSG00000006555	0.515388	0.000477903	TTC22	0	0	3.68847	6.69476	4.31508	43.4571	62.4318	39.8198	35.8434	22.0039	15.5085	0	0.165731	0.427534	0	0	0	NA	NA	NA	0.0202064	0.102002	0.15005	0.0270519	NA	5.48611	9.11308	0.326368	0.450177	0.028631	NA	0.279571	0.216009	0.0522709	0.0963095	NA	NA	0.415682	0.154023
ENSG00000058063	0.51526	0.000479721	ATP11B	0	0	22.7055	18.5979	18.0042	63.8174	50.1337	47.4507	34.2007	34.1945	36.8087	9.60615	9.71517	11.5682	8.61114	8.76368	7.84069	3.11958	2.89483	9.50988	10.7543	12.228	9.00571	1.69052	1.53445	15.4526	26.1596	3.64354	3.00505	2.74345	1.95248	3.67617	3.57468	8.68346	8.00802	6.83209	5.20208	13.0605	15.5607
ENSG00000198492	0.515138	0.00048146	YTHDF2	0	0	10.7627	12.16	12.2565	19.044	18.5498	20.393	8.83755	7.91782	8.78713	4.71278	2.40637	3.22436	13.6599	13.6681	17.7128	2.64677	2.49735	3.5528	3.34568	3.34413	3.65783	1.61447	1.50995	4.19972	7.54292	3.0029	2.22108	2.2197	1.92724	3.30384	2.91987	5.84698	5.9392	4.23087	3.47457	5.99943	5.4639
ENSG00000138069	0.515092	0.00048212	RAB1A	0	0	26.1903	25.0617	26.7606	130.856	106.267	98.247	57.1146	64.2249	71.9497	40.8325	35.5975	72.4587	44.4502	60.3632	63.0965	10.2597	8.35633	34.9467	38.4032	32.0427	29.6319	19.7055	16.6341	48.6245	85.7657	50.0154	37.4183	24.36	16.0541	15.285	16.0877	49.9858	47.4381	10.1378	9.49759	16.478	19.2345
ENSG00000116350	0.514969	0.000483887	SRSF4	0	0	10.8292	11.57	10.5344	23.7131	23.5083	26.3154	26.8285	32.3542	30.2976	50.96	59.477	29.2947	13.8176	12.4147	19.3635	20.1956	23.387	8.24775	10.8088	6.46501	7.01893	4.62086	3.60956	7.8288	10.1412	8.27516	9.72707	6.49935	9.67236	9.05875	9.49409	8.57619	7.973	14.0412	12.6713	17.5176	17.3088
ENSG00000152127	0.514765	0.000486832	MGAT5	0	0	4.60146	5.11926	5.42139	21.674	18.8228	19.228	11.2535	7.80089	9.51263	12.2427	11.0502	13.0508	3.42691	3.97177	5.30761	0.834606	0.674811	5.26268	5.60637	6.34275	6.73459	0.83887	0.844824	4.51244	5.60471	1.29836	1.41936	0.420555	0.478887	2.68067	2.2132	5.58785	6.60179	1.43673	1.22834	6.84082	6.72439
[truncated: 3,102 more rows]
[truncated: 249 more columns]

## Sheet: Figure Data
Figure 3C						Figure S3G									S3H						Figure S4B
[truncated: 7,765 more rows]
