# Supplementary material for: Genomic dissection of conserved transcriptional regulation in intestinal epithelial cells
Source: PLoS Biol. 2017 Aug 29;15(8):e2002054. doi: 10.1371/journal.pbio.2002054 (PMC5574553; doi:10.1371/journal.pbio.2002054)
Supplement: S3 Table — (XLSX) [file pbio.2002054.s013.xlsx]

## Sheet: Exp Datasets Summary
IEC Chromatin Data
Common Name	Genome	Sample	Internal	Assay
zebrafish1	danRer7	zebrafish IECs	5min	FAIRE
zebrafish2	danRer7	zebrafish IECs	10min	FAIRE
zebrafish3	danRer7	zebrafish IECs	Adult_IntEpith_1	FAIRE
zebrafish4	danRer7	zebrafish IECs	Adult_IntEpith_3	FAIRE
stickleback1	gasAcu1	stickleback IECs	friantL	FAIRE
Mouse Ileum CR 1	mm9	mouse ileum IECs	Ileum_B1	DNase
Mouse Ileum CR 2	mm9	mouse ileum IECs	Ileum_B2	DNase
Mouse Ileum CR 3	mm9	mouse ileum IECs	Ileum_B3	DNase
Mouse Ileum CR 4	mm9	mouse ileum IECs	Ileum_B4	DNase
Mouse colon CR 1	mm9	mouse colon IECs	Colon_B1	DNase
Mouse colon CR 2	mm9	mouse colon IECs	Colon_B2	DNase
Mouse colon CR 3	mm9	mouse colon IECs	Colon_B3	DNase
Human colon 1	hg19	human colon IECs	patient3	FAIRE
Human colon 2	hg19	human colon IECs	patient4	FAIRE
Human colon 3	hg19	human colon IECs	patient5	FAIRE
Merge Chromatin Peaks
Genome	Assay	Q	Merged Peaks	Average Peak Width (bp)	Median Peak Width (bp)	Standard Deviation	Effective Mappable Genome Size
danRer7	FAIRE	0.01	146773	354.5	305	168.5	1357051643
gasacu1	FAIRE	0.05	126984	481.6	401	282.8	463354448
mm9 ileum	Dnase	0.05	178511	432.9	336	273.3	2654911518
mm9 colon	Dnase	0.05	218775	434.1	328	286.7	2654911518
hg19 colon	FAIRE	0.1	132112	346.6	288	167.2	3137161264
IEC RNA-seq Data
Common Name	Genome	Sample	Internal
zIEC1	danRer7	zebrafish IECs	ZAIEC1
zIEC2	danRer7	zebrafish IECs	ZAIEC2
zIEC3	danRer7	zebrafish IECs	ZAIEC3
sIEC1	gasAcu1	stickleback IECs	FL001	14 14 FRIL1 IECs Friant Lake, CA Freshwater Wild NA M p.125 392.5 13737.5 NA
sIEC2	gasAcu1	stickleback IECs	FL002	15 15 FRIL2 IECs Friant Lake, CA Freshwater Wild NA F p.125 1172 41020 NA
sIEC3	gasAcu1	stickleback IECs	FL003	16 16 FRIL3 IECs Friant Lake, CA Freshwater Wild NA F p.125 158.8 5558 9.9
mIEC ileum1	mm9	mouse IECs	mIEC ileum1
mIEC ileum2	mm9	mouse IECs	mIEC ileum2
mIEC ileum3	mm9	mouse IECs	mIEC ileum3
mIEC colon1	mm9	mouse IECs	mIEC colon1
mIEC colon2	mm9	mouse IECs	mIEC colon2
mIEC colon3	mm9	mouse IECs	mIEC colon3
hIEC1	hg19	human colon IECs	SSTP1-IEC
hIEC2	hg19	human colon IECs	SSTP2-IEC
hIEC3	hg19	human colon IECs	SSTP3-IEC
hIEC4	hg19	human colon IECs	SSTP4-IEC
hIEC5	hg19	human colon IECs	SSTP5-IEC
hIEC6	hg19	human colon IECs	SSTP6-IEC
hIEC7	hg19	human colon IECs	SSTP7-IEC
External data sets used
ENCFF001PNY._largeIntestineadult8week_narrowPeak	mm9	DNase	Large intestine
ENCFF001PFL.cerebelumadult8week_narrowPeak	mm9	DNase	Cerebelum
ENCFF001PQM._liveradul8weeksnarrowPeak	mm9	DNase	Liver
ENCFF001PUP._mesoderm_8days_narrowPeak	mm9	DNase	Mesoderm
ENCFF001OMU._mel_cellline_narrowPeak	mm9	DNase	mel cell line
ENCFF001OCD.3134_cellline_narrowPeak	mm9	DNase	3134 cell line
ENCFF001NZR.TBP_Mel_narrowPeak	mm9	TBP ChIP	mel cell line
ENCFF001PYB_retina.Bed	mm9	DNase	Retina
ENCFF001PDV_bcells	mm9	DNase	B Cells
ENCFF001YPZ-Kidney.bed	mm9	DNase	Kidney
ENCFF001YPN-Heart-8Weeks-narrowpeak.bed	mm9	DNase	Heart
ENCFF001YPN-Heart-8Weeks-narrowpeak.bed	mm9	DNase	Heart
wgEncodeSydhTfbsK562TbpIggmusPk.narrowPeak	hg19	TBP ChIP	K562 cell line
wgEncodeOpenChromDnaseCerebellumocPk.narrowPeak	hg19	DNase	Cerebellum
wgEncodeAwgDnaseUwdukeHuvecUniPk.narrowPeak	hg19	DNase	HUVEC cell line
wgEncodeAwgDnaseUwdukeH1hescUniPk.narrowPeak	hg19	DNase	H1 ESC cell line
wgEncodeAwgDnaseUwdukeGm12878UniPk.narrowPeak	hg19	DNase	Gm12878 cell line
wgEncodeAwgDnaseUwCd34mobilizedUniPk.narrowPeak	hg19	DNase	CD34
wgEncodeAwgDnaseUwCaco2UniPk.narrowPeak	hg19	DNase	caco2 cell line
wgEncodeAwgDnaseDukeIpsUniPk.narrowPeak	hg19	DNase	IPS cell line
E029-Primary_Monocytes-DNase.macs2.narrowPeak	hg19	DNase	Primary monocytes
E032-Primary_B_Cells-DNase.macs2.narrowPeak	hg19	DNase	Primary B cells
E082-Fetal_Brain_Female-DNase.macs2.narrowPeak	hg19	DNase	Brain
E083-Fetal_Heart-DNase.macs2.narrowPeak	hg19	DNase	Heart
E084-Fetal_Large_Int-DNase.macs2.narrowPeak	hg19	DNase	Large intestine
E085-Fetal_Small_Int-DNase.macs2.narrowPeak	hg19	DNase	Small intestine
E086-Fetal_Kidney-DNase.macs2.narrowPeak	hg19	DNase	Kidney
E092-Fetal_Stomach-DNase.macs2.narrowPeak	hg19	DNase	Stomach
E098-Pancreas-DNase.macs2.narrowPeak	hg19	DNase	Pancreas
E118-HepG2-DNase.macs2.narrowPeak	hg19	DNase	HepG2
E109-Small_Int-DNase.macs2.narrowPeak	hg19	DNase	Small Intestine

## Sheet: Merge Peaks danRer7 IEC
chr13	647	1232	Peak1
chr13	17638	17935	Peak2
chr13	18424	18738	Peak3
chr13	22615	23337	Peak4
chr13	36849	37453	Peak5
chr13	44428	44695	Peak6
chr13	46279	47564	Peak7
chr13	69204	69613	Peak8
chr13	70671	70900	Peak9
chr13	77894	78638	Peak10
chr13	90022	90476	Peak11
chr13	101778	102269	Peak12
chr13	110550	111026	Peak13
chr13	111176	111405	Peak14
chr13	113879	114130	Peak15
chr13	116710	117012	Peak16
chr13	120457	121231	Peak17
chr13	138659	138868	Peak18
chr13	140628	140865	Peak19
chr13	156881	157117	Peak20
chr13	162050	162448	Peak21
chr13	174236	174592	Peak22
chr13	176363	176654	Peak23
chr13	184305	184559	Peak24
chr13	192796	193030	Peak25
chr13	197141	197677	Peak26
chr13	198442	198967	Peak27
chr13	200957	201345	Peak28
chr13	202791	203226	Peak29
chr13	213452	213848	Peak30
chr13	221709	223687	Peak31
chr13	239498	239823	Peak32
chr13	246339	246656	Peak33
chr13	260950	261154	Peak34
chr13	283162	283397	Peak35
chr13	289487	289860	Peak36
chr13	292573	292820	Peak37
chr13	294431	294631	Peak38
chr13	295910	296110	Peak39
chr13	303580	304023	Peak40
chr13	305835	306147	Peak41
chr13	311727	311962	Peak42
chr13	318195	318686	Peak43
chr13	337024	337522	Peak44
chr13	351475	351793	Peak45
chr13	354400	354931	Peak46
chr13	361323	361758	Peak47
chr13	365417	365673	Peak48
chr13	368166	368682	Peak49
chr13	373472	374246	Peak50
chr13	382519	383012	Peak51
chr13	383174	383418	Peak52
chr13	388785	389057	Peak53
chr13	390484	390741	Peak54
chr13	404749	405009	Peak55
chr13	405932	406317	Peak56
chr13	420578	420993	Peak57
chr13	428496	428912	Peak58
chr13	432561	432761	Peak59
chr13	447647	447978	Peak60
chr13	484920	485161	Peak61
chr13	509836	510428	Peak62
chr13	513873	514171	Peak63
chr13	518187	518556	Peak64
chr13	536160	536436	Peak65
chr13	544743	545084	Peak66
chr13	546613	546813	Peak67
chr13	552450	552748	Peak68
chr13	558996	559262	Peak69
chr13	562497	562764	Peak70
chr13	568374	568736	Peak71
chr13	585460	585817	Peak72
chr13	593036	593315	Peak73
chr13	595501	595818	Peak74
chr13	600753	601022	Peak75
chr13	605412	605970	Peak76
chr13	616488	616709	Peak77
chr13	619413	619666	Peak78
chr13	622429	622984	Peak79
chr13	631829	632029	Peak80
chr13	639783	640076	Peak81
chr13	645705	645940	Peak82
chr13	651089	651365	Peak83
chr13	656111	656391	Peak84
chr13	662865	663202	Peak85
chr13	663418	663663	Peak86
chr13	673657	674149	Peak87
chr13	674452	674660	Peak88
chr13	680920	681186	Peak89
chr13	686881	687377	Peak90
chr13	695950	696399	Peak91
chr13	697534	697952	Peak92
chr13	701188	701437	Peak93
chr13	706663	707130	Peak94
chr13	712921	713233	Peak95
chr13	713979	714384	Peak96
chr13	715383	715987	Peak97
chr13	728073	728490	Peak98
chr13	745415	745973	Peak99
chr13	751296	751667	Peak100
chr13	754268	754468	Peak101
chr13	759049	759389	Peak102
chr13	770948	771180	Peak103
chr13	795354	795554	Peak104
chr13	800694	800894	Peak105
chr13	819869	820088	Peak106
chr13	833987	834365	Peak107
chr13	846848	847125	Peak108
chr13	849002	849454	Peak109
chr13	857335	858089	Peak110
chr13	863981	864503	Peak111
chr13	875088	875422	Peak112
chr13	887917	888279	Peak113
chr13	896456	896915	Peak114
chr13	922286	922490	Peak115
chr13	924638	924906	Peak116
chr13	940706	941128	Peak117
chr13	954755	954966	Peak118
chr13	957709	958079	Peak119
chr13	961740	962057	Peak120
chr13	970336	970689	Peak121
chr13	971767	972131	Peak122
chr13	981985	982215	Peak123
chr13	991998	992293	Peak124
chr13	1001541	1001942	Peak125
chr13	1003560	1004008	Peak126
chr13	1012095	1012365	Peak127
chr13	1014670	1014891	Peak128
chr13	1023058	1023342	Peak129
chr13	1027070	1027734	Peak130
chr13	1032803	1033219	Peak131
chr13	1039591	1039953	Peak132
chr13	1042753	1043315	Peak133
chr13	1044686	1044890	Peak134
chr13	1047788	1048117	Peak135
chr13	1052957	1053676	Peak136
chr13	1064975	1065560	Peak137
chr13	1067469	1067715	Peak138
chr13	1080207	1080487	Peak139
chr13	1091725	1091991	Peak140
chr13	1094493	1094741	Peak141
chr13	1097333	1097583	Peak142
chr13	1104598	1104984	Peak143
chr13	1115957	1116259	Peak144
chr13	1124767	1125236	Peak145
chr13	1132035	1132255	Peak146
chr13	1135213	1135555	Peak147
chr13	1137503	1138050	Peak148
chr13	1142969	1143330	Peak149
chr13	1150833	1151073	Peak150
chr13	1179270	1179485	Peak151
chr13	1179651	1179901	Peak152
chr13	1195412	1195654	Peak153
chr13	1199234	1199458	Peak154
chr13	1220154	1220657	Peak155
chr13	1222126	1222349	Peak156
chr13	1229664	1230132	Peak157
chr13	1254275	1254594	Peak158
chr13	1258624	1258950	Peak159
chr13	1264295	1264508	Peak160
chr13	1265025	1265363	Peak161
chr13	1266647	1267096	Peak162
chr13	1280822	1281246	Peak163
chr13	1287050	1287543	Peak164
chr13	1287679	1288115	Peak165
chr13	1293149	1293711	Peak166
chr13	1302146	1302626	Peak167
chr13	1310914	1311789	Peak168
chr13	1315900	1316128	Peak169
chr13	1316612	1316868	Peak170
chr13	1324290	1325153	Peak171
chr13	1334599	1334799	Peak172
chr13	1352172	1352713	Peak173
chr13	1355930	1356286	Peak174
chr13	1356868	1357253	Peak175
chr13	1362545	1362748	Peak176
chr13	1373277	1373477	Peak177
chr13	1380292	1380851	Peak178
chr13	1389355	1389809	Peak179
chr13	1390074	1390274	Peak180
chr13	1401059	1401407	Peak181
chr13	1408547	1408767	Peak182
chr13	1414788	1415141	Peak183
chr13	1418686	1419005	Peak184
chr13	1427185	1427743	Peak185
chr13	1440826	1441133	Peak186
chr13	1448987	1449478	Peak187
chr13	1456227	1456427	Peak188
chr13	1456794	1457045	Peak189
chr13	1471000	1472041	Peak190
chr13	1477703	1477903	Peak191
chr13	1479869	1480759	Peak192
chr13	1482199	1482399	Peak193
chr13	1488579	1489037	Peak194
chr13	1489255	1489813	Peak195
chr13	1496992	1497354	Peak196
chr13	1528194	1528884	Peak197
chr13	1541108	1541334	Peak198
chr13	1549226	1549657	Peak199
chr13	1568186	1568386	Peak200
chr13	1576946	1577200	Peak201
chr13	1589358	1589672	Peak202
chr13	1594108	1594457	Peak203
chr13	1613564	1614108	Peak204
chr13	1623453	1623655	Peak205
chr13	1635515	1635877	Peak206
chr13	1676989	1677438	Peak207
chr13	1691840	1692044	Peak208
chr13	1701821	1702191	Peak209
chr13	1739272	1739529	Peak210
chr13	1757769	1758138	Peak211
chr13	1759066	1759611	Peak212
chr13	1796347	1796593	Peak213
chr13	1823026	1823250	Peak214
chr13	1839847	1840098	Peak215
chr13	1841997	1842383	Peak216
chr13	1855526	1855772	Peak217
chr13	1865470	1865735	Peak218
chr13	1873182	1873651	Peak219
chr13	1886422	1887047	Peak220
chr13	1891472	1891922	Peak221
chr13	1897935	1898148	Peak222
chr13	1912834	1913034	Peak223
chr13	1913239	1913469	Peak224
chr13	1925650	1926017	Peak225
chr13	1931049	1931439	Peak226
chr13	1946145	1947038	Peak227
chr13	1951891	1952175	Peak228
chr13	1963393	1963925	Peak229
chr13	1970754	1970980	Peak230
chr13	1994529	1994782	Peak231
chr13	2012500	2012778	Peak232
chr13	2028243	2028526	Peak233
chr13	2037286	2037748	Peak234
chr13	2039728	2040086	Peak235
chr13	2050150	2050698	Peak236
chr13	2050850	2051090	Peak237
chr13	2053432	2053647	Peak238
chr13	2058435	2059115	Peak239
chr13	2072192	2072415	Peak240
chr13	2077850	2078050	Peak241
chr13	2087548	2088752	Peak242
chr13	2094090	2094444	Peak243
chr13	2127244	2127558	Peak244
chr13	2137296	2137994	Peak245
chr13	2146168	2146523	Peak246
chr13	2159573	2159813	Peak247
chr13	2173026	2173300	Peak248
chr13	2173802	2174079	Peak249
chr13	2174234	2174575	Peak250
chr13	2186001	2186255	Peak251
chr13	2190694	2190939	Peak252
chr13	2208772	2209444	Peak253
chr13	2211281	2211900	Peak254
chr13	2220312	2220655	Peak255
chr13	2222276	2222793	Peak256
chr13	2224612	2224944	Peak257
chr13	2225409	2225795	Peak258
chr13	2231435	2231679	Peak259
chr13	2232406	2232781	Peak260
chr13	2252512	2252846	Peak261
chr13	2261089	2261289	Peak262
chr13	2263753	2264349	Peak263
chr13	2269531	2269731	Peak264
chr13	2275368	2275625	Peak265
chr13	2285398	2285612	Peak266
chr13	2290696	2291206	Peak267
chr13	2296174	2296462	Peak268
chr13	2297575	2298115	Peak269
chr13	2298417	2298688	Peak270
chr13	2301205	2301443	Peak271
chr13	2301770	2302022	Peak272
chr13	2307652	2308147	Peak273
chr13	2309713	2310027	Peak274
chr13	2317781	2318320	Peak275
chr13	2319734	2319991	Peak276
chr13	2323763	2324670	Peak277
chr13	2331128	2331434	Peak278
chr13	2344745	2344945	Peak279
chr13	2349610	2349914	Peak280
chr13	2359391	2359591	Peak281
chr13	2372229	2372549	Peak282
chr13	2383175	2383448	Peak283
chr13	2385127	2385386	Peak284
chr13	2388614	2388852	Peak285
chr13	2408450	2408685	Peak286
chr13	2416253	2416572	Peak287
chr13	2426150	2426554	Peak288
chr13	2427605	2428418	Peak289
chr13	2438959	2439425	Peak290
chr13	2446963	2447375	Peak291
chr13	2453532	2453821	Peak292
chr13	2459799	2460175	Peak293
chr13	2468260	2468466	Peak294
chr13	2474172	2474372	Peak295
chr13	2485148	2485358	Peak296
chr13	2490539	2490925	Peak297
chr13	2503446	2503646	Peak298
chr13	2505337	2505712	Peak299
chr13	2510065	2510299	Peak300
chr13	2513772	2514044	Peak301
chr13	2514779	2515003	Peak302
chr13	2523945	2524633	Peak303
chr13	2530467	2530700	Peak304
chr13	2536896	2537096	Peak305
chr13	2546449	2546697	Peak306
chr13	2564084	2564291	Peak307
chr13	2569563	2569775	Peak308
chr13	2574743	2575130	Peak309
chr13	2592973	2593178	Peak310
chr13	2594929	2595142	Peak311
chr13	2603419	2603915	Peak312
chr13	2614963	2615270	Peak313
chr13	2617582	2618196	Peak314
chr13	2635186	2635446	Peak315
chr13	2639497	2639779	Peak316
chr13	2655560	2655818	Peak317
chr13	2692066	2692320	Peak318
chr13	2692546	2692853	Peak319
chr13	2707537	2707809	Peak320
chr13	2712286	2712600	Peak321
chr13	2713781	2714053	Peak322
chr13	2719752	2720199	Peak323
chr13	2727420	2727620	Peak324
chr13	2732930	2733142	Peak325
chr13	2740317	2740517	Peak326
chr13	2745688	2745894	Peak327
chr13	2770058	2770258	Peak328
chr13	2791450	2791688	Peak329
chr13	2816930	2817165	Peak330
chr13	2825659	2826346	Peak331
chr13	2836506	2837053	Peak332
chr13	2843876	2844799	Peak333
chr13	2901478	2901749	Peak334
chr13	2918321	2918617	Peak335
chr13	2932237	2932605	Peak336
chr13	2942476	2942949	Peak337
chr13	2963627	2964012	Peak338
chr13	2976168	2976578	Peak339
chr13	2977922	2978164	Peak340
chr13	2983494	2983713	Peak341
chr13	2994116	2994324	Peak342
chr13	3013718	3014259	Peak343
chr13	3022315	3022540	Peak344
chr13	3026729	3027053	Peak345
chr13	3027188	3027833	Peak346
chr13	3032957	3033205	Peak347
chr13	3034446	3034673	Peak348
chr13	3049031	3049257	Peak349
chr13	3054623	3054837	Peak350
chr13	3065122	3065493	Peak351
chr13	3069066	3069274	Peak352
chr13	3077248	3077590	Peak353
chr13	3084183	3084422	Peak354
chr13	3094715	3094985	Peak355
chr13	3095330	3096226	Peak356
chr13	3101837	3102206	Peak357
chr13	3102701	3102974	Peak358
chr13	3113046	3113279	Peak359
chr13	3126579	3126856	Peak360
chr13	3133036	3133246	Peak361
chr13	3135378	3135654	Peak362
chr13	3160943	3161218	Peak363
chr13	3162805	3163154	Peak364
chr13	3168090	3168425	Peak365
chr13	3172983	3173240	Peak366
chr13	3184148	3184429	Peak367
chr13	3192694	3193033	Peak368
chr13	3196295	3196500	Peak369
chr13	3196714	3196963	Peak370
chr13	3202660	3203008	Peak371
chr13	3215457	3215709	Peak372
chr13	3217049	3217326	Peak373
chr13	3223633	3223838	Peak374
chr13	3235480	3235804	Peak375
chr13	3249630	3250109	Peak376
chr13	3257756	3257958	Peak377
chr13	3266425	3266660	Peak378
chr13	3281632	3282169	Peak379
chr13	3288760	3289038	Peak380
chr13	3301319	3301660	Peak381
chr13	3307578	3308183	Peak382
chr13	3311849	3312266	Peak383
chr13	3318331	3318672	Peak384
chr13	3318934	3319205	Peak385
chr13	3327740	3328000	Peak386
chr13	3335451	3335657	Peak387
chr13	3343770	3343998	Peak388
chr13	3374898	3375172	Peak389
chr13	3381202	3381430	Peak390
chr13	3382662	3383070	Peak391
chr13	3391092	3391409	Peak392
chr13	3402148	3402348	Peak393
chr13	3412289	3412554	Peak394
chr13	3429830	3430062	Peak395
chr13	3442337	3442567	Peak396
chr13	3461828	3462076	Peak397
chr13	3462389	3462609	Peak398
chr13	3475764	3476022	Peak399
chr13	3487348	3487584	Peak400
chr13	3488520	3488720	Peak401
chr13	3496877	3497367	Peak402
chr13	3497950	3498240	Peak403
chr13	3509750	3509972	Peak404
chr13	3517437	3518021	Peak405
chr13	3522451	3522958	Peak406
chr13	3524626	3524871	Peak407
chr13	3528239	3528604	Peak408
chr13	3532999	3533349	Peak409
chr13	3533622	3534003	Peak410
chr13	3535247	3535507	Peak411
chr13	3542928	3543156	Peak412
chr13	3545800	3546104	Peak413
chr13	3548779	3549112	Peak414
chr13	3561161	3561456	Peak415
chr13	3567185	3567849	Peak416
chr13	3573708	3573975	Peak417
chr13	3580697	3580907	Peak418
chr13	3582285	3582565	Peak419
chr13	3586149	3586600	Peak420
chr13	3590939	3591265	Peak421
chr13	3594202	3594487	Peak422
chr13	3596414	3596647	Peak423
chr13	3608996	3609489	Peak424
chr13	3628108	3628615	Peak425
chr13	3637066	3637345	Peak426
chr13	3637558	3637946	Peak427
chr13	3638312	3638573	Peak428
chr13	3653202	3653524	Peak429
chr13	3654809	3655039	Peak430
chr13	3663058	3663323	Peak431
chr13	3677926	3678287	Peak432
chr13	3696708	3696982	Peak433
chr13	3701900	3702124	Peak434
chr13	3711960	3712283	Peak435
chr13	3712776	3713024	Peak436
chr13	3727949	3728202	Peak437
chr13	3732271	3732696	Peak438
chr13	3738716	3739328	Peak439
chr13	3751715	3752018	Peak440
chr13	3763576	3764130	Peak441
chr13	3765006	3765525	Peak442
chr13	3774289	3774580	Peak443
chr13	3788293	3788836	Peak444
chr13	3808015	3808316	Peak445
chr13	3810000	3810328	Peak446
chr13	3815193	3815395	Peak447
chr13	3820114	3820427	Peak448
chr13	3825394	3825604	Peak449
chr13	3828460	3828669	Peak450
chr13	3843992	3844303	Peak451
chr13	3852377	3852952	Peak452
chr13	3859997	3860364	Peak453
chr13	3867765	3868021	Peak454
chr13	3878290	3878609	Peak455
chr13	3887240	3887466	Peak456
chr13	3916876	3917076	Peak457
chr13	3932520	3932727	Peak458
chr13	3957921	3958421	Peak459
chr13	3964700	3964942	Peak460
chr13	3965368	3965793	Peak461
chr13	3975478	3975705	Peak462
chr13	3986318	3986596	Peak463
chr13	3987249	3987762	Peak464
chr13	3991980	3992181	Peak465
chr13	3993846	3994076	Peak466
chr13	3996404	3996804	Peak467
chr13	3998341	3998625	Peak468
chr13	4002497	4002843	Peak469
chr13	4011679	4011879	Peak470
chr13	4020620	4021462	Peak471
chr13	4022864	4023235	Peak472
chr13	4038647	4039224	Peak473
chr13	4050458	4051040	Peak474
chr13	4059603	4060618	Peak475
chr13	4076050	4076392	Peak476
chr13	4077613	4077912	Peak477
chr13	4088204	4088413	Peak478
chr13	4104783	4105320	Peak479
chr13	4120949	4121757	Peak480
chr13	4130289	4130642	Peak481
chr13	4131773	4132057	Peak482
chr13	4135736	4135936	Peak483
chr13	4145664	4145988	Peak484
chr13	4146664	4147047	Peak485
chr13	4159377	4159876	Peak486
chr13	4164892	4165282	Peak487
chr13	4177576	4178063	Peak488
chr13	4190677	4190952	Peak489
chr13	4202964	4203262	Peak490
chr13	4211175	4211627	Peak491
chr13	4220082	4220324	Peak492
chr13	4228693	4228914	Peak493
chr13	4239786	4240138	Peak494
chr13	4241221	4241441	Peak495
chr13	4249169	4249516	Peak496
chr13	4274671	4275116	Peak497
chr13	4276872	4277086	Peak498
chr13	4283027	4283345	Peak499
chr13	4289156	4289921	Peak500
chr13	4307048	4307267	Peak501
chr13	4315631	4315831	Peak502
chr13	4319331	4319544	Peak503
chr13	4321967	4322762	Peak504
chr13	4326127	4326519	Peak505
chr13	4332087	4332356	Peak506
chr13	4340288	4340817	Peak507
chr13	4348725	4349348	Peak508
chr13	4350298	4350626	Peak509
chr13	4358602	4358819	Peak510
chr13	4365621	4366356	Peak511
chr13	4385760	4386049	Peak512
chr13	4386831	4387236	Peak513
chr13	4394260	4394586	Peak514
chr13	4406170	4406380	Peak515
chr13	4408258	4408670	Peak516
chr13	4424502	4424945	Peak517
chr13	4433541	4433752	Peak518
chr13	4439955	4440227	Peak519
chr13	4448851	4449446	Peak520
chr13	4454274	4454476	Peak521
chr13	4454991	4455265	Peak522
chr13	4461434	4461634	Peak523
chr13	4469253	4469457	Peak524
chr13	4470537	4470789	Peak525
chr13	4486288	4486959	Peak526
chr13	4493207	4493645	Peak527
chr13	4502167	4503039	Peak528
chr13	4503212	4503993	Peak529
chr13	4509064	4509293	Peak530
chr13	4523967	4524380	Peak531
chr13	4524697	4525747	Peak532
chr13	4548361	4548764	Peak533
chr13	4552997	4553320	Peak534
chr13	4564811	4565096	Peak535
chr13	4571959	4572166	Peak536
chr13	4597685	4598032	Peak537
chr13	4609672	4610140	Peak538
chr13	4621574	4621868	Peak539
chr13	4630188	4630488	Peak540
chr13	4639521	4639735	Peak541
chr13	4645066	4645298	Peak542
chr13	4650411	4650708	Peak543
chr13	4654798	4655137	Peak544
chr13	4655978	4656207	Peak545
chr13	4658542	4659006	Peak546
chr13	4668672	4669142	Peak547
chr13	4671881	4672504	Peak548
chr13	4681287	4681783	Peak549
chr13	4690155	4690700	Peak550
chr13	4699092	4699299	Peak551
chr13	4702415	4702786	Peak552
chr13	4704419	4704619	Peak553
chr13	4706825	4707076	Peak554
chr13	4707927	4708140	Peak555
chr13	4716815	4717062	Peak556
chr13	4729958	4730431	Peak557
chr13	4730847	4731221	Peak558
chr13	4737095	4737295	Peak559
chr13	4742006	4742225	Peak560
chr13	4749548	4749869	Peak561
chr13	4751728	4751928	Peak562
chr13	4755841	4756180	Peak563
chr13	4777443	4777716	Peak564
chr13	4777854	4778560	Peak565
chr13	4783461	4784240	Peak566
chr13	4806510	4806710	Peak567
chr13	4812440	4812741	Peak568
chr13	4824536	4824882	Peak569
chr13	4838449	4838729	Peak570
chr13	4849904	4850328	Peak571
chr13	4856911	4857191	Peak572
chr13	4860513	4860793	Peak573
chr13	4860943	4861143	Peak574
chr13	4872318	4872591	Peak575
chr13	4879579	4880064	Peak576
chr13	4894014	4894289	Peak577
chr13	4900025	4900266	Peak578
chr13	4914081	4914329	Peak579
chr13	4927534	4927993	Peak580
chr13	4932491	4932691	Peak581
chr13	4938418	4938696	Peak582
chr13	4950615	4950838	Peak583
chr13	4969691	4969983	Peak584
chr13	4980198	4980507	Peak585
chr13	4981435	4981883	Peak586
chr13	4989360	4989665	Peak587
chr13	4999915	5000295	Peak588
chr13	5007362	5007747	Peak589
chr13	5012238	5012444	Peak590
chr13	5022616	5022836	Peak591
chr13	5025356	5025713	Peak592
chr13	5033916	5034134	Peak593
chr13	5035472	5035879	Peak594
chr13	5040036	5040360	Peak595
chr13	5048453	5048719	Peak596
chr13	5065310	5065544	Peak597
chr13	5067102	5067452	Peak598
chr13	5091180	5091496	Peak599
chr13	5107161	5107463	Peak600
chr13	5122200	5122734	Peak601
chr13	5128990	5129450	Peak602
chr13	5141221	5141580	Peak603
chr13	5153412	5153788	Peak604
chr13	5165394	5165653	Peak605
chr13	5182808	5183206	Peak606
chr13	5193998	5194231	Peak607
chr13	5211917	5212192	Peak608
chr13	5219551	5219780	Peak609
chr13	5245252	5246315	Peak610
chr13	5250980	5251181	Peak611
chr13	5261746	5262009	Peak612
chr13	5264147	5264423	Peak613
chr13	5267445	5267651	Peak614
chr13	5270248	5270621	Peak615
chr13	5286187	5286430	Peak616
chr13	5320175	5320680	Peak617
chr13	5329916	5330152	Peak618
chr13	5331371	5331599	Peak619
chr13	5335779	5336161	Peak620
chr13	5343284	5343512	Peak621
chr13	5343707	5344022	Peak622
chr13	5348761	5348999	Peak623
chr13	5358925	5359189	Peak624
chr13	5363911	5364111	Peak625
chr13	5384195	5384520	Peak626
chr13	5393113	5393335	Peak627
chr13	5408200	5408687	Peak628
chr13	5413360	5413560	Peak629
chr13	5419790	5420127	Peak630
chr13	5428220	5428536	Peak631
chr13	5433814	5434039	Peak632
chr13	5434734	5435019	Peak633
chr13	5438944	5439376	Peak634
chr13	5445672	5445957	Peak635
chr13	5452932	5453168	Peak636
chr13	5459766	5459973	Peak637
chr13	5469411	5469629	Peak638
chr13	5477806	5478306	Peak639
chr13	5483468	5483948	Peak640
chr13	5495565	5496013	Peak641
chr13	5497387	5497587	Peak642
chr13	5506951	5507168	Peak643
chr13	5508553	5508854	Peak644
chr13	5517013	5517215	Peak645
chr13	5519256	5519568	Peak646
chr13	5530696	5531153	Peak647
chr13	5531315	5531594	Peak648
chr13	5535114	5535333	Peak649
chr13	5539939	5540172	Peak650
chr13	5556488	5556751	Peak651
chr13	5568223	5568475	Peak652
chr13	5576463	5576782	Peak653
chr13	5580764	5581016	Peak654
chr13	5592242	5592463	Peak655
chr13	5596315	5596698	Peak656
chr13	5602502	5602868	Peak657
chr13	5612433	5612982	Peak658
chr13	5613729	5614169	Peak659
chr13	5620233	5620598	Peak660
chr13	5630774	5631012	Peak661
chr13	5633388	5633922	Peak662
chr13	5638931	5639447	Peak663
chr13	5646299	5646663	Peak664
chr13	5655197	5655497	Peak665
chr13	5656328	5656833	Peak666
chr13	5662672	5662925	Peak667
chr13	5664277	5664815	Peak668
chr13	5673037	5673332	Peak669
chr13	5675966	5676392	Peak670
chr13	5682616	5682890	Peak671
chr13	5696205	5696511	Peak672
chr13	5714731	5715096	Peak673
chr13	5715355	5715937	Peak674
chr13	5724826	5725127	Peak675
chr13	5725804	5726120	Peak676
chr13	5733484	5733750	Peak677
chr13	5744970	5745353	Peak678
chr13	5755443	5755794	Peak679
chr13	5763900	5764259	Peak680
chr13	5766482	5766988	Peak681
chr13	5771893	5772100	Peak682
chr13	5789549	5790021	Peak683
chr13	5801329	5801529	Peak684
chr13	5806106	5806521	Peak685
chr13	5814430	5814779	Peak686
chr13	5816594	5817053	Peak687
chr13	5829381	5829819	Peak688
chr13	5832014	5832216	Peak689
chr13	5834987	5835626	Peak690
chr13	5856580	5856780	Peak691
chr13	5864062	5864262	Peak692
chr13	5866147	5866748	Peak693
chr13	5867145	5867397	Peak694
chr13	5872261	5872517	Peak695
chr13	5878274	5878569	Peak696
chr13	5887689	5887958	Peak697
chr13	5896727	5897457	Peak698
chr13	5903265	5903727	Peak699
chr13	5912828	5913234	Peak700
chr13	5923525	5923787	Peak701
chr13	5926221	5926495	Peak702
chr13	5947243	5948345	Peak703
chr13	5953634	5953935	Peak704
chr13	5978009	5978271	Peak705
chr13	5984880	5985442	Peak706
chr13	5989630	5990231	Peak707
chr13	5995941	5996147	Peak708
chr13	6004664	6004947	Peak709
chr13	6013908	6014153	Peak710
chr13	6025345	6025545	Peak711
chr13	6025828	6026444	Peak712
chr13	6037282	6037621	Peak713
chr13	6044281	6045100	Peak714
chr13	6047681	6047947	Peak715
chr13	6054916	6056033	Peak716
chr13	6056947	6057281	Peak717
chr13	6086793	6087040	Peak718
chr13	6117276	6117540	Peak719
chr13	6118355	6118673	Peak720
chr13	6155656	6155974	Peak721
chr13	6156298	6156666	Peak722
chr13	6194795	6195240	Peak723
chr13	6198100	6198500	Peak724
chr13	6210523	6210972	Peak725
chr13	6217949	6218493	Peak726
chr13	6223813	6224291	Peak727
chr13	6234676	6234876	Peak728
chr13	6243863	6244063	Peak729
chr13	6251081	6251445	Peak730
chr13	6257634	6258020	Peak731
chr13	6258232	6258638	Peak732
chr13	6267012	6267281	Peak733
chr13	6270099	6270299	Peak734
chr13	6284868	6285145	Peak735
chr13	6288459	6288677	Peak736
chr13	6289282	6290072	Peak737
chr13	6296584	6296832	Peak738
chr13	6314832	6315073	Peak739
chr13	6343374	6344966	Peak740
chr13	6357401	6357601	Peak741
chr13	6367667	6367983	Peak742
chr13	6374997	6375290	Peak743
chr13	6377536	6377897	Peak744
chr13	6383539	6383766	Peak745
chr13	6392647	6392866	Peak746
chr13	6419210	6419410	Peak747
chr13	6421071	6421332	Peak748
chr13	6426636	6426862	Peak749
chr13	6459778	6460278	Peak750
chr13	6470756	6471708	Peak751
chr13	6485166	6485446	Peak752
chr13	6491327	6491527	Peak753
chr13	6499300	6499620	Peak754
chr13	6526708	6527088	Peak755
chr13	6533288	6533542	Peak756
chr13	6538765	6539011	Peak757
chr13	6546779	6547272	Peak758
chr13	6564615	6565177	Peak759
chr13	6570592	6570976	Peak760
chr13	6598031	6598275	Peak761
chr13	6604052	6604450	Peak762
chr13	6611896	6612233	Peak763
chr13	6617820	6618078	Peak764
chr13	6631195	6631665	Peak765
chr13	6649068	6649283	Peak766
chr13	6651121	6651405	Peak767
chr13	6657642	6658186	Peak768
chr13	6659850	6660140	Peak769
chr13	6676174	6676505	Peak770
chr13	6683814	6684132	Peak771
chr13	6689221	6689736	Peak772
chr13	6690718	6690951	Peak773
chr13	6691820	6692127	Peak774
chr13	6696023	6696300	Peak775
chr13	6727074	6727722	Peak776
chr13	6727979	6728196	Peak777
chr13	6738905	6739176	Peak778
chr13	6740091	6740376	Peak779
chr13	6740914	6741125	Peak780
chr13	6780556	6780836	Peak781
chr13	6788563	6789199	Peak782
chr13	6799185	6799453	Peak783
chr13	6805755	6805973	Peak784
chr13	6845394	6845594	Peak785
chr13	6854475	6855090	Peak786
chr13	6864634	6864834	Peak787
chr13	6869106	6869361	Peak788
chr13	6881533	6881841	Peak789
chr13	6887392	6887592	Peak790
chr13	6904676	6905088	Peak791
chr13	6910090	6910315	Peak792
chr13	6915470	6915778	Peak793
chr13	6917697	6918234	Peak794
chr13	6942848	6943348	Peak795
chr13	6957998	6958399	Peak796
chr13	6966750	6966953	Peak797
chr13	6974105	6974307	Peak798
chr13	6992157	6992574	Peak799
chr13	6995470	6995680	Peak800
chr13	7004939	7005183	Peak801
chr13	7025851	7026098	Peak802
chr13	7026439	7026639	Peak803
chr13	7032701	7032906	Peak804
chr13	7033297	7033627	Peak805
chr13	7033801	7034251	Peak806
chr13	7035641	7036486	Peak807
chr13	7041298	7041861	Peak808
chr13	7053204	7053509	Peak809
chr13	7057079	7057279	Peak810
chr13	7100355	7100570	Peak811
chr13	7101273	7101953	Peak812
chr13	7132088	7132366	Peak813
chr13	7196475	7196871	Peak814
chr13	7197328	7197806	Peak815
chr13	7215255	7215840	Peak816
chr13	7227074	7227402	Peak817
chr13	7231345	7231701	Peak818
chr13	7232817	7233182	Peak819
chr13	7247018	7247218	Peak820
chr13	7247681	7247895	Peak821
chr13	7250552	7250784	Peak822
chr13	7266188	7266506	Peak823
chr13	7282007	7282252	Peak824
chr13	7299095	7299675	Peak825
chr13	7309389	7309709	Peak826
chr13	7315102	7315319	Peak827
chr13	7317681	7318024	Peak828
chr13	7326627	7326849	Peak829
chr13	7335727	7336014	Peak830
chr13	7353558	7353801	Peak831
chr13	7364874	7365074	Peak832
chr13	7366857	7367110	Peak833
chr13	7376417	7376628	Peak834
chr13	7384808	7385053	Peak835
chr13	7398911	7399119	Peak836
chr13	7404728	7404958	Peak837
chr13	7406436	7406913	Peak838
chr13	7414786	7415017	Peak839
chr13	7421026	7421238	Peak840
chr13	7438544	7438838	Peak841
chr13	7445051	7445305	Peak842
chr13	7448194	7448470	Peak843
chr13	7462161	7462526	Peak844
chr13	7473825	7474223	Peak845
chr13	7495298	7495759	Peak846
chr13	7523613	7523833	Peak847
chr13	7532947	7533166	Peak848
chr13	7544920	7545151	Peak849
chr13	7557656	7558074	Peak850
chr13	7574490	7574778	Peak851
chr13	7581699	7581899	Peak852
chr13	7593060	7593438	Peak853
chr13	7599754	7600003	Peak854
chr13	7606150	7606419	Peak855
chr13	7606681	7606923	Peak856
chr13	7614967	7615418	Peak857
chr13	7623554	7623870	Peak858
chr13	7640901	7641524	Peak859
chr13	7643098	7643312	Peak860
chr13	7667784	7667990	Peak861
chr13	7668434	7668689	Peak862
chr13	7669645	7670196	Peak863
chr13	7677642	7677899	Peak864
chr13	7681998	7682379	Peak865
chr13	7711411	7712184	Peak866
chr13	7718020	7718274	Peak867
chr13	7738052	7738357	Peak868
chr13	7749157	7749582	Peak869
chr13	7752697	7752913	Peak870
chr13	7760767	7761189	Peak871
chr13	7774695	7774970	Peak872
chr13	7777621	7777982	Peak873
chr13	7788309	7788631	Peak874
chr13	7799537	7799951	Peak875
chr13	7809353	7809885	Peak876
chr13	7817223	7817450	Peak877
chr13	7825136	7825474	Peak878
chr13	7833853	7834292	Peak879
chr13	7837625	7838229	Peak880
chr13	7854349	7854580	Peak881
chr13	7859058	7859282	Peak882
chr13	7864172	7864375	Peak883
chr13	7880484	7880766	Peak884
chr13	7883973	7884286	Peak885
chr13	7888073	7888275	Peak886
chr13	7904389	7904765	Peak887
chr13	7908200	7908419	Peak888
chr13	7910751	7911096	Peak889
chr13	7911440	7911722	Peak890
chr13	7918559	7918861	Peak891
chr13	7926318	7926558	Peak892
chr13	7933357	7933629	Peak893
chr13	7935903	7936312	Peak894
chr13	7938421	7938723	Peak895
chr13	7943844	7944073	Peak896
chr13	7945992	7946313	Peak897
chr13	7951604	7952021	Peak898
chr13	7953916	7954128	Peak899
chr13	7963292	7963517	Peak900
chr13	7963691	7964308	Peak901
chr13	7967964	7968914	Peak902
chr13	7973466	7973697	Peak903
chr13	7983105	7983328	Peak904
chr13	7985877	7986428	Peak905
chr13	7992389	7992744	Peak906
chr13	7999393	7999593	Peak907
chr13	8003672	8003965	Peak908
chr13	8011517	8012149	Peak909
chr13	8019412	8019631	Peak910
chr13	8022698	8022935	Peak911
chr13	8033884	8034084	Peak912
chr13	8041037	8041246	Peak913
chr13	8045576	8045834	Peak914
chr13	8046459	8046919	Peak915
chr13	8056130	8056388	Peak916
chr13	8060074	8060619	Peak917
chr13	8070212	8070544	Peak918
chr13	8084169	8084382	Peak919
chr13	8092104	8092387	Peak920
chr13	8103327	8103549	Peak921
chr13	8104049	8104534	Peak922
chr13	8110098	8110640	Peak923
chr13	8122087	8122409	Peak924
chr13	8137389	8137589	Peak925
chr13	8149511	8149723	Peak926
chr13	8150628	8151231	Peak927
chr13	8156812	8157076	Peak928
chr13	8160976	8161295	Peak929
chr13	8168027	8168291	Peak930
chr13	8179953	8180349	Peak931
chr13	8190780	8191131	Peak932
chr13	8192332	8192551	Peak933
chr13	8201146	8201507	Peak934
chr13	8206015	8206352	Peak935
chr13	8212801	8213274	Peak936
chr13	8220029	8220373	Peak937
chr13	8234321	8235441	Peak938
chr13	8257252	8257598	Peak939
chr13	8257881	8258367	Peak940
chr13	8264090	8264596	Peak941
chr13	8279559	8279994	Peak942
chr13	8281037	8281289	Peak943
chr13	8287143	8287479	Peak944
chr13	8297329	8297705	Peak945
chr13	8299873	8300120	Peak946
chr13	8310736	8310990	Peak947
chr13	8319666	8320107	Peak948
chr13	8333105	8333305	Peak949
chr13	8337337	8337674	Peak950
chr13	8347071	8347279	Peak951
chr13	8358600	8359150	Peak952
chr13	8362812	8363045	Peak953
chr13	8411360	8411623	Peak954
chr13	8417649	8417879	Peak955
chr13	8418017	8418377	Peak956
chr13	8419329	8420101	Peak957
chr13	8482425	8482678	Peak958
chr13	8664944	8665454	Peak959
chr13	8670988	8671306	Peak960
chr13	8676150	8676712	Peak961
chr13	8683197	8683493	Peak962
chr13	8683636	8684024	Peak963
chr13	8700367	8700612	Peak964
chr13	8700802	8701004	Peak965
chr13	8703487	8703804	Peak966
chr13	8710370	8710595	Peak967
chr13	8711743	8711983	Peak968
chr13	8725169	8725389	Peak969
chr13	8732700	8733159	Peak970
chr13	8738999	8739387	Peak971
chr13	8741288	8741895	Peak972
chr13	8749117	8749449	Peak973
chr13	8749878	8750078	Peak974
chr13	8750494	8750818	Peak975
chr13	8757040	8757547	Peak976
chr13	8760699	8760985	Peak977
chr13	8772759	8773090	Peak978
chr13	8773606	8773936	Peak979
chr13	8779205	8779691	Peak980
chr13	8791902	8792246	Peak981
chr13	8796955	8797206	Peak982
chr13	8801015	8801259	Peak983
chr13	8807775	8808210	Peak984
chr13	8811119	8811431	Peak985
chr13	8833417	8833667	Peak986
chr13	8879493	8879913	Peak987
chr13	8880332	8880728	Peak988
chr13	8888385	8888585	Peak989
chr13	8911850	8912332	Peak990
chr13	8912888	8913107	Peak991
chr13	8914002	8914293	Peak992
chr13	8919734	8920305	Peak993
chr13	8924703	8925624	Peak994
chr13	8935815	8936385	Peak995
chr13	8960062	8960315	Peak996
chr13	8968287	8968640	Peak997
chr13	8976128	8976328	Peak998
chr13	8977601	8977890	Peak999
chr13	8988377	8989253	Peak1000
chr13	9020184	9020631	Peak1001
chr13	9022639	9023048	Peak1002
chr13	9036665	9036900	Peak1003
chr13	9038261	9038510	Peak1004
chr13	9070493	9070949	Peak1005
chr13	9084689	9085192	Peak1006
chr13	9095300	9095597	Peak1007
chr13	9096314	9096549	Peak1008
chr13	9101340	9101747	Peak1009
chr13	9107804	9108100	Peak1010
chr13	9124397	9125291	Peak1011
chr13	9132320	9132530	Peak1012
chr13	9139516	9139790	Peak1013
chr13	9146450	9146849	Peak1014
chr13	9147321	9147682	Peak1015
chr13	9183849	9184601	Peak1016
chr13	9193644	9193854	Peak1017
chr13	9207492	9207956	Peak1018
chr13	9213849	9214100	Peak1019
chr13	9240605	9241213	Peak1020
chr13	9245898	9246098	Peak1021
chr13	9248900	9249314	Peak1022
chr13	9263277	9263794	Peak1023
chr13	9266550	9266750	Peak1024
chr13	9279102	9279526	Peak1025
chr13	9286445	9287031	Peak1026
chr13	9295903	9296187	Peak1027
chr13	9298598	9298798	Peak1028
chr13	9299246	9299460	Peak1029
chr13	9307083	9307417	Peak1030
chr13	9309648	9309917	Peak1031
chr13	9312220	9312478	Peak1032
chr13	9324406	9324621	Peak1033
chr13	9333997	9334279	Peak1034
chr13	9336304	9336620	Peak1035
chr13	9341999	9342297	Peak1036
chr13	9347022	9347578	Peak1037
chr13	9369065	9369420	Peak1038
chr13	9374828	9375247	Peak1039
chr13	9381901	9382145	Peak1040
chr13	9382492	9383319	Peak1041
chr13	9388774	9388994	Peak1042
chr13	9389641	9389888	Peak1043
chr13	9393922	9394157	Peak1044
chr13	9402944	9403245	Peak1045
chr13	9417448	9417926	Peak1046
chr13	9425637	9425843	Peak1047
chr13	9427653	9427859	Peak1048
chr13	9431514	9431757	Peak1049
chr13	9434831	9435039	Peak1050
chr13	9442232	9442432	Peak1051
chr13	9453002	9453220	Peak1052
chr13	9467533	9467733	Peak1053
chr13	9479362	9479609	Peak1054
chr13	9494988	9495215	Peak1055
chr13	9496064	9496540	Peak1056
chr13	9502161	9502404	Peak1057
chr13	9504449	9504649	Peak1058
chr13	9513558	9513898	Peak1059
chr13	9516732	9516985	Peak1060
chr13	9518420	9518640	Peak1061
chr13	9526268	9526495	Peak1062
chr13	9530439	9530664	Peak1063
chr13	9544835	9545322	Peak1064
chr13	9550764	9551028	Peak1065
chr13	9567037	9567263	Peak1066
chr13	9571376	9571802	Peak1067
chr13	9579461	9579720	Peak1068
chr13	9583857	9584073	Peak1069
chr13	9584807	9585164	Peak1070
chr13	9604233	9604521	Peak1071
chr13	9606792	9606992	Peak1072
chr13	9647914	9648354	Peak1073
chr13	9654212	9654489	Peak1074
chr13	9656463	9656735	Peak1075
chr13	9658295	9658536	Peak1076
chr13	9682964	9683243	Peak1077
chr13	9692797	9693018	Peak1078
chr13	9704846	9705102	Peak1079
chr13	9705432	9705728	Peak1080
chr13	9714193	9714426	Peak1081
chr13	9717266	9717567	Peak1082
chr13	9731784	9732032	Peak1083
chr13	9737994	9738279	Peak1084
chr13	9751740	9751962	Peak1085
chr13	9761858	9762118	Peak1086
chr13	9763349	9763563	Peak1087
chr13	9764086	9764306	Peak1088
chr13	9775693	9776080	Peak1089
chr13	9782496	9782840	Peak1090
chr13	9795252	9795489	Peak1091
chr13	9798187	9798542	Peak1092
chr13	9799929	9800250	Peak1093
chr13	9806923	9807399	Peak1094
chr13	9819711	9819997	Peak1095
chr13	9825913	9826381	Peak1096
chr13	9826546	9826782	Peak1097
chr13	9827039	9827239	Peak1098
chr13	9833867	9834114	Peak1099
chr13	9836801	9837028	Peak1100
chr13	9864595	9864797	Peak1101
chr13	9876668	9876965	Peak1102
chr13	9878743	9878943	Peak1103
chr13	9884369	9884641	Peak1104
chr13	9895774	9896140	Peak1105
chr13	9904498	9904824	Peak1106
chr13	9913567	9913882	Peak1107
chr13	9924553	9925066	Peak1108
chr13	9928263	9928536	Peak1109
chr13	9934657	9934900	Peak1110
chr13	9958783	9959295	Peak1111
chr13	9964080	9964304	Peak1112
chr13	9973046	9973481	Peak1113
chr13	9974962	9975232	Peak1114
chr13	9981940	9982177	Peak1115
chr13	9992611	9992885	Peak1116
chr13	9997795	9998264	Peak1117
chr13	10018655	10019233	Peak1118
chr13	10043103	10043303	Peak1119
chr13	10044010	10044262	Peak1120
chr13	10047386	10047778	Peak1121
chr13	10058919	10059191	Peak1122
chr13	10063818	10064181	Peak1123
chr13	10064603	10064969	Peak1124
chr13	10078013	10078312	Peak1125
chr13	10086478	10087051	Peak1126
chr13	10092694	10092978	Peak1127
chr13	10094856	10095290	Peak1128
chr13	10098078	10098280	Peak1129
chr13	10109510	10109881	Peak1130
chr13	10121422	10122062	Peak1131
chr13	10128416	10128865	Peak1132
chr13	10133522	10134166	Peak1133
chr13	10135650	10135958	Peak1134
chr13	10142217	10142498	Peak1135
chr13	10153628	10154084	Peak1136
chr13	10159749	10160160	Peak1137
chr13	10176945	10177145	Peak1138
chr13	10178095	10178469	Peak1139
chr13	10178838	10179314	Peak1140
chr13	10185159	10185993	Peak1141
chr13	10192809	10193054	Peak1142
chr13	10196987	10197282	Peak1143
chr13	10201177	10201858	Peak1144
chr13	10207269	10207592	Peak1145
chr13	10219264	10219560	Peak1146
chr13	10236105	10236322	Peak1147
chr13	10237098	10237767	Peak1148
chr13	10242589	10242840	Peak1149
chr13	10252522	10252920	Peak1150
chr13	10261384	10261659	Peak1151
chr13	10283267	10283483	Peak1152
chr13	10284106	10284574	Peak1153
chr13	10295983	10296632	Peak1154
chr13	10308829	10309146	Peak1155
chr13	10316811	10317079	Peak1156
chr13	10317952	10318374	Peak1157
chr13	10319316	10319659	Peak1158
chr13	10338491	10338774	Peak1159
chr13	10348605	10348861	Peak1160
chr13	10364384	10364817	Peak1161
chr13	10387471	10387864	Peak1162
chr13	10396385	10396915	Peak1163
chr13	10398506	10398745	Peak1164
chr13	10409603	10409830	Peak1165
chr13	10410341	10410646	Peak1166
chr13	10413589	10413862	Peak1167
chr13	10422929	10423337	Peak1168
chr13	10431602	10431819	Peak1169
chr13	10437400	10437933	Peak1170
chr13	10451556	10451778	Peak1171
chr13	10462155	10462670	Peak1172
chr13	10468816	10469072	Peak1173
chr13	10474196	10474476	Peak1174
chr13	10490626	10490881	Peak1175
chr13	10495409	10495731	Peak1176
chr13	10501847	10502056	Peak1177
chr13	10507157	10507362	Peak1178
chr13	10509422	10509741	Peak1179
chr13	10510431	10510676	Peak1180
chr13	10517108	10517457	Peak1181
chr13	10522147	10522371	Peak1182
chr13	10529242	10529627	Peak1183
chr13	10534569	10535170	Peak1184
chr13	10542209	10542521	Peak1185
chr13	10543920	10544120	Peak1186
chr13	10555655	10555915	Peak1187
chr13	10559209	10559430	Peak1188
chr13	10565603	10565984	Peak1189
chr13	10577685	10578105	Peak1190
chr13	10580673	10580877	Peak1191
chr13	10581029	10581257	Peak1192
chr13	10585399	10585835	Peak1193
chr13	10587202	10587548	Peak1194
chr13	10613365	10613598	Peak1195
chr13	10618646	10618909	Peak1196
chr13	10637900	10638711	Peak1197
chr13	10639719	10639978	Peak1198
chr13	10641330	10641580	Peak1199
chr13	10668770	10668970	Peak1200
chr13	10670281	10670536	Peak1201
chr13	10676017	10676339	Peak1202
chr13	10685033	10685390	Peak1203
chr13	10686746	10686953	Peak1204
chr13	10693516	10693972	Peak1205
chr13	10700606	10701171	Peak1206
chr13	10708174	10708596	Peak1207
chr13	10711298	10711570	Peak1208
chr13	10715995	10716269	Peak1209
chr13	10719822	10720053	Peak1210
chr13	10723456	10723747	Peak1211
chr13	10726824	10727117	Peak1212
chr13	10728289	10728539	Peak1213
chr13	10738806	10739041	Peak1214
chr13	10741284	10741793	Peak1215
chr13	10753817	10754217	Peak1216
chr13	10759147	10759823	Peak1217
chr13	10768924	10769124	Peak1218
chr13	10770062	10770363	Peak1219
chr13	10779546	10779809	Peak1220
chr13	10794106	10794863	Peak1221
chr13	10803278	10803478	Peak1222
chr13	10816353	10817302	Peak1223
chr13	10833785	10834010	Peak1224
chr13	10883480	10883814	Peak1225
chr13	10891183	10891433	Peak1226
chr13	10913470	10913941	Peak1227
chr13	10924698	10925118	Peak1228
chr13	10934934	10935176	Peak1229
chr13	10940258	10940619	Peak1230
chr13	10958507	10958784	Peak1231
chr13	10979203	10979475	Peak1232
chr13	11000453	11000780	Peak1233
chr13	11017181	11017447	Peak1234
chr13	11017665	11017903	Peak1235
chr13	11029890	11030107	Peak1236
chr13	11030900	11031149	Peak1237
chr13	11068080	11068367	Peak1238
chr13	11075535	11075735	Peak1239
chr13	11092824	11093097	Peak1240
chr13	11093394	11093967	Peak1241
chr13	11094899	11095168	Peak1242
chr13	11104593	11105028	Peak1243
chr13	11139072	11139352	Peak1244
chr13	11151612	11152476	Peak1245
chr13	11160735	11160939	Peak1246
chr13	11176519	11176835	Peak1247
chr13	11185324	11185775	Peak1248
chr13	11192696	11192908	Peak1249
chr13	11193641	11194350	Peak1250
chr13	11204773	11205028	Peak1251
chr13	11210406	11210690	Peak1252
chr13	11212517	11212771	Peak1253
chr13	11213086	11213319	Peak1254
chr13	11227567	11227857	Peak1255
chr13	11251703	11252609	Peak1256
chr13	11258113	11258367	Peak1257
chr13	11265694	11266495	Peak1258
chr13	11270243	11270557	Peak1259
chr13	11278816	11279252	Peak1260
chr13	11293296	11293766	Peak1261
chr13	11306841	11307347	Peak1262
chr13	11312616	11313084	Peak1263
chr13	11322913	11323224	Peak1264
chr13	11324147	11324652	Peak1265
chr13	11325880	11326095	Peak1266
chr13	11331488	11331863	Peak1267
chr13	11343812	11344136	Peak1268
chr13	11365459	11365740	Peak1269
chr13	11370521	11370876	Peak1270
chr13	11379944	11380165	Peak1271
chr13	11382921	11383164	Peak1272
chr13	11386665	11387575	Peak1273
chr13	11393710	11393947	Peak1274
chr13	11394413	11395061	Peak1275
chr13	11405908	11406216	Peak1276
chr13	11411405	11411714	Peak1277
chr13	11421361	11421759	Peak1278
chr13	11429111	11429807	Peak1279
chr13	11434131	11434341	Peak1280
chr13	11461931	11462169	Peak1281
chr13	11464486	11464694	Peak1282
chr13	11478456	11478898	Peak1283
chr13	11490257	11490790	Peak1284
chr13	11499535	11499845	Peak1285
chr13	11506875	11507372	Peak1286
chr13	11515346	11515780	Peak1287
chr13	11533726	11534329	Peak1288
chr13	11539448	11539670	Peak1289
chr13	11544247	11544883	Peak1290
chr13	11551530	11551749	Peak1291
chr13	11563171	11563519	Peak1292
chr13	11581402	11581605	Peak1293
chr13	11585177	11585427	Peak1294
chr13	11593204	11593562	Peak1295
chr13	11594797	11595366	Peak1296
chr13	11609737	11610075	Peak1297
chr13	11619544	11620214	Peak1298
chr13	11624764	11625191	Peak1299
chr13	11638853	11639053	Peak1300
chr13	11639975	11640265	Peak1301
chr13	11646417	11646703	Peak1302
chr13	11652687	11652904	Peak1303
chr13	11659607	11660106	Peak1304
chr13	11669815	11670320	Peak1305
chr13	11703736	11704305	Peak1306
chr13	11728168	11728462	Peak1307
chr13	11732278	11732563	Peak1308
chr13	11738569	11738941	Peak1309
chr13	11744135	11744368	Peak1310
chr13	11745548	11745817	Peak1311
chr13	11754644	11755212	Peak1312
chr13	11759676	11760094	Peak1313
chr13	11766367	11766619	Peak1314
chr13	11770123	11770436	Peak1315
chr13	11775195	11775651	Peak1316
chr13	11782300	11782713	Peak1317
chr13	11788090	11788290	Peak1318
chr13	11789710	11789940	Peak1319
chr13	11790842	11791126	Peak1320
chr13	11799258	11800079	Peak1321
chr13	11808637	11809247	Peak1322
chr13	11825779	11826200	Peak1323
chr13	11841941	11842294	Peak1324
chr13	11858441	11858791	Peak1325
chr13	11865131	11865403	Peak1326
chr13	11898577	11898803	Peak1327
chr13	11912042	11912444	Peak1328
chr13	11923200	11923494	Peak1329
chr13	11936430	11937019	Peak1330
chr13	11953505	11953832	Peak1331
chr13	12032554	12032880	Peak1332
chr13	12054504	12054833	Peak1333
chr13	12056901	12057107	Peak1334
chr13	12077614	12077858	Peak1335
chr13	12083532	12083735	Peak1336
chr13	12086445	12086645	Peak1337
chr13	12094552	12094783	Peak1338
chr13	12113915	12114175	Peak1339
chr13	12153059	12153876	Peak1340
chr13	12161809	12162157	Peak1341
chr13	12162374	12162574	Peak1342
chr13	12169063	12169733	Peak1343
chr13	12189244	12189579	Peak1344
chr13	12196877	12197077	Peak1345
chr13	12221777	12222041	Peak1346
chr13	12224402	12224733	Peak1347
chr13	12233576	12233776	Peak1348
chr13	12235048	12235527	Peak1349
chr13	12238977	12239177	Peak1350
chr13	12239723	12239960	Peak1351
chr13	12245861	12246061	Peak1352
chr13	12247698	12247908	Peak1353
chr13	12256977	12257275	Peak1354
chr13	12259247	12259605	Peak1355
chr13	12263203	12263407	Peak1356
chr13	12264828	12265486	Peak1357
chr13	12273849	12274589	Peak1358
chr13	12280337	12280604	Peak1359
chr13	12283542	12284110	Peak1360
chr13	12292596	12293082	Peak1361
chr13	12297888	12298264	Peak1362
chr13	12302512	12303122	Peak1363
chr13	12310553	12310875	Peak1364
chr13	12319885	12320397	Peak1365
chr13	12325306	12325838	Peak1366
chr13	12341157	12341505	Peak1367
chr13	12347984	12348603	Peak1368
chr13	12351583	12351783	Peak1369
chr13	12356892	12357092	Peak1370
chr13	12357602	12358386	Peak1371
chr13	12363405	12364119	Peak1372
chr13	12369613	12370724	Peak1373
chr13	12382677	12382961	Peak1374
chr13	12392390	12393109	Peak1375
chr13	12402284	12402507	Peak1376
chr13	12404905	12405214	Peak1377
chr13	12405412	12405676	Peak1378
chr13	12410210	12410644	Peak1379
chr13	12429106	12429483	Peak1380
chr13	12434677	12435440	Peak1381
chr13	12441168	12441596	Peak1382
chr13	12449531	12450970	Peak1383
chr13	12455451	12455758	Peak1384
chr13	12460450	12461125	Peak1385
chr13	12466283	12466743	Peak1386
chr13	12475577	12476634	Peak1387
chr13	12482084	12482284	Peak1388
chr13	12485213	12485607	Peak1389
chr13	12486995	12487346	Peak1390
chr13	12488753	12488956	Peak1391
chr13	12490882	12491183	Peak1392
chr13	12492150	12492468	Peak1393
chr13	12497838	12498038	Peak1394
chr13	12501285	12501859	Peak1395
chr13	12504910	12505113	Peak1396
chr13	12507375	12507818	Peak1397
chr13	12513769	12514186	Peak1398
chr13	12526870	12527085	Peak1399
chr13	12528295	12528659	Peak1400
chr13	12536037	12536380	Peak1401
chr13	12540378	12540719	Peak1402
chr13	12552593	12552851	Peak1403
chr13	12555368	12555694	Peak1404
chr13	12562137	12562400	Peak1405
chr13	12569581	12570779	Peak1406
chr13	12579178	12579440	Peak1407
chr13	12587027	12587353	Peak1408
chr13	12591400	12591600	Peak1409
chr13	12608508	12608790	Peak1410
chr13	12609327	12609615	Peak1411
chr13	12624564	12624773	Peak1412
chr13	12625232	12625565	Peak1413
chr13	12630592	12630991	Peak1414
chr13	12631458	12631924	Peak1415
chr13	12638432	12638705	Peak1416
chr13	12640654	12640940	Peak1417
chr13	12646111	12646628	Peak1418
chr13	12653139	12653603	Peak1419
chr13	12660690	12660908	Peak1420
chr13	12685093	12685314	Peak1421
chr13	12702512	12702795	Peak1422
chr13	12703234	12703623	Peak1423
chr13	12734982	12735182	Peak1424
chr13	12743186	12743420	Peak1425
chr13	12744024	12744224	Peak1426
chr13	12752645	12752998	Peak1427
chr13	12771785	12772108	Peak1428
chr13	12773672	12774204	Peak1429
chr13	12780227	12780657	Peak1430
chr13	12786405	12787193	Peak1431
chr13	12809143	12809374	Peak1432
chr13	12815193	12815428	Peak1433
chr13	12818618	12819072	Peak1434
chr13	12824321	12824584	Peak1435
chr13	12831818	12832195	Peak1436
chr13	12836723	12836958	Peak1437
chr13	12843699	12844002	Peak1438
chr13	12853986	12854186	Peak1439
chr13	12863497	12863892	Peak1440
chr13	12877258	12878011	Peak1441
chr13	12879296	12879539	Peak1442
chr13	12880808	12881008	Peak1443
chr13	12888059	12888473	Peak1444
chr13	12899452	12900062	Peak1445
chr13	12902729	12903162	Peak1446
chr13	12921526	12921914	Peak1447
chr13	12926436	12926898	Peak1448
chr13	12927320	12927705	Peak1449
chr13	12938226	12938483	Peak1450
chr13	12941471	12941757	Peak1451
chr13	12946716	12947014	Peak1452
chr13	12948960	12949200	Peak1453
chr13	12961138	12961462	Peak1454
chr13	12962253	12962502	Peak1455
chr13	12962719	12963144	Peak1456
chr13	12972945	12973727	Peak1457
chr13	12974292	12974753	Peak1458
chr13	12986414	12986944	Peak1459
chr13	12987348	12987877	Peak1460
chr13	13007606	13007936	Peak1461
chr13	13014827	13015111	Peak1462
chr13	13020771	13021092	Peak1463
chr13	13035913	13036145	Peak1464
chr13	13041382	13041584	Peak1465
chr13	13055453	13055691	Peak1466
chr13	13075469	13076481	Peak1467
chr13	13087694	13088177	Peak1468
chr13	13090001	13090358	Peak1469
chr13	13103925	13104492	Peak1470
chr13	13127117	13127391	Peak1471
chr13	13132948	13133392	Peak1472
chr13	13155266	13155803	Peak1473
chr13	13164688	13164985	Peak1474
chr13	13172727	13172959	Peak1475
chr13	13177126	13177351	Peak1476
chr13	13178800	13179040	Peak1477
chr13	13182585	13182830	Peak1478
chr13	13187591	13187924	Peak1479
chr13	13208807	13209007	Peak1480
chr13	13228226	13228704	Peak1481
chr13	13230795	13231258	Peak1482
chr13	13260357	13260573	Peak1483
chr13	13270446	13270663	Peak1484
chr13	13276300	13276763	Peak1485
chr13	13282495	13282695	Peak1486
chr13	13298977	13299356	Peak1487
chr13	13328016	13328269	Peak1488
chr13	13355620	13355922	Peak1489
chr13	13364071	13364370	Peak1490
chr13	13365101	13365400	Peak1491
chr13	13389358	13389582	Peak1492
chr13	13396606	13396836	Peak1493
chr13	13404460	13404681	Peak1494
chr13	13410784	13411089	Peak1495
chr13	13420576	13420862	Peak1496
chr13	13435794	13435994	Peak1497
chr13	13439540	13440327	Peak1498
chr13	13441500	13441881	Peak1499
chr13	13459763	13460015	Peak1500
chr13	13460292	13460493	Peak1501
chr13	13466159	13466359	Peak1502
chr13	13469120	13469484	Peak1503
chr13	13479934	13480283	Peak1504
chr13	13495251	13495500	Peak1505
chr13	13500751	13501116	Peak1506
chr13	13521297	13522123	Peak1507
chr13	13522687	13522924	Peak1508
chr13	13530775	13530990	Peak1509
chr13	13531949	13532408	Peak1510
chr13	13539611	13539851	Peak1511
chr13	13544057	13544307	Peak1512
chr13	13544495	13544876	Peak1513
chr13	13552863	13553163	Peak1514
chr13	13555013	13555213	Peak1515
chr13	13558276	13558492	Peak1516
chr13	13564336	13564681	Peak1517
chr13	13574673	13575108	Peak1518
chr13	13577611	13577815	Peak1519
chr13	13581191	13581670	Peak1520
chr13	13583842	13584096	Peak1521
chr13	13584378	13584655	Peak1522
chr13	13593908	13594529	Peak1523
chr13	13600138	13600522	Peak1524
chr13	13604588	13605024	Peak1525
chr13	13618695	13618966	Peak1526
chr13	13620923	13621248	Peak1527
chr13	13624799	13625122	Peak1528
chr13	13631777	13632170	Peak1529
chr13	13633628	13634003	Peak1530
chr13	13641360	13641580	Peak1531
chr13	13643184	13643749	Peak1532
chr13	13660542	13660860	Peak1533
chr13	13672516	13672811	Peak1534
chr13	13680288	13680547	Peak1535
chr13	13684222	13684661	Peak1536
chr13	13685515	13685781	Peak1537
chr13	13700052	13700304	Peak1538
chr13	13709585	13710185	Peak1539
chr13	13718017	13718489	Peak1540
chr13	13718730	13719365	Peak1541
chr13	13726519	13726812	Peak1542
chr13	13742481	13742720	Peak1543
chr13	13743518	13743933	Peak1544
chr13	13749892	13750113	Peak1545
chr13	13758037	13758345	Peak1546
chr13	13768030	13768262	Peak1547
chr13	13777974	13778209	Peak1548
chr13	13781310	13781608	Peak1549
chr13	13791033	13791615	Peak1550
chr13	13800279	13800552	Peak1551
chr13	13805513	13806673	Peak1552
chr13	13816080	13816340	Peak1553
chr13	13816646	13817032	Peak1554
chr13	13823608	13824169	Peak1555
chr13	13831786	13832275	Peak1556
chr13	13842244	13842444	Peak1557
chr13	13843679	13843880	Peak1558
chr13	13849321	13849753	Peak1559
chr13	13858111	13858664	Peak1560
chr13	13860481	13860808	Peak1561
chr13	13866920	13867636	Peak1562
chr13	13870887	13871565	Peak1563
chr13	13878650	13878894	Peak1564
chr13	13894060	13894405	Peak1565
chr13	13896237	13896480	Peak1566
chr13	13897713	13898038	Peak1567
chr13	13903953	13904212	Peak1568
chr13	13904510	13904828	Peak1569
chr13	13909513	13909773	Peak1570
chr13	13922177	13922703	Peak1571
chr13	13944052	13944479	Peak1572
chr13	13945865	13946105	Peak1573
chr13	13949700	13950094	Peak1574
chr13	13952693	13952900	Peak1575
chr13	13958876	13959130	Peak1576
chr13	13964887	13965142	Peak1577
chr13	13981071	13981843	Peak1578
chr13	13987798	13988154	Peak1579
chr13	13993310	13993785	Peak1580
chr13	13998812	13999127	Peak1581
chr13	14003946	14004227	Peak1582
chr13	14005213	14005511	Peak1583
chr13	14013072	14013343	Peak1584
chr13	14018607	14018842	Peak1585
chr13	14024139	14024902	Peak1586
chr13	14027251	14027530	Peak1587
chr13	14030170	14030434	Peak1588
chr13	14033397	14033989	Peak1589
chr13	14038640	14039016	Peak1590
chr13	14055835	14056044	Peak1591
chr13	14072542	14073251	Peak1592
chr13	14088661	14088971	Peak1593
chr13	14114357	14114709	Peak1594
chr13	14122942	14123633	Peak1595
chr13	14129156	14129572	Peak1596
chr13	14131022	14131368	Peak1597
chr13	14147081	14147367	Peak1598
chr13	14148688	14149043	Peak1599
chr13	14168620	14168940	Peak1600
chr13	14176424	14176807	Peak1601
chr13	14193808	14194038	Peak1602
chr13	14233794	14234426	Peak1603
chr13	14245139	14245445	Peak1604
chr13	14266029	14266308	Peak1605
chr13	14268769	14269242	Peak1606
chr13	14281936	14282626	Peak1607
chr13	14288160	14288360	Peak1608
chr13	14321209	14321409	Peak1609
chr13	14335323	14335745	Peak1610
chr13	14347349	14347807	Peak1611
chr13	14348008	14348472	Peak1612
chr13	14364280	14364625	Peak1613
chr13	14368139	14368369	Peak1614
chr13	14432576	14433096	Peak1615
chr13	14447618	14447948	Peak1616
chr13	14456578	14456882	Peak1617
chr13	14475813	14476119	Peak1618
chr13	14512736	14513023	Peak1619
chr13	14561480	14561681	Peak1620
chr13	14572159	14572385	Peak1621
chr13	14574705	14574977	Peak1622
chr13	14575322	14575612	Peak1623
chr13	14578782	14578982	Peak1624
chr13	14584302	14584550	Peak1625
chr13	14586622	14586895	Peak1626
chr13	14591820	14592124	Peak1627
chr13	14597265	14597594	Peak1628
chr13	14634430	14634763	Peak1629
chr13	14654135	14654343	Peak1630
chr13	14655868	14656420	Peak1631
chr13	14674808	14675008	Peak1632
chr13	14704573	14705130	Peak1633
chr13	14716103	14716874	Peak1634
chr13	14718765	14719031	Peak1635
chr13	14735258	14735736	Peak1636
chr13	14746047	14746247	Peak1637
chr13	14768044	14768484	Peak1638
chr13	14769609	14770063	Peak1639
chr13	14775942	14776374	Peak1640
chr13	14783519	14783720	Peak1641
chr13	14789563	14790557	Peak1642
chr13	14798941	14799329	Peak1643
chr13	14815153	14815476	Peak1644
chr13	14822750	14823060	Peak1645
chr13	14829989	14830524	Peak1646
chr13	14836974	14837251	Peak1647
chr13	14846190	14846408	Peak1648
chr13	14847175	14847425	Peak1649
chr13	14848103	14848428	Peak1650
chr13	14852869	14853150	Peak1651
chr13	14854536	14854736	Peak1652
chr13	14859949	14860399	Peak1653
chr13	14865512	14865892	Peak1654
chr13	14867814	14868049	Peak1655
chr13	14871103	14871342	Peak1656
chr13	14876478	14876830	Peak1657
chr13	14887218	14887708	Peak1658
chr13	14898236	14898598	Peak1659
chr13	14934669	14934930	Peak1660
chr13	14942789	14942989	Peak1661
chr13	15081001	15081221	Peak1662
chr13	15095392	15096598	Peak1663
chr13	15110126	15110384	Peak1664
chr13	15114229	15114429	Peak1665
chr13	15119706	15119989	Peak1666
chr13	15134176	15134376	Peak1667
chr13	15135969	15136195	Peak1668
chr13	15144097	15144556	Peak1669
chr13	15146962	15147493	Peak1670
chr13	15153779	15154657	Peak1671
chr13	15163165	15163580	Peak1672
chr13	15169455	15170037	Peak1673
chr13	15175556	15175856	Peak1674
chr13	15180681	15180917	Peak1675
chr13	15184251	15184627	Peak1676
chr13	15187749	15187983	Peak1677
chr13	15188267	15188533	Peak1678
chr13	15191912	15192138	Peak1679
chr13	15234794	15235082	Peak1680
chr13	15243301	15243586	Peak1681
chr13	15262164	15262420	Peak1682
chr13	15263157	15263367	Peak1683
chr13	15278709	15278959	Peak1684
chr13	15306416	15306900	Peak1685
chr13	15308516	15309090	Peak1686
chr13	15320143	15320532	Peak1687
chr13	15344533	15344735	Peak1688
chr13	15364627	15364827	Peak1689
chr13	15377830	15378030	Peak1690
chr13	15439108	15439743	Peak1691
chr13	15445641	15446093	Peak1692
chr13	15446430	15446639	Peak1693
chr13	15446853	15447081	Peak1694
chr13	15451577	15451860	Peak1695
chr13	15452493	15453583	Peak1696
chr13	15457918	15458193	Peak1697
chr13	15459625	15460075	Peak1698
chr13	15461751	15461988	Peak1699
chr13	15465388	15465667	Peak1700
chr13	15466866	15467135	Peak1701
chr13	15467275	15467581	Peak1702
chr13	15472586	15472989	Peak1703
chr13	15475347	15475781	Peak1704
chr13	15477608	15477925	Peak1705
chr13	15484693	15484983	Peak1706
chr13	15488523	15488966	Peak1707
chr13	15490578	15490927	Peak1708
chr13	15498794	15499214	Peak1709
chr13	15501050	15501250	Peak1710
chr13	15524402	15524648	Peak1711
chr13	15534415	15534923	Peak1712
chr13	15535560	15535891	Peak1713
chr13	15542477	15542677	Peak1714
chr13	15557868	15558179	Peak1715
chr13	15562209	15562455	Peak1716
chr13	15569885	15570337	Peak1717
chr13	15585911	15586127	Peak1718
chr13	15589268	15589588	Peak1719
chr13	15602946	15603298	Peak1720
chr13	15611275	15611507	Peak1721
chr13	15615919	15616287	Peak1722
chr13	15621560	15621794	Peak1723
chr13	15636723	15637186	Peak1724
chr13	15641192	15641780	Peak1725
chr13	15647519	15647719	Peak1726
chr13	15655671	15656126	Peak1727
chr13	15661677	15661945	Peak1728
chr13	15674548	15674978	Peak1729
chr13	15679111	15679373	Peak1730
chr13	15683972	15684178	Peak1731
chr13	15703441	15703646	Peak1732
chr13	15709504	15709739	Peak1733
chr13	15717184	15717651	Peak1734
chr13	15718890	15719144	Peak1735
chr13	15728716	15729000	Peak1736
chr13	15731996	15732209	Peak1737
chr13	15734197	15734429	Peak1738
chr13	15738584	15738981	Peak1739
chr13	15739525	15739781	Peak1740
chr13	15741537	15741796	Peak1741
chr13	15747118	15747596	Peak1742
chr13	15752028	15752464	Peak1743
chr13	15753485	15753762	Peak1744
chr13	15770431	15771141	Peak1745
chr13	15799941	15800379	Peak1746
chr13	15804833	15805456	Peak1747
chr13	15812688	15812932	Peak1748
chr13	15814456	15814656	Peak1749
chr13	15817758	15818186	Peak1750
chr13	15818333	15818811	Peak1751
chr13	15823806	15824046	Peak1752
chr13	15850933	15851179	Peak1753
chr13	15867289	15867690	Peak1754
chr13	15875368	15875919	Peak1755
chr13	15886822	15887208	Peak1756
chr13	15896931	15897200	Peak1757
chr13	15897380	15897621	Peak1758
chr13	15900421	15900772	Peak1759
chr13	15919654	15919879	Peak1760
chr13	15925858	15926397	Peak1761
chr13	15927520	15928141	Peak1762
chr13	15933879	15934368	Peak1763
chr13	15938976	15939176	Peak1764
chr13	15941920	15942120	Peak1765
chr13	15942890	15943096	Peak1766
chr13	15948177	15948695	Peak1767
chr13	15957116	15957341	Peak1768
chr13	15964606	15964828	Peak1769
chr13	15974401	15974627	Peak1770
chr13	15975994	15976194	Peak1771
chr13	16054409	16054609	Peak1772
chr13	16058179	16058379	Peak1773
chr13	16080664	16080870	Peak1774
chr13	16153281	16153574	Peak1775
chr13	16172042	16172589	Peak1776
chr13	16181965	16182252	Peak1777
chr13	16199519	16199767	Peak1778
chr13	16217964	16218214	Peak1779
chr13	16219150	16219652	Peak1780
chr13	16224084	16224309	Peak1781
chr13	16226390	16226590	Peak1782
chr13	16229266	16229713	Peak1783
chr13	16235148	16235748	Peak1784
chr13	16240486	16240773	Peak1785
chr13	16242424	16242636	Peak1786
chr13	16261236	16261854	Peak1787
chr13	16268032	16268232	Peak1788
chr13	16268829	16269145	Peak1789
chr13	16270267	16270544	Peak1790
chr13	16275105	16275311	Peak1791
chr13	16282116	16282464	Peak1792
chr13	16287394	16287798	Peak1793
chr13	16292495	16293036	Peak1794
chr13	16307174	16307411	Peak1795
chr13	16309920	16310213	Peak1796
chr13	16311780	16312061	Peak1797
chr13	16312458	16312957	Peak1798
chr13	16337723	16338214	Peak1799
chr13	16349369	16349827	Peak1800
chr13	16356525	16356725	Peak1801
chr13	16362648	16362906	Peak1802
chr13	16366928	16367184	Peak1803
chr13	16374514	16374719	Peak1804
chr13	16377968	16378460	Peak1805
chr13	16391133	16392177	Peak1806
chr13	16398506	16398734	Peak1807
chr13	16401369	16401727	Peak1808
chr13	16425795	16426023	Peak1809
chr13	16431762	16432062	Peak1810
chr13	16434437	16434694	Peak1811
chr13	16437617	16437855	Peak1812
chr13	16448113	16448399	Peak1813
chr13	16458925	16459184	Peak1814
chr13	16459841	16460192	Peak1815
chr13	16469470	16469746	Peak1816
chr13	16473937	16474214	Peak1817
chr13	16477529	16477842	Peak1818
chr13	16484956	16485852	Peak1819
chr13	16494212	16494452	Peak1820
chr13	16495980	16496261	Peak1821
chr13	16496748	16496973	Peak1822
chr13	16502264	16502490	Peak1823
chr13	16507973	16508326	Peak1824
chr13	16522899	16523301	Peak1825
chr13	16526320	16526557	Peak1826
chr13	16538614	16538814	Peak1827
chr13	16541500	16541773	Peak1828
chr13	16544703	16544946	Peak1829
chr13	16546806	16547149	Peak1830
chr13	16552722	16552922	Peak1831
chr13	16553381	16553613	Peak1832
chr13	16570843	16571744	Peak1833
chr13	16575289	16575610	Peak1834
chr13	16584555	16584861	Peak1835
chr13	16588746	16588965	Peak1836
chr13	16591591	16591937	Peak1837
chr13	16628702	16629231	Peak1838
chr13	16640124	16640335	Peak1839
chr13	16659313	16659555	Peak1840
chr13	16667677	16667888	Peak1841
chr13	16669795	16670181	Peak1842
chr13	16690177	16690596	Peak1843
chr13	16717913	16718150	Peak1844
chr13	16733353	16733589	Peak1845
chr13	16742006	16742216	Peak1846
chr13	16743590	16743808	Peak1847
chr13	16764056	16764601	Peak1848
chr13	16774525	16774728	Peak1849
chr13	16797578	16797949	Peak1850
chr13	16806348	16806756	Peak1851
chr13	16808365	16808857	Peak1852
chr13	16815757	16816375	Peak1853
chr13	16827762	16827967	Peak1854
chr13	16832952	16833272	Peak1855
chr13	16848100	16848365	Peak1856
chr13	16850500	16850730	Peak1857
chr13	16856734	16856934	Peak1858
chr13	16857871	16858185	Peak1859
chr13	16872849	16873233	Peak1860
chr13	16874323	16874678	Peak1861
chr13	16874940	16875285	Peak1862
chr13	16881765	16882233	Peak1863
chr13	16889296	16889583	Peak1864
chr13	16895116	16895332	Peak1865
chr13	16904262	16904485	Peak1866
chr13	16910062	16910262	Peak1867
chr13	16920580	16921653	Peak1868
chr13	16927620	16928008	Peak1869
chr13	16934688	16934919	Peak1870
chr13	16935154	16935472	Peak1871
chr13	16938272	16938601	Peak1872
chr13	16940594	16940901	Peak1873
chr13	16946638	16946916	Peak1874
chr13	16947205	16947429	Peak1875
chr13	16952410	16952850	Peak1876
chr13	16958247	16958722	Peak1877
chr13	16966916	16967214	Peak1878
chr13	16971967	16972302	Peak1879
chr13	16987011	16987410	Peak1880
chr13	17008539	17008959	Peak1881
chr13	17023907	17024400	Peak1882
chr13	17027222	17027429	Peak1883
chr13	17031041	17031241	Peak1884
chr13	17038506	17038838	Peak1885
chr13	17042228	17042604	Peak1886
chr13	17058291	17058718	Peak1887
chr13	17065474	17065791	Peak1888
chr13	17066929	17067151	Peak1889
chr13	17068357	17068557	Peak1890
chr13	17077092	17077360	Peak1891
chr13	17087909	17088342	Peak1892
chr13	17094843	17095240	Peak1893
chr13	17104807	17105390	Peak1894
chr13	17110438	17110664	Peak1895
chr13	17111006	17111275	Peak1896
chr13	17118756	17119153	Peak1897
chr13	17124142	17124343	Peak1898
chr13	17132308	17132600	Peak1899
chr13	17141077	17141416	Peak1900
chr13	17148949	17149348	Peak1901
chr13	17153583	17153811	Peak1902
chr13	17166169	17166499	Peak1903
chr13	17169785	17170007	Peak1904
chr13	17178335	17178710	Peak1905
chr13	17182998	17183206	Peak1906
chr13	17193228	17193501	Peak1907
chr13	17195772	17195973	Peak1908
chr13	17204169	17204623	Peak1909
chr13	17230627	17231614	Peak1910
chr13	17236782	17237031	Peak1911
chr13	17242101	17242389	Peak1912
chr13	17243280	17244129	Peak1913
chr13	17247709	17247949	Peak1914
chr13	17253704	17254093	Peak1915
chr13	17257906	17258263	Peak1916
chr13	17258653	17259174	Peak1917
chr13	17274805	17275159	Peak1918
chr13	17281483	17281771	Peak1919
chr13	17285661	17285988	Peak1920
chr13	17292532	17293202	Peak1921
chr13	17293552	17293898	Peak1922
chr13	17300817	17301069	Peak1923
chr13	17305545	17305870	Peak1924
chr13	17311615	17312355	Peak1925
chr13	17317602	17317833	Peak1926
chr13	17322783	17322998	Peak1927
chr13	17323986	17324287	Peak1928
chr13	17342896	17343328	Peak1929
chr13	17343744	17343995	Peak1930
chr13	17344172	17344477	Peak1931
chr13	17354751	17354978	Peak1932
chr13	17356006	17356209	Peak1933
chr13	17368200	17368869	Peak1934
chr13	17371903	17372114	Peak1935
chr13	17381321	17381893	Peak1936
chr13	17385094	17385381	Peak1937
chr13	17387025	17387256	Peak1938
chr13	17393227	17393704	Peak1939
chr13	17400116	17400320	Peak1940
chr13	17401074	17401274	Peak1941
chr13	17407096	17407349	Peak1942
chr13	17407663	17407923	Peak1943
chr13	17410437	17410779	Peak1944
chr13	17418147	17418362	Peak1945
chr13	17418762	17419116	Peak1946
chr13	17429430	17429802	Peak1947
chr13	17435969	17436209	Peak1948
chr13	17446362	17446602	Peak1949
chr13	17453876	17454255	Peak1950
chr13	17460804	17461041	Peak1951
chr13	17473243	17473683	Peak1952
chr13	17482366	17482607	Peak1953
chr13	17490646	17490989	Peak1954
chr13	17496679	17497241	Peak1955
chr13	17502593	17503199	Peak1956
chr13	17503400	17503642	Peak1957
chr13	17513561	17513885	Peak1958
chr13	17517140	17517713	Peak1959
chr13	17518238	17518797	Peak1960
chr13	17519134	17519349	Peak1961
chr13	17524928	17525352	Peak1962
chr13	17525899	17526250	Peak1963
chr13	17543315	17543552	Peak1964
chr13	17561552	17561990	Peak1965
chr13	17568645	17569045	Peak1966
chr13	17591634	17591834	Peak1967
chr13	17618409	17618784	Peak1968
chr13	17619795	17620029	Peak1969
chr13	17625357	17625656	Peak1970
chr13	17628950	17629221	Peak1971
chr13	17646373	17646592	Peak1972
chr13	17649178	17649522	Peak1973
chr13	17664542	17665304	Peak1974
chr13	17674227	17674440	Peak1975
chr13	17686497	17686759	Peak1976
chr13	17687213	17687585	Peak1977
chr13	17701113	17701456	Peak1978
chr13	17712690	17712925	Peak1979
chr13	17722961	17723204	Peak1980
chr13	17744004	17744238	Peak1981
chr13	17744706	17745748	Peak1982
chr13	17751402	17752290	Peak1983
chr13	17758987	17759188	Peak1984
chr13	17763313	17764107	Peak1985
chr13	17772425	17772821	Peak1986
chr13	17777929	17778563	Peak1987
chr13	17786571	17786831	Peak1988
chr13	17791086	17791488	Peak1989
chr13	17805080	17805314	Peak1990
chr13	17806573	17807108	Peak1991
chr13	17812132	17812478	Peak1992
chr13	17814134	17814360	Peak1993
chr13	17835476	17835950	Peak1994
chr13	17848186	17848917	Peak1995
chr13	17854735	17855193	Peak1996
chr13	17864164	17864366	Peak1997
chr13	17870498	17870771	Peak1998
chr13	17881483	17881921	Peak1999
chr13	17891570	17891981	Peak2000
[truncated: 144,773 more rows]

## Sheet: Merge Peaks gasAcu1 IEC
chrV	202	552	Peak1
chrV	2530	3523	Peak2
chrV	4591	4895	Peak3
chrV	9908	10489	Peak4
chrV	15364	15744	Peak5
chrV	21830	22159	Peak6
chrV	24835	25412	Peak7
chrV	25735	26112	Peak8
chrV	28700	28910	Peak9
chrV	30515	31118	Peak10
chrV	40074	40311	Peak11
chrV	41699	41965	Peak12
chrV	47572	47951	Peak13
chrV	53400	53705	Peak14
chrV	58246	58609	Peak15
chrV	63119	63620	Peak16
chrV	64344	64946	Peak17
chrV	67028	67246	Peak18
chrV	67363	68055	Peak19
chrV	69892	70368	Peak20
chrV	77363	78004	Peak21
chrV	81846	82864	Peak22
chrV	87033	87274	Peak23
chrV	87379	87837	Peak24
chrV	89655	90156	Peak25
chrV	91376	91604	Peak26
chrV	94773	95194	Peak27
chrV	95770	95999	Peak28
chrV	102168	102643	Peak29
chrV	105750	106041	Peak30
chrV	113235	113647	Peak31
chrV	114302	114861	Peak32
chrV	116163	116799	Peak33
chrV	117369	117723	Peak34
chrV	122598	122840	Peak35
chrV	126210	126655	Peak36
chrV	127624	128580	Peak37
chrV	130441	130697	Peak38
chrV	136838	137084	Peak39
chrV	138181	138593	Peak40
chrV	144397	145462	Peak41
chrV	148857	149200	Peak42
chrV	151171	151481	Peak43
chrV	151745	151963	Peak44
chrV	158638	159116	Peak45
chrV	162617	163813	Peak46
chrV	169884	170127	Peak47
chrV	170366	170628	Peak48
chrV	170843	171043	Peak49
chrV	177537	177758	Peak50
chrV	178272	178646	Peak51
chrV	179697	180215	Peak52
chrV	180306	180563	Peak53
chrV	183296	184058	Peak54
chrV	190214	190945	Peak55
chrV	191808	192008	Peak56
chrV	192828	193203	Peak57
chrV	198451	198811	Peak58
chrV	198992	199501	Peak59
chrV	200934	201449	Peak60
chrV	207216	207828	Peak61
chrV	212952	213276	Peak62
chrV	216901	217917	Peak63
chrV	223615	224037	Peak64
chrV	224673	224923	Peak65
chrV	245605	245893	Peak66
chrV	254492	255156	Peak67
chrV	256208	256505	Peak68
chrV	262817	263159	Peak69
chrV	264129	264593	Peak70
chrV	265896	266405	Peak71
chrV	274004	274831	Peak72
chrV	275467	276143	Peak73
chrV	277055	277317	Peak74
chrV	282069	282299	Peak75
chrV	283005	283698	Peak76
chrV	290552	291619	Peak77
chrV	292272	292578	Peak78
chrV	292736	293201	Peak79
chrV	298672	299025	Peak80
chrV	300083	300644	Peak81
chrV	302249	302484	Peak82
chrV	307846	308393	Peak83
chrV	309086	309648	Peak84
chrV	311771	312174	Peak85
chrV	314220	314678	Peak86
chrV	320856	321066	Peak87
chrV	322244	323236	Peak88
chrV	328299	328586	Peak89
chrV	330105	330556	Peak90
chrV	333020	333291	Peak91
chrV	337024	337488	Peak92
chrV	342835	343920	Peak93
chrV	344341	345247	Peak94
chrV	350058	350441	Peak95
chrV	355595	355811	Peak96
chrV	357182	357813	Peak97
chrV	362239	362702	Peak98
chrV	363643	363843	Peak99
chrV	364698	364987	Peak100
chrV	365450	365745	Peak101
chrV	367101	367553	Peak102
chrV	373729	374204	Peak103
chrV	379995	380519	Peak104
chrV	389222	389551	Peak105
chrV	394650	395103	Peak106
chrV	398495	398992	Peak107
chrV	400465	400800	Peak108
chrV	405611	405811	Peak109
chrV	405915	406175	Peak110
chrV	406319	406874	Peak111
chrV	409036	409380	Peak112
chrV	414212	414518	Peak113
chrV	415098	416023	Peak114
chrV	421110	421835	Peak115
chrV	425204	425776	Peak116
chrV	426745	427621	Peak117
chrV	435847	436077	Peak118
chrV	436234	436887	Peak119
chrV	442567	442960	Peak120
chrV	443248	443626	Peak121
chrV	450227	450786	Peak122
chrV	454685	454894	Peak123
chrV	455666	455890	Peak124
chrV	462367	463372	Peak125
chrV	465845	466460	Peak126
chrV	468073	468638	Peak127
chrV	479012	479918	Peak128
chrV	480717	481053	Peak129
chrV	490947	492208	Peak130
chrV	498273	498598	Peak131
chrV	499941	500160	Peak132
chrV	503363	503643	Peak133
chrV	513309	513509	Peak134
chrV	515869	517155	Peak135
chrV	523752	524208	Peak136
chrV	525623	526246	Peak137
chrV	535138	535444	Peak138
chrV	536097	536492	Peak139
chrV	540300	540517	Peak140
chrV	540940	541704	Peak141
chrV	550771	551102	Peak142
chrV	554101	554789	Peak143
chrV	556300	556979	Peak144
chrV	565920	566120	Peak145
chrV	568649	569057	Peak146
chrV	573627	574063	Peak147
chrV	576050	576379	Peak148
chrV	584572	584976	Peak149
chrV	592270	592707	Peak150
chrV	592919	593195	Peak151
chrV	593470	594001	Peak152
chrV	596993	597674	Peak153
chrV	602427	602748	Peak154
chrV	605360	605820	Peak155
chrV	606213	606564	Peak156
chrV	610632	610935	Peak157
chrV	613954	614211	Peak158
chrV	616526	616961	Peak159
chrV	622021	622637	Peak160
chrV	624112	624431	Peak161
chrV	632566	632931	Peak162
chrV	633692	634813	Peak163
chrV	635013	635559	Peak164
chrV	644543	645674	Peak165
chrV	647417	647701	Peak166
chrV	652174	652569	Peak167
chrV	655796	656033	Peak168
chrV	666288	666753	Peak169
chrV	666920	667454	Peak170
chrV	667951	668496	Peak171
chrV	669169	669463	Peak172
chrV	675487	675842	Peak173
chrV	676924	677167	Peak174
chrV	677923	678148	Peak175
chrV	680666	681067	Peak176
chrV	681358	681748	Peak177
chrV	682878	683199	Peak178
chrV	686445	686725	Peak179
chrV	689984	690438	Peak180
chrV	691314	691633	Peak181
chrV	692287	692487	Peak182
chrV	699283	700370	Peak183
chrV	704485	705065	Peak184
chrV	709947	710307	Peak185
chrV	710849	711057	Peak186
chrV	719981	720204	Peak187
chrV	720410	720800	Peak188
chrV	723148	723355	Peak189
chrV	727875	728133	Peak190
chrV	729605	730036	Peak191
chrV	730161	730583	Peak192
chrV	731151	731485	Peak193
chrV	735099	735579	Peak194
chrV	752257	752501	Peak195
chrV	753984	754425	Peak196
chrV	757697	758214	Peak197
chrV	767123	767695	Peak198
chrV	769572	769817	Peak199
chrV	774366	774620	Peak200
chrV	776197	777047	Peak201
chrV	781812	782040	Peak202
chrV	783036	783368	Peak203
chrV	786359	786749	Peak204
chrV	788885	789252	Peak205
chrV	793924	794339	Peak206
chrV	796465	796892	Peak207
chrV	797358	797987	Peak208
chrV	798964	799659	Peak209
chrV	805495	805737	Peak210
chrV	808600	808879	Peak211
chrV	812572	813071	Peak212
chrV	815748	815999	Peak213
chrV	818381	818876	Peak214
chrV	822324	822628	Peak215
chrV	824678	824899	Peak216
chrV	825210	825411	Peak217
chrV	827846	828286	Peak218
chrV	833048	833635	Peak219
chrV	834229	834624	Peak220
chrV	835282	835719	Peak221
chrV	840169	840661	Peak222
chrV	841787	842450	Peak223
chrV	848482	849021	Peak224
chrV	851185	851391	Peak225
chrV	853139	853402	Peak226
chrV	853956	854181	Peak227
chrV	860270	860635	Peak228
chrV	862906	863510	Peak229
chrV	865570	865781	Peak230
chrV	865906	867108	Peak231
chrV	871282	871506	Peak232
chrV	874456	874735	Peak233
chrV	880791	880991	Peak234
chrV	886757	887557	Peak235
chrV	888512	888723	Peak236
chrV	891401	891631	Peak237
chrV	892779	893120	Peak238
chrV	893843	894119	Peak239
chrV	895253	895654	Peak240
chrV	900770	901028	Peak241
chrV	903116	903660	Peak242
chrV	904147	904412	Peak243
chrV	907460	907756	Peak244
chrV	910736	911354	Peak245
chrV	912233	912586	Peak246
chrV	916509	917064	Peak247
chrV	917268	917655	Peak248
chrV	918247	918487	Peak249
chrV	919828	920150	Peak250
chrV	923852	924162	Peak251
chrV	925759	926255	Peak252
chrV	927864	928122	Peak253
chrV	934438	934876	Peak254
chrV	938599	938985	Peak255
chrV	944237	944601	Peak256
chrV	946573	947260	Peak257
chrV	952431	953039	Peak258
chrV	959638	960177	Peak259
chrV	960557	960758	Peak260
chrV	961996	962233	Peak261
chrV	964934	965163	Peak262
chrV	967094	967560	Peak263
chrV	970615	970919	Peak264
chrV	971184	971416	Peak265
chrV	974195	974484	Peak266
chrV	980919	981226	Peak267
chrV	984002	984551	Peak268
chrV	992986	993262	Peak269
chrV	997513	997789	Peak270
chrV	1001712	1002180	Peak271
chrV	1002554	1002764	Peak272
chrV	1008302	1009462	Peak273
chrV	1011290	1011563	Peak274
chrV	1015921	1017128	Peak275
chrV	1019852	1020391	Peak276
chrV	1022464	1022984	Peak277
chrV	1032170	1032494	Peak278
chrV	1032982	1033342	Peak279
chrV	1036278	1036527	Peak280
chrV	1036726	1037348	Peak281
chrV	1037467	1037747	Peak282
chrV	1037857	1038219	Peak283
chrV	1041767	1042638	Peak284
chrV	1048580	1050486	Peak285
chrV	1055645	1056016	Peak286
chrV	1063923	1065167	Peak287
chrV	1068708	1068953	Peak288
chrV	1071856	1072186	Peak289
chrV	1072348	1072878	Peak290
chrV	1073085	1073692	Peak291
chrV	1078355	1078633	Peak292
chrV	1079073	1079454	Peak293
chrV	1083233	1083891	Peak294
chrV	1086727	1087251	Peak295
chrV	1089621	1089839	Peak296
chrV	1095112	1095759	Peak297
chrV	1098788	1099090	Peak298
chrV	1099350	1099564	Peak299
chrV	1100684	1101106	Peak300
chrV	1103371	1103595	Peak301
chrV	1106426	1107582	Peak302
chrV	1111544	1112134	Peak303
chrV	1114934	1115306	Peak304
chrV	1115610	1116279	Peak305
chrV	1120590	1120790	Peak306
chrV	1124129	1124611	Peak307
chrV	1127793	1128255	Peak308
chrV	1130065	1130438	Peak309
chrV	1133022	1133822	Peak310
chrV	1136286	1136486	Peak311
chrV	1138974	1139217	Peak312
chrV	1145597	1145968	Peak313
chrV	1146811	1147096	Peak314
chrV	1149353	1149841	Peak315
chrV	1152549	1152863	Peak316
chrV	1159245	1159572	Peak317
chrV	1159739	1160328	Peak318
chrV	1167023	1167342	Peak319
chrV	1171935	1172368	Peak320
chrV	1173210	1173810	Peak321
chrV	1179421	1180013	Peak322
chrV	1186351	1186950	Peak323
chrV	1190659	1190892	Peak324
chrV	1191954	1192425	Peak325
chrV	1197875	1198075	Peak326
chrV	1201155	1201519	Peak327
chrV	1206035	1206354	Peak328
chrV	1215323	1215623	Peak329
chrV	1216176	1216458	Peak330
chrV	1226039	1226248	Peak331
chrV	1227953	1228467	Peak332
chrV	1229184	1229443	Peak333
chrV	1232138	1232445	Peak334
chrV	1233167	1233458	Peak335
chrV	1240222	1241497	Peak336
chrV	1245801	1246595	Peak337
chrV	1249826	1250234	Peak338
chrV	1251169	1251637	Peak339
chrV	1252588	1252927	Peak340
chrV	1253831	1254087	Peak341
chrV	1260752	1261130	Peak342
chrV	1263293	1263743	Peak343
chrV	1268215	1268804	Peak344
chrV	1270359	1270678	Peak345
chrV	1272843	1273390	Peak346
chrV	1274422	1274819	Peak347
chrV	1278545	1279307	Peak348
chrV	1279580	1280270	Peak349
chrV	1291181	1292002	Peak350
chrV	1292868	1293247	Peak351
chrV	1294171	1294604	Peak352
chrV	1296217	1296510	Peak353
chrV	1300143	1300615	Peak354
chrV	1303662	1303955	Peak355
chrV	1306715	1307261	Peak356
chrV	1311056	1311346	Peak357
chrV	1312483	1313034	Peak358
chrV	1314636	1315102	Peak359
chrV	1315249	1315790	Peak360
chrV	1317299	1318496	Peak361
chrV	1324301	1325135	Peak362
chrV	1326548	1326933	Peak363
chrV	1327240	1327440	Peak364
chrV	1335524	1335924	Peak365
chrV	1336166	1336426	Peak366
chrV	1340432	1340650	Peak367
chrV	1341255	1341455	Peak368
chrV	1343840	1344054	Peak369
chrV	1345741	1346047	Peak370
chrV	1347123	1347370	Peak371
chrV	1349529	1349836	Peak372
chrV	1351538	1352078	Peak373
chrV	1352870	1353313	Peak374
chrV	1353604	1353864	Peak375
chrV	1354547	1355058	Peak376
chrV	1359119	1359431	Peak377
chrV	1360736	1362174	Peak378
chrV	1364067	1364282	Peak379
chrV	1366767	1367472	Peak380
chrV	1373255	1373770	Peak381
chrV	1376382	1376644	Peak382
chrV	1384931	1385513	Peak383
chrV	1386141	1386500	Peak384
chrV	1390175	1390787	Peak385
chrV	1396555	1396842	Peak386
chrV	1403724	1404163	Peak387
chrV	1412282	1412861	Peak388
chrV	1417316	1418018	Peak389
chrV	1419944	1420419	Peak390
chrV	1425067	1425572	Peak391
chrV	1430309	1430519	Peak392
chrV	1432999	1433215	Peak393
chrV	1438133	1438385	Peak394
chrV	1440065	1440295	Peak395
chrV	1440477	1441033	Peak396
chrV	1445116	1445362	Peak397
chrV	1445966	1446200	Peak398
chrV	1448487	1448870	Peak399
chrV	1455345	1455618	Peak400
chrV	1457163	1457740	Peak401
chrV	1460558	1460930	Peak402
chrV	1463709	1464005	Peak403
chrV	1465374	1465915	Peak404
chrV	1466073	1466799	Peak405
chrV	1474224	1475163	Peak406
chrV	1482735	1483628	Peak407
chrV	1483797	1484079	Peak408
chrV	1485058	1485572	Peak409
chrV	1489123	1489626	Peak410
chrV	1492379	1492719	Peak411
chrV	1494715	1494974	Peak412
chrV	1499430	1499701	Peak413
chrV	1500761	1501289	Peak414
chrV	1510483	1511083	Peak415
chrV	1516067	1516415	Peak416
chrV	1521354	1521705	Peak417
chrV	1524240	1524503	Peak418
chrV	1527705	1527910	Peak419
chrV	1532597	1532819	Peak420
chrV	1538440	1539471	Peak421
chrV	1544384	1544971	Peak422
chrV	1550580	1550811	Peak423
chrV	1551827	1552600	Peak424
chrV	1553993	1554198	Peak425
chrV	1557828	1558071	Peak426
chrV	1558839	1559191	Peak427
chrV	1567079	1567420	Peak428
chrV	1568642	1568842	Peak429
chrV	1569726	1569973	Peak430
chrV	1572384	1573212	Peak431
chrV	1576127	1576680	Peak432
chrV	1578210	1578574	Peak433
chrV	1581434	1581765	Peak434
chrV	1583993	1584680	Peak435
chrV	1591700	1591940	Peak436
chrV	1592142	1592731	Peak437
chrV	1593562	1593821	Peak438
chrV	1600738	1601057	Peak439
chrV	1601679	1601879	Peak440
chrV	1605706	1606818	Peak441
chrV	1611184	1611639	Peak442
chrV	1613804	1614004	Peak443
chrV	1617413	1617713	Peak444
chrV	1619068	1619291	Peak445
chrV	1621046	1621267	Peak446
chrV	1623873	1624374	Peak447
chrV	1625189	1625877	Peak448
chrV	1626042	1626593	Peak449
chrV	1628594	1629625	Peak450
chrV	1632033	1632403	Peak451
chrV	1634525	1635039	Peak452
chrV	1638206	1638956	Peak453
chrV	1650123	1650644	Peak454
chrV	1654254	1655196	Peak455
chrV	1656288	1656728	Peak456
chrV	1656822	1657240	Peak457
chrV	1661391	1661820	Peak458
chrV	1661957	1662467	Peak459
chrV	1662995	1663780	Peak460
chrV	1670379	1670612	Peak461
chrV	1673688	1674142	Peak462
chrV	1676207	1676623	Peak463
chrV	1678586	1678996	Peak464
chrV	1680315	1680763	Peak465
chrV	1686398	1686753	Peak466
chrV	1687695	1688029	Peak467
chrV	1688902	1689370	Peak468
chrV	1696296	1696867	Peak469
chrV	1706316	1706637	Peak470
chrV	1708450	1709081	Peak471
chrV	1715259	1715684	Peak472
chrV	1715889	1716590	Peak473
chrV	1721857	1722155	Peak474
chrV	1728916	1729434	Peak475
chrV	1730744	1731328	Peak476
chrV	1731707	1732166	Peak477
chrV	1735727	1736162	Peak478
chrV	1738340	1738560	Peak479
chrV	1744711	1744949	Peak480
chrV	1745855	1746852	Peak481
chrV	1755607	1755860	Peak482
chrV	1757255	1757843	Peak483
chrV	1761124	1761555	Peak484
chrV	1762303	1762810	Peak485
chrV	1763108	1763734	Peak486
chrV	1768891	1769153	Peak487
chrV	1772650	1773033	Peak488
chrV	1774902	1775511	Peak489
chrV	1778193	1778508	Peak490
chrV	1778978	1779351	Peak491
chrV	1779933	1780306	Peak492
chrV	1786111	1786552	Peak493
chrV	1791288	1791714	Peak494
chrV	1792399	1792673	Peak495
chrV	1793264	1793542	Peak496
chrV	1797703	1798036	Peak497
chrV	1806209	1806596	Peak498
chrV	1809256	1810776	Peak499
chrV	1815720	1816531	Peak500
chrV	1816761	1817048	Peak501
chrV	1819555	1820000	Peak502
chrV	1822302	1822715	Peak503
chrV	1823535	1824108	Peak504
chrV	1827928	1828288	Peak505
chrV	1828693	1829290	Peak506
chrV	1833068	1833537	Peak507
chrV	1835139	1835436	Peak508
chrV	1839870	1840549	Peak509
chrV	1843095	1843603	Peak510
chrV	1847224	1847684	Peak511
chrV	1849722	1850235	Peak512
chrV	1853645	1854166	Peak513
chrV	1854261	1854478	Peak514
chrV	1855343	1856000	Peak515
chrV	1856852	1857669	Peak516
chrV	1863422	1863658	Peak517
chrV	1864915	1865180	Peak518
chrV	1874923	1875382	Peak519
chrV	1876992	1877351	Peak520
chrV	1877592	1878017	Peak521
chrV	1880899	1881460	Peak522
chrV	1884402	1884602	Peak523
chrV	1889319	1889793	Peak524
chrV	1889887	1890150	Peak525
chrV	1892866	1893290	Peak526
chrV	1894554	1895133	Peak527
chrV	1898347	1898607	Peak528
chrV	1903200	1903976	Peak529
chrV	1905848	1906603	Peak530
chrV	1910832	1911238	Peak531
chrV	1912412	1913392	Peak532
chrV	1915055	1915699	Peak533
chrV	1925196	1925412	Peak534
chrV	1931934	1932150	Peak535
chrV	1932629	1932901	Peak536
chrV	1934428	1934856	Peak537
chrV	1938217	1938428	Peak538
chrV	1944176	1944917	Peak539
chrV	1945214	1945691	Peak540
chrV	1947768	1948756	Peak541
chrV	1950838	1951290	Peak542
chrV	1953665	1954153	Peak543
chrV	1955702	1956034	Peak544
chrV	1959466	1959776	Peak545
chrV	1962281	1962788	Peak546
chrV	1964964	1965322	Peak547
chrV	1971115	1971324	Peak548
chrV	1971727	1972110	Peak549
chrV	1976692	1976892	Peak550
chrV	1978356	1978562	Peak551
chrV	1980020	1980463	Peak552
chrV	1984159	1984418	Peak553
chrV	1990494	1990788	Peak554
chrV	1996629	1996938	Peak555
chrV	1997890	1998248	Peak556
chrV	1999754	1999958	Peak557
chrV	2006057	2006278	Peak558
chrV	2008278	2008763	Peak559
chrV	2013208	2013504	Peak560
chrV	2015019	2015641	Peak561
chrV	2019348	2019569	Peak562
chrV	2023052	2023395	Peak563
chrV	2033553	2033919	Peak564
chrV	2043667	2044116	Peak565
chrV	2047510	2048036	Peak566
chrV	2048697	2049115	Peak567
chrV	2049944	2050841	Peak568
chrV	2058623	2059027	Peak569
chrV	2059124	2059912	Peak570
chrV	2060625	2061264	Peak571
chrV	2069015	2070088	Peak572
chrV	2072569	2072769	Peak573
chrV	2077602	2078151	Peak574
chrV	2078902	2079442	Peak575
chrV	2086158	2087511	Peak576
chrV	2091931	2093456	Peak577
chrV	2099473	2099890	Peak578
chrV	2100080	2100442	Peak579
chrV	2107429	2107659	Peak580
chrV	2107868	2108205	Peak581
chrV	2108594	2108920	Peak582
chrV	2115577	2115804	Peak583
chrV	2118252	2118992	Peak584
chrV	2121241	2121514	Peak585
chrV	2122852	2123055	Peak586
chrV	2128043	2128693	Peak587
chrV	2129228	2129644	Peak588
chrV	2134525	2134850	Peak589
chrV	2136582	2138162	Peak590
chrV	2138253	2138718	Peak591
chrV	2143231	2143480	Peak592
chrV	2146313	2146636	Peak593
chrV	2148197	2149177	Peak594
chrV	2151768	2152097	Peak595
chrV	2152327	2152936	Peak596
chrV	2153335	2153640	Peak597
chrV	2159709	2160083	Peak598
chrV	2160954	2161749	Peak599
chrV	2162140	2162677	Peak600
chrV	2167311	2168079	Peak601
chrV	2169984	2170223	Peak602
chrV	2175718	2176304	Peak603
chrV	2176504	2176940	Peak604
chrV	2179327	2179987	Peak605
chrV	2182255	2182619	Peak606
chrV	2187859	2188443	Peak607
chrV	2194099	2194791	Peak608
chrV	2197963	2198641	Peak609
chrV	2199459	2199770	Peak610
chrV	2199892	2200761	Peak611
chrV	2206388	2206738	Peak612
chrV	2209258	2209794	Peak613
chrV	2214187	2214805	Peak614
chrV	2224698	2225191	Peak615
chrV	2226242	2226543	Peak616
chrV	2227918	2228686	Peak617
chrV	2233188	2233806	Peak618
chrV	2237964	2238810	Peak619
chrV	2243799	2244020	Peak620
chrV	2245899	2247062	Peak621
chrV	2254328	2254782	Peak622
chrV	2255437	2255655	Peak623
chrV	2255749	2255949	Peak624
chrV	2257932	2258165	Peak625
chrV	2260138	2260977	Peak626
chrV	2261104	2261705	Peak627
chrV	2263945	2264758	Peak628
chrV	2269770	2270099	Peak629
chrV	2273245	2273691	Peak630
chrV	2274426	2274738	Peak631
chrV	2279283	2279971	Peak632
chrV	2280086	2281334	Peak633
chrV	2281547	2282482	Peak634
chrV	2282639	2283935	Peak635
chrV	2290635	2291106	Peak636
chrV	2292718	2293251	Peak637
chrV	2295682	2295933	Peak638
chrV	2298990	2299305	Peak639
chrV	2303885	2304149	Peak640
chrV	2306404	2306776	Peak641
chrV	2309328	2309560	Peak642
chrV	2312335	2312551	Peak643
chrV	2313345	2313614	Peak644
chrV	2316744	2316946	Peak645
chrV	2317742	2318266	Peak646
chrV	2319584	2320110	Peak647
chrV	2323207	2324795	Peak648
chrV	2330371	2330773	Peak649
chrV	2337371	2338093	Peak650
chrV	2342459	2342717	Peak651
chrV	2343423	2343803	Peak652
chrV	2345440	2346063	Peak653
chrV	2350356	2350905	Peak654
chrV	2352937	2353316	Peak655
chrV	2356130	2356334	Peak656
chrV	2360037	2360500	Peak657
chrV	2361358	2361567	Peak658
chrV	2361944	2362254	Peak659
chrV	2368082	2368328	Peak660
chrV	2368614	2368889	Peak661
chrV	2370491	2370863	Peak662
chrV	2371707	2372228	Peak663
chrV	2375501	2376250	Peak664
chrV	2376862	2377380	Peak665
chrV	2378408	2378837	Peak666
chrV	2383777	2383981	Peak667
chrV	2385204	2385775	Peak668
chrV	2385919	2386611	Peak669
chrV	2387006	2387490	Peak670
chrV	2387743	2388069	Peak671
chrV	2390570	2390900	Peak672
chrV	2392296	2393045	Peak673
chrV	2394760	2395369	Peak674
chrV	2395669	2395945	Peak675
chrV	2396476	2396805	Peak676
chrV	2403349	2403871	Peak677
chrV	2405315	2405542	Peak678
chrV	2406365	2407840	Peak679
chrV	2414118	2414732	Peak680
chrV	2418779	2419003	Peak681
chrV	2419963	2420169	Peak682
chrV	2421352	2422063	Peak683
chrV	2422296	2422562	Peak684
chrV	2426084	2426622	Peak685
chrV	2427610	2427881	Peak686
chrV	2430044	2430458	Peak687
chrV	2434786	2435102	Peak688
chrV	2435195	2435587	Peak689
chrV	2437342	2437698	Peak690
chrV	2441061	2441791	Peak691
chrV	2443406	2443616	Peak692
chrV	2448364	2449402	Peak693
chrV	2451200	2451661	Peak694
chrV	2458421	2458730	Peak695
chrV	2459128	2459468	Peak696
chrV	2460151	2460571	Peak697
chrV	2460996	2461486	Peak698
chrV	2466884	2467271	Peak699
chrV	2468891	2469698	Peak700
chrV	2469911	2470471	Peak701
chrV	2472513	2472828	Peak702
chrV	2473279	2473493	Peak703
chrV	2478857	2479216	Peak704
chrV	2484470	2485680	Peak705
chrV	2491630	2492117	Peak706
chrV	2494355	2494910	Peak707
chrV	2500344	2501122	Peak708
chrV	2504048	2504465	Peak709
chrV	2506998	2507242	Peak710
chrV	2508995	2509343	Peak711
chrV	2513432	2513927	Peak712
chrV	2514122	2514732	Peak713
chrV	2518320	2518553	Peak714
chrV	2521904	2522410	Peak715
chrV	2523105	2523350	Peak716
chrV	2527079	2527414	Peak717
chrV	2528859	2529070	Peak718
chrV	2530774	2531170	Peak719
chrV	2532452	2532825	Peak720
chrV	2539130	2540061	Peak721
chrV	2541141	2541474	Peak722
chrV	2549701	2549959	Peak723
chrV	2552799	2553784	Peak724
chrV	2554473	2555237	Peak725
chrV	2558033	2559037	Peak726
chrV	2559891	2560354	Peak727
chrV	2564987	2565751	Peak728
chrV	2566548	2567184	Peak729
chrV	2568579	2569003	Peak730
chrV	2573190	2574857	Peak731
chrV	2579402	2579739	Peak732
chrV	2583050	2583542	Peak733
chrV	2584725	2585159	Peak734
chrV	2585741	2586097	Peak735
chrV	2589476	2589792	Peak736
chrV	2595940	2596230	Peak737
chrV	2596338	2596556	Peak738
chrV	2596659	2597105	Peak739
chrV	2602679	2602951	Peak740
chrV	2604690	2605301	Peak741
chrV	2606090	2606597	Peak742
chrV	2612996	2613432	Peak743
chrV	2617074	2617364	Peak744
chrV	2621331	2621640	Peak745
chrV	2623126	2623639	Peak746
chrV	2624891	2625221	Peak747
chrV	2631382	2632737	Peak748
chrV	2637421	2637947	Peak749
chrV	2638065	2638687	Peak750
chrV	2639316	2639794	Peak751
chrV	2643623	2643903	Peak752
chrV	2652913	2653373	Peak753
chrV	2655238	2655487	Peak754
chrV	2657703	2657981	Peak755
chrV	2663009	2663509	Peak756
chrV	2667071	2667654	Peak757
chrV	2668888	2669430	Peak758
chrV	2671317	2671588	Peak759
chrV	2681507	2681720	Peak760
chrV	2682677	2683534	Peak761
chrV	2687887	2688162	Peak762
chrV	2690244	2691134	Peak763
chrV	2693814	2694103	Peak764
chrV	2699682	2699904	Peak765
chrV	2700769	2701269	Peak766
chrV	2709745	2709979	Peak767
chrV	2714069	2714463	Peak768
chrV	2715226	2715664	Peak769
chrV	2728214	2728480	Peak770
chrV	2729260	2730058	Peak771
chrV	2736449	2736768	Peak772
chrV	2737523	2737855	Peak773
chrV	2739672	2739902	Peak774
chrV	2740021	2740264	Peak775
chrV	2746350	2746723	Peak776
chrV	2749597	2749928	Peak777
chrV	2751993	2752377	Peak778
chrV	2753148	2753390	Peak779
chrV	2762461	2762930	Peak780
chrV	2763472	2763876	Peak781
chrV	2769473	2770122	Peak782
chrV	2775747	2776276	Peak783
chrV	2777614	2777923	Peak784
chrV	2785198	2785745	Peak785
chrV	2791135	2791401	Peak786
chrV	2795738	2795987	Peak787
chrV	2796738	2796953	Peak788
chrV	2798795	2799030	Peak789
chrV	2804638	2804879	Peak790
chrV	2809946	2810271	Peak791
chrV	2814711	2815007	Peak792
chrV	2819101	2819396	Peak793
chrV	2820036	2820424	Peak794
chrV	2820634	2821251	Peak795
chrV	2826826	2827127	Peak796
chrV	2828610	2829349	Peak797
chrV	2831057	2831563	Peak798
chrV	2831995	2832518	Peak799
chrV	2838214	2838574	Peak800
chrV	2839594	2839871	Peak801
chrV	2842238	2842668	Peak802
chrV	2847360	2848130	Peak803
chrV	2848786	2849178	Peak804
chrV	2858279	2858542	Peak805
chrV	2859113	2859365	Peak806
chrV	2860177	2860543	Peak807
chrV	2863689	2864021	Peak808
chrV	2873314	2874149	Peak809
chrV	2877319	2877675	Peak810
chrV	2880614	2881084	Peak811
chrV	2886480	2887176	Peak812
chrV	2887779	2888229	Peak813
chrV	2888885	2889605	Peak814
chrV	2899216	2899483	Peak815
chrV	2901649	2902127	Peak816
chrV	2906550	2907020	Peak817
chrV	2910032	2910355	Peak818
chrV	2916898	2917304	Peak819
chrV	2919712	2920274	Peak820
chrV	2921855	2922328	Peak821
chrV	2931169	2931641	Peak822
chrV	2933879	2934160	Peak823
chrV	2937411	2937611	Peak824
chrV	2943962	2944630	Peak825
chrV	2947772	2949264	Peak826
chrV	2951209	2951666	Peak827
chrV	2954510	2954941	Peak828
chrV	2957235	2957463	Peak829
chrV	2962176	2962539	Peak830
chrV	2964393	2964730	Peak831
chrV	2965442	2965674	Peak832
chrV	2965893	2966093	Peak833
chrV	2970702	2970921	Peak834
chrV	2971541	2971824	Peak835
chrV	2977263	2977739	Peak836
chrV	2982770	2983342	Peak837
chrV	2983577	2984559	Peak838
chrV	2985965	2986324	Peak839
chrV	2993170	2993973	Peak840
chrV	2994767	2995039	Peak841
chrV	3000702	3001268	Peak842
chrV	3001486	3002063	Peak843
chrV	3004037	3004529	Peak844
chrV	3011341	3011654	Peak845
chrV	3012916	3013529	Peak846
chrV	3017735	3017972	Peak847
chrV	3019351	3019610	Peak848
chrV	3020439	3020713	Peak849
chrV	3024783	3025735	Peak850
chrV	3031623	3032054	Peak851
chrV	3037043	3037243	Peak852
chrV	3041626	3042022	Peak853
chrV	3046143	3046516	Peak854
chrV	3051118	3051464	Peak855
chrV	3052833	3053082	Peak856
chrV	3055536	3055756	Peak857
chrV	3062638	3063005	Peak858
chrV	3063644	3063912	Peak859
chrV	3066931	3067171	Peak860
chrV	3067297	3067606	Peak861
chrV	3069899	3070178	Peak862
chrV	3070831	3071063	Peak863
chrV	3073299	3073588	Peak864
chrV	3078929	3079402	Peak865
chrV	3090766	3091011	Peak866
chrV	3095460	3095660	Peak867
chrV	3101875	3102187	Peak868
chrV	3106273	3106937	Peak869
chrV	3107690	3107935	Peak870
chrV	3108420	3109234	Peak871
chrV	3110768	3110982	Peak872
chrV	3116544	3116839	Peak873
chrV	3117433	3118435	Peak874
chrV	3121863	3122227	Peak875
chrV	3128098	3128404	Peak876
chrV	3128958	3129258	Peak877
chrV	3145602	3145890	Peak878
chrV	3148067	3148937	Peak879
chrV	3150792	3151066	Peak880
chrV	3151947	3152368	Peak881
chrV	3153946	3154653	Peak882
chrV	3159421	3160564	Peak883
chrV	3160785	3161075	Peak884
chrV	3165127	3165337	Peak885
chrV	3166840	3167226	Peak886
chrV	3167817	3168640	Peak887
chrV	3172493	3172752	Peak888
chrV	3172987	3173265	Peak889
chrV	3175595	3176116	Peak890
chrV	3182826	3183129	Peak891
chrV	3186812	3187285	Peak892
chrV	3190141	3190366	Peak893
chrV	3192826	3193208	Peak894
chrV	3199971	3200615	Peak895
chrV	3203515	3203791	Peak896
chrV	3205328	3205634	Peak897
chrV	3207853	3208130	Peak898
chrV	3208305	3208544	Peak899
chrV	3210529	3211176	Peak900
chrV	3218291	3218524	Peak901
chrV	3224875	3225191	Peak902
chrV	3232759	3232959	Peak903
chrV	3244803	3245327	Peak904
chrV	3246555	3247184	Peak905
chrV	3250944	3251368	Peak906
chrV	3252133	3252516	Peak907
chrV	3253712	3254042	Peak908
chrV	3256009	3257439	Peak909
chrV	3259335	3260169	Peak910
chrV	3266210	3267514	Peak911
chrV	3275867	3276297	Peak912
chrV	3278548	3278942	Peak913
chrV	3289454	3290184	Peak914
chrV	3296405	3296888	Peak915
chrV	3297525	3297731	Peak916
chrV	3297870	3298108	Peak917
chrV	3306504	3306917	Peak918
chrV	3307512	3307719	Peak919
chrV	3308974	3309178	Peak920
chrV	3310008	3310260	Peak921
chrV	3314188	3314564	Peak922
chrV	3316022	3316532	Peak923
chrV	3320815	3321023	Peak924
chrV	3321467	3321795	Peak925
chrV	3322159	3322827	Peak926
chrV	3329872	3330613	Peak927
chrV	3332529	3332890	Peak928
chrV	3352184	3352499	Peak929
chrV	3353271	3354095	Peak930
chrV	3359063	3359278	Peak931
chrV	3360486	3361047	Peak932
chrV	3374470	3374670	Peak933
chrV	3380070	3380284	Peak934
chrV	3386743	3387040	Peak935
chrV	3395378	3395743	Peak936
chrV	3395856	3396065	Peak937
chrV	3399073	3399391	Peak938
chrV	3404200	3404897	Peak939
chrV	3407328	3407755	Peak940
chrV	3410765	3411327	Peak941
chrV	3412326	3412769	Peak942
chrV	3415918	3416250	Peak943
chrV	3417648	3418042	Peak944
chrV	3420168	3420490	Peak945
chrV	3424502	3424718	Peak946
chrV	3425179	3425390	Peak947
chrV	3429222	3430628	Peak948
chrV	3430804	3431530	Peak949
chrV	3434401	3434781	Peak950
chrV	3439119	3439996	Peak951
chrV	3441318	3441530	Peak952
chrV	3442253	3442468	Peak953
chrV	3447048	3447328	Peak954
chrV	3447791	3448140	Peak955
chrV	3449597	3450015	Peak956
chrV	3452612	3452873	Peak957
chrV	3453737	3453955	Peak958
chrV	3454556	3455018	Peak959
chrV	3458727	3459145	Peak960
chrV	3459751	3460069	Peak961
chrV	3467676	3468320	Peak962
chrV	3473410	3473912	Peak963
chrV	3477944	3478290	Peak964
chrV	3478524	3479476	Peak965
chrV	3486662	3487292	Peak966
chrV	3489754	3490168	Peak967
chrV	3495367	3496979	Peak968
chrV	3498906	3499248	Peak969
chrV	3502693	3503584	Peak970
chrV	3504508	3505175	Peak971
chrV	3511322	3511962	Peak972
chrV	3515084	3515646	Peak973
chrV	3517146	3517503	Peak974
chrV	3523168	3523438	Peak975
chrV	3529413	3529678	Peak976
chrV	3538294	3538501	Peak977
chrV	3538700	3539139	Peak978
chrV	3542666	3543017	Peak979
chrV	3545086	3545701	Peak980
chrV	3548995	3549227	Peak981
chrV	3553882	3554166	Peak982
chrV	3556211	3556411	Peak983
chrV	3560924	3561229	Peak984
chrV	3562767	3562997	Peak985
chrV	3567739	3567967	Peak986
chrV	3571412	3571670	Peak987
chrV	3574168	3574567	Peak988
chrV	3579748	3580421	Peak989
chrV	3581893	3582093	Peak990
chrV	3585910	3586134	Peak991
chrV	3590685	3591426	Peak992
chrV	3596065	3596283	Peak993
chrV	3602622	3602877	Peak994
chrV	3603710	3604680	Peak995
chrV	3609467	3610064	Peak996
chrV	3615867	3616449	Peak997
chrV	3618195	3618549	Peak998
chrV	3623005	3623255	Peak999
chrV	3628159	3628543	Peak1000
chrV	3633050	3633593	Peak1001
chrV	3633709	3634076	Peak1002
chrV	3634981	3635245	Peak1003
chrV	3639904	3640164	Peak1004
chrV	3643356	3643715	Peak1005
chrV	3649120	3649570	Peak1006
chrV	3656027	3656318	Peak1007
chrV	3656918	3657290	Peak1008
chrV	3661109	3661330	Peak1009
chrV	3664845	3665593	Peak1010
chrV	3670119	3670398	Peak1011
chrV	3672747	3673298	Peak1012
chrV	3673850	3674181	Peak1013
chrV	3674941	3675446	Peak1014
chrV	3678919	3679218	Peak1015
chrV	3697694	3698592	Peak1016
chrV	3705111	3705589	Peak1017
chrV	3705924	3706512	Peak1018
chrV	3707386	3707638	Peak1019
chrV	3719136	3719542	Peak1020
chrV	3719653	3719962	Peak1021
chrV	3724335	3724758	Peak1022
chrV	3725843	3726044	Peak1023
chrV	3726997	3727530	Peak1024
chrV	3729222	3729508	Peak1025
chrV	3733323	3733574	Peak1026
chrV	3735283	3736006	Peak1027
chrV	3748727	3749307	Peak1028
chrV	3750617	3751032	Peak1029
chrV	3752243	3752765	Peak1030
chrV	3758771	3759857	Peak1031
chrV	3763127	3763364	Peak1032
chrV	3764976	3765441	Peak1033
chrV	3771844	3773196	Peak1034
chrV	3776767	3777730	Peak1035
chrV	3782316	3782804	Peak1036
chrV	3790879	3791173	Peak1037
chrV	3795842	3796312	Peak1038
chrV	3796612	3797591	Peak1039
chrV	3798295	3798617	Peak1040
chrV	3803287	3803528	Peak1041
chrV	3807149	3807864	Peak1042
chrV	3809974	3810273	Peak1043
chrV	3812111	3812600	Peak1044
chrV	3816774	3817223	Peak1045
chrV	3817481	3817905	Peak1046
chrV	3818517	3819046	Peak1047
chrV	3823056	3823366	Peak1048
chrV	3827332	3827737	Peak1049
chrV	3827953	3828260	Peak1050
chrV	3829023	3829462	Peak1051
chrV	3832594	3832899	Peak1052
chrV	3836631	3837714	Peak1053
chrV	3843755	3844101	Peak1054
chrV	3846354	3846584	Peak1055
chrV	3848896	3849245	Peak1056
chrV	3851897	3852097	Peak1057
chrV	3857369	3857977	Peak1058
chrV	3858812	3859087	Peak1059
chrV	3863818	3864387	Peak1060
chrV	3867322	3867531	Peak1061
chrV	3869126	3869547	Peak1062
chrV	3872811	3873278	Peak1063
chrV	3873744	3874287	Peak1064
chrV	3874743	3875114	Peak1065
chrV	3878215	3878482	Peak1066
chrV	3880407	3880641	Peak1067
chrV	3881090	3881511	Peak1068
chrV	3882491	3883098	Peak1069
chrV	3888814	3889284	Peak1070
chrV	3893245	3893534	Peak1071
chrV	3900220	3900458	Peak1072
chrV	3903244	3903673	Peak1073
chrV	3903782	3904096	Peak1074
chrV	3905546	3905810	Peak1075
chrV	3906796	3907026	Peak1076
chrV	3911518	3912286	Peak1077
chrV	3913025	3913598	Peak1078
chrV	3918637	3919101	Peak1079
chrV	3920617	3920906	Peak1080
chrV	3923680	3923943	Peak1081
chrV	3924899	3925158	Peak1082
chrV	3928273	3928479	Peak1083
chrV	3931133	3931518	Peak1084
chrV	3935515	3935770	Peak1085
chrV	3936468	3936869	Peak1086
chrV	3940510	3941043	Peak1087
chrV	3945675	3946187	Peak1088
chrV	3950499	3950749	Peak1089
chrV	3954195	3954467	Peak1090
chrV	3956128	3957244	Peak1091
chrV	3958638	3959018	Peak1092
chrV	3960431	3960693	Peak1093
chrV	3961328	3961529	Peak1094
chrV	3962646	3963255	Peak1095
chrV	3964110	3964491	Peak1096
chrV	3965203	3965660	Peak1097
chrV	3966547	3966987	Peak1098
chrV	3971129	3971949	Peak1099
chrV	3983508	3983997	Peak1100
chrV	3986533	3986880	Peak1101
chrV	3988106	3988326	Peak1102
chrV	3990696	3991056	Peak1103
chrV	3992036	3992465	Peak1104
chrV	3995986	3996467	Peak1105
chrV	4001396	4002011	Peak1106
chrV	4007620	4008240	Peak1107
chrV	4008453	4009381	Peak1108
chrV	4014750	4015325	Peak1109
chrV	4019884	4020204	Peak1110
chrV	4020592	4021095	Peak1111
chrV	4021998	4022283	Peak1112
chrV	4023119	4023495	Peak1113
chrV	4027828	4028205	Peak1114
chrV	4032351	4032732	Peak1115
chrV	4033005	4033388	Peak1116
chrV	4035407	4035712	Peak1117
chrV	4037014	4037940	Peak1118
chrV	4043763	4044449	Peak1119
chrV	4045441	4045749	Peak1120
chrV	4052583	4053488	Peak1121
chrV	4053629	4054071	Peak1122
chrV	4060296	4060805	Peak1123
chrV	4064353	4064811	Peak1124
chrV	4075762	4075964	Peak1125
chrV	4077237	4077634	Peak1126
chrV	4083675	4084255	Peak1127
chrV	4086714	4086934	Peak1128
chrV	4088830	4089329	Peak1129
chrV	4089525	4089725	Peak1130
chrV	4089873	4090073	Peak1131
chrV	4101288	4101555	Peak1132
chrV	4104598	4105024	Peak1133
chrV	4110921	4111191	Peak1134
chrV	4115372	4115677	Peak1135
chrV	4116620	4116856	Peak1136
chrV	4118169	4118501	Peak1137
chrV	4120845	4121081	Peak1138
chrV	4123524	4124205	Peak1139
chrV	4124933	4125493	Peak1140
chrV	4130649	4131688	Peak1141
chrV	4137102	4137724	Peak1142
chrV	4144645	4144970	Peak1143
chrV	4145799	4146023	Peak1144
chrV	4148994	4149209	Peak1145
chrV	4154060	4154498	Peak1146
chrV	4157427	4157870	Peak1147
chrV	4158029	4158611	Peak1148
chrV	4163391	4163591	Peak1149
chrV	4168739	4169708	Peak1150
chrV	4173846	4174414	Peak1151
chrV	4177071	4177302	Peak1152
chrV	4179890	4180258	Peak1153
chrV	4183047	4183271	Peak1154
chrV	4188091	4188456	Peak1155
chrV	4190398	4190790	Peak1156
chrV	4192000	4192743	Peak1157
chrV	4197654	4197870	Peak1158
chrV	4200018	4200294	Peak1159
chrV	4206561	4206782	Peak1160
chrV	4209427	4209745	Peak1161
chrV	4210994	4211418	Peak1162
chrV	4217479	4217712	Peak1163
chrV	4220756	4220979	Peak1164
chrV	4226261	4226504	Peak1165
chrV	4230365	4230689	Peak1166
chrV	4234456	4234941	Peak1167
chrV	4236633	4237036	Peak1168
chrV	4241746	4242002	Peak1169
chrV	4242223	4242741	Peak1170
chrV	4243367	4243849	Peak1171
chrV	4243991	4244505	Peak1172
chrV	4246981	4247284	Peak1173
chrV	4250136	4250898	Peak1174
chrV	4256558	4257100	Peak1175
chrV	4257423	4257849	Peak1176
chrV	4258613	4259015	Peak1177
chrV	4261759	4262350	Peak1178
chrV	4267069	4267424	Peak1179
chrV	4273153	4274213	Peak1180
chrV	4274677	4275497	Peak1181
chrV	4276919	4277119	Peak1182
chrV	4280445	4280822	Peak1183
chrV	4288199	4288589	Peak1184
chrV	4292121	4292659	Peak1185
chrV	4292776	4293206	Peak1186
chrV	4296561	4296786	Peak1187
chrV	4298144	4298408	Peak1188
chrV	4299886	4300489	Peak1189
chrV	4302174	4302479	Peak1190
chrV	4307512	4308557	Peak1191
chrV	4312658	4313392	Peak1192
chrV	4314824	4315400	Peak1193
chrV	4316156	4316356	Peak1194
chrV	4317754	4317986	Peak1195
chrV	4324011	4324215	Peak1196
chrV	4325901	4326508	Peak1197
chrV	4327533	4327784	Peak1198
chrV	4333878	4334088	Peak1199
chrV	4335038	4335354	Peak1200
chrV	4344525	4344886	Peak1201
chrV	4346991	4347482	Peak1202
chrV	4348199	4348553	Peak1203
chrV	4351139	4351524	Peak1204
chrV	4354142	4354781	Peak1205
chrV	4356640	4357201	Peak1206
chrV	4363124	4363719	Peak1207
chrV	4365886	4366447	Peak1208
chrV	4366539	4366744	Peak1209
chrV	4371871	4372352	Peak1210
chrV	4375280	4375922	Peak1211
chrV	4377952	4378304	Peak1212
chrV	4379034	4379320	Peak1213
chrV	4382114	4382490	Peak1214
chrV	4384689	4385230	Peak1215
chrV	4385755	4386007	Peak1216
chrV	4386895	4387095	Peak1217
chrV	4389061	4389349	Peak1218
chrV	4392602	4393515	Peak1219
chrV	4395160	4395496	Peak1220
chrV	4396965	4397263	Peak1221
chrV	4405396	4405709	Peak1222
chrV	4406882	4407418	Peak1223
chrV	4407557	4407760	Peak1224
chrV	4418431	4418995	Peak1225
chrV	4421626	4422266	Peak1226
chrV	4424621	4424894	Peak1227
chrV	4425355	4426258	Peak1228
chrV	4433792	4434438	Peak1229
chrV	4435052	4435702	Peak1230
chrV	4440011	4440355	Peak1231
chrV	4441455	4441694	Peak1232
chrV	4443339	4443889	Peak1233
chrV	4447012	4447284	Peak1234
chrV	4448302	4448923	Peak1235
chrV	4456544	4457111	Peak1236
chrV	4457205	4457475	Peak1237
chrV	4458773	4458997	Peak1238
chrV	4461652	4461994	Peak1239
chrV	4465940	4466658	Peak1240
chrV	4467993	4468304	Peak1241
chrV	4471549	4472385	Peak1242
chrV	4473214	4473553	Peak1243
chrV	4479239	4479448	Peak1244
chrV	4480454	4481106	Peak1245
chrV	4482487	4482704	Peak1246
chrV	4483190	4483585	Peak1247
chrV	4485262	4485472	Peak1248
chrV	4489200	4489663	Peak1249
chrV	4494565	4494913	Peak1250
chrV	4498437	4498819	Peak1251
chrV	4500737	4501115	Peak1252
chrV	4501640	4501872	Peak1253
chrV	4507087	4507373	Peak1254
chrV	4508295	4509430	Peak1255
chrV	4514437	4514677	Peak1256
chrV	4516932	4517361	Peak1257
chrV	4523689	4524058	Peak1258
chrV	4525884	4526136	Peak1259
chrV	4529991	4530323	Peak1260
chrV	4533226	4534271	Peak1261
chrV	4534744	4535293	Peak1262
chrV	4539611	4539870	Peak1263
chrV	4543595	4544422	Peak1264
chrV	4548231	4548702	Peak1265
chrV	4549337	4549580	Peak1266
chrV	4554189	4554479	Peak1267
chrV	4554929	4555407	Peak1268
chrV	4558819	4559708	Peak1269
chrV	4561462	4561733	Peak1270
chrV	4566334	4566557	Peak1271
chrV	4567517	4568065	Peak1272
chrV	4571251	4571648	Peak1273
chrV	4575529	4575931	Peak1274
chrV	4576241	4576665	Peak1275
chrV	4581794	4582109	Peak1276
chrV	4582261	4582925	Peak1277
chrV	4584048	4584266	Peak1278
chrV	4585564	4586208	Peak1279
chrV	4590764	4591001	Peak1280
chrV	4594248	4594473	Peak1281
chrV	4596146	4596501	Peak1282
chrV	4598298	4598554	Peak1283
chrV	4599223	4599621	Peak1284
chrV	4603390	4603638	Peak1285
chrV	4607475	4607899	Peak1286
chrV	4611724	4612452	Peak1287
chrV	4613073	4613711	Peak1288
chrV	4622744	4623232	Peak1289
chrV	4623435	4623709	Peak1290
chrV	4623995	4624434	Peak1291
chrV	4628944	4629249	Peak1292
chrV	4631575	4631796	Peak1293
chrV	4634451	4634918	Peak1294
chrV	4637182	4637428	Peak1295
chrV	4638426	4639088	Peak1296
chrV	4639941	4640165	Peak1297
chrV	4646854	4648131	Peak1298
chrV	4648686	4648972	Peak1299
chrV	4652744	4652998	Peak1300
chrV	4654461	4654841	Peak1301
chrV	4655327	4656276	Peak1302
chrV	4656465	4656772	Peak1303
chrV	4657936	4658642	Peak1304
chrV	4659526	4659948	Peak1305
chrV	4669359	4670211	Peak1306
chrV	4672635	4673243	Peak1307
chrV	4673661	4674002	Peak1308
chrV	4675968	4676181	Peak1309
chrV	4682759	4682963	Peak1310
chrV	4686373	4686585	Peak1311
chrV	4688303	4688716	Peak1312
chrV	4689190	4689530	Peak1313
chrV	4689735	4690199	Peak1314
chrV	4695163	4695613	Peak1315
chrV	4696337	4696952	Peak1316
chrV	4697987	4698416	Peak1317
chrV	4702794	4703063	Peak1318
chrV	4704809	4705498	Peak1319
chrV	4706683	4707103	Peak1320
chrV	4713489	4714294	Peak1321
chrV	4716328	4716548	Peak1322
chrV	4718736	4718986	Peak1323
chrV	4722589	4723469	Peak1324
chrV	4725236	4725501	Peak1325
chrV	4726450	4726730	Peak1326
chrV	4728885	4729085	Peak1327
chrV	4732914	4733442	Peak1328
chrV	4742977	4743203	Peak1329
chrV	4743452	4743737	Peak1330
chrV	4744646	4744889	Peak1331
chrV	4745727	4746003	Peak1332
chrV	4749997	4750643	Peak1333
chrV	4757030	4757639	Peak1334
chrV	4757932	4758154	Peak1335
chrV	4758579	4758954	Peak1336
chrV	4762525	4762860	Peak1337
chrV	4768633	4769699	Peak1338
chrV	4770640	4771207	Peak1339
chrV	4771358	4772129	Peak1340
chrV	4776803	4777035	Peak1341
chrV	4781076	4781284	Peak1342
chrV	4782641	4784028	Peak1343
chrV	4792580	4793069	Peak1344
chrV	4794408	4794847	Peak1345
chrV	4795159	4795635	Peak1346
chrV	4798009	4798574	Peak1347
chrV	4801221	4801762	Peak1348
chrV	4803359	4804036	Peak1349
chrV	4808937	4809453	Peak1350
chrV	4810210	4810983	Peak1351
chrV	4820688	4821249	Peak1352
chrV	4824203	4824733	Peak1353
chrV	4832646	4833424	Peak1354
chrV	4834181	4834760	Peak1355
chrV	4836419	4836746	Peak1356
chrV	4839114	4839330	Peak1357
chrV	4842925	4843622	Peak1358
chrV	4847028	4847228	Peak1359
chrV	4848440	4848734	Peak1360
chrV	4855381	4856537	Peak1361
chrV	4859465	4859668	Peak1362
chrV	4861208	4861408	Peak1363
chrV	4862536	4862768	Peak1364
chrV	4864896	4865099	Peak1365
chrV	4868815	4869099	Peak1366
chrV	4869593	4869973	Peak1367
chrV	4875172	4875481	Peak1368
chrV	4876290	4876490	Peak1369
chrV	4878248	4878448	Peak1370
chrV	4881925	4882194	Peak1371
chrV	4886411	4886672	Peak1372
chrV	4887853	4888318	Peak1373
chrV	4888625	4888867	Peak1374
chrV	4893210	4893656	Peak1375
chrV	4894006	4894267	Peak1376
chrV	4898702	4899815	Peak1377
chrV	4900566	4900845	Peak1378
chrV	4901329	4901769	Peak1379
chrV	4902793	4903315	Peak1380
chrV	4903512	4903765	Peak1381
chrV	4908407	4909089	Peak1382
chrV	4909225	4909510	Peak1383
chrV	4909618	4909819	Peak1384
chrV	4914869	4915339	Peak1385
chrV	4918895	4919882	Peak1386
chrV	4922705	4923490	Peak1387
chrV	4931050	4931539	Peak1388
chrV	4933635	4934241	Peak1389
chrV	4936206	4936581	Peak1390
chrV	4939879	4940223	Peak1391
chrV	4943317	4943741	Peak1392
chrV	4944982	4945207	Peak1393
chrV	4949868	4950639	Peak1394
chrV	4951777	4952111	Peak1395
chrV	4959391	4959969	Peak1396
chrV	4961367	4961770	Peak1397
chrV	4962207	4962599	Peak1398
chrV	4965005	4965437	Peak1399
chrV	4974096	4974422	Peak1400
chrV	4975308	4975823	Peak1401
chrV	4977493	4977801	Peak1402
chrV	4981424	4981632	Peak1403
chrV	4983699	4984579	Peak1404
chrV	4987427	4987734	Peak1405
chrV	4990016	4990624	Peak1406
chrV	4994516	4995483	Peak1407
chrV	4997244	4997901	Peak1408
chrV	5000018	5000310	Peak1409
chrV	5002511	5002839	Peak1410
chrV	5006569	5006856	Peak1411
chrV	5011583	5012161	Peak1412
chrV	5014911	5015631	Peak1413
chrV	5022440	5022957	Peak1414
chrV	5023857	5024538	Peak1415
chrV	5028422	5028719	Peak1416
chrV	5028870	5029410	Peak1417
chrV	5030696	5030984	Peak1418
chrV	5031208	5031520	Peak1419
chrV	5036294	5036840	Peak1420
chrV	5038748	5039069	Peak1421
chrV	5041066	5041379	Peak1422
chrV	5043907	5044269	Peak1423
chrV	5045976	5046293	Peak1424
chrV	5049981	5050283	Peak1425
chrV	5050917	5051532	Peak1426
chrV	5055183	5055583	Peak1427
chrV	5059556	5059840	Peak1428
chrV	5061031	5062227	Peak1429
chrV	5066550	5067169	Peak1430
chrV	5068757	5068980	Peak1431
chrV	5070024	5070365	Peak1432
chrV	5074758	5075280	Peak1433
chrV	5076711	5077032	Peak1434
chrV	5077839	5078131	Peak1435
chrV	5084482	5085727	Peak1436
chrV	5092243	5092870	Peak1437
chrV	5094450	5095023	Peak1438
chrV	5101021	5102021	Peak1439
chrV	5102217	5103306	Peak1440
chrV	5107949	5108509	Peak1441
chrV	5108828	5109212	Peak1442
chrV	5110940	5111246	Peak1443
chrV	5117126	5117494	Peak1444
chrV	5119411	5119809	Peak1445
chrV	5126375	5126968	Peak1446
chrV	5128964	5129460	Peak1447
chrV	5135738	5136258	Peak1448
chrV	5137749	5137961	Peak1449
chrV	5138886	5139118	Peak1450
chrV	5144044	5144594	Peak1451
chrV	5147404	5147797	Peak1452
chrV	5151762	5152124	Peak1453
chrV	5161239	5162634	Peak1454
chrV	5163553	5164057	Peak1455
chrV	5165666	5165982	Peak1456
chrV	5167216	5167463	Peak1457
chrV	5174167	5174742	Peak1458
chrV	5175587	5175814	Peak1459
chrV	5177575	5178771	Peak1460
chrV	5180276	5180518	Peak1461
chrV	5185854	5186274	Peak1462
chrV	5193721	5194107	Peak1463
chrV	5194384	5195270	Peak1464
chrV	5197523	5198263	Peak1465
chrV	5202510	5202911	Peak1466
chrV	5203335	5203577	Peak1467
chrV	5205011	5205314	Peak1468
chrV	5205642	5205861	Peak1469
chrV	5211372	5211655	Peak1470
chrV	5211838	5212216	Peak1471
chrV	5218608	5218900	Peak1472
chrV	5224173	5224407	Peak1473
chrV	5225171	5225440	Peak1474
chrV	5227593	5227881	Peak1475
chrV	5230783	5231033	Peak1476
chrV	5231617	5231879	Peak1477
chrV	5235950	5236411	Peak1478
chrV	5237536	5237736	Peak1479
chrV	5242381	5243089	Peak1480
chrV	5247463	5247685	Peak1481
chrV	5252713	5252967	Peak1482
chrV	5255361	5255864	Peak1483
chrV	5259294	5259616	Peak1484
chrV	5260626	5260884	Peak1485
chrV	5261000	5261543	Peak1486
chrV	5263594	5263817	Peak1487
chrV	5270408	5271106	Peak1488
chrV	5282862	5283062	Peak1489
chrV	5284672	5284872	Peak1490
chrV	5285007	5285678	Peak1491
chrV	5291881	5292250	Peak1492
chrV	5297526	5297844	Peak1493
chrV	5300769	5301365	Peak1494
chrV	5305260	5305964	Peak1495
chrV	5310622	5311062	Peak1496
chrV	5311537	5311832	Peak1497
chrV	5311991	5312341	Peak1498
chrV	5317665	5317872	Peak1499
chrV	5319380	5319697	Peak1500
chrV	5320386	5321050	Peak1501
chrV	5322977	5323289	Peak1502
chrV	5330428	5330628	Peak1503
chrV	5330873	5331073	Peak1504
chrV	5335089	5336156	Peak1505
chrV	5340414	5340736	Peak1506
chrV	5344452	5344922	Peak1507
chrV	5349873	5350258	Peak1508
chrV	5350916	5351147	Peak1509
chrV	5355533	5355987	Peak1510
chrV	5356891	5357091	Peak1511
chrV	5363449	5363911	Peak1512
chrV	5364766	5365059	Peak1513
chrV	5365699	5366051	Peak1514
chrV	5371044	5371775	Peak1515
chrV	5376214	5376438	Peak1516
chrV	5377713	5378043	Peak1517
chrV	5384824	5385163	Peak1518
chrV	5392261	5392529	Peak1519
chrV	5393495	5393787	Peak1520
chrV	5399066	5400016	Peak1521
chrV	5404693	5405083	Peak1522
chrV	5415120	5415713	Peak1523
chrV	5416194	5417399	Peak1524
chrV	5417605	5417866	Peak1525
chrV	5418775	5419272	Peak1526
chrV	5423003	5423344	Peak1527
chrV	5423670	5423910	Peak1528
chrV	5424552	5424958	Peak1529
chrV	5425446	5425784	Peak1530
chrV	5426022	5426324	Peak1531
chrV	5426577	5426827	Peak1532
chrV	5430883	5431268	Peak1533
chrV	5433800	5434317	Peak1534
chrV	5437655	5438149	Peak1535
chrV	5440026	5440798	Peak1536
chrV	5451630	5451952	Peak1537
chrV	5456614	5457260	Peak1538
chrV	5460760	5461259	Peak1539
chrV	5462383	5462992	Peak1540
chrV	5468389	5469337	Peak1541
chrV	5472275	5472619	Peak1542
chrV	5472782	5473153	Peak1543
chrV	5477739	5478086	Peak1544
chrV	5479009	5480562	Peak1545
chrV	5485340	5485954	Peak1546
chrV	5489505	5489838	Peak1547
chrV	5494006	5497262	Peak1548
chrV	5497463	5497734	Peak1549
chrV	5505585	5506391	Peak1550
chrV	5507313	5507651	Peak1551
chrV	5508167	5508580	Peak1552
chrV	5514285	5514932	Peak1553
chrV	5515358	5516223	Peak1554
chrV	5522415	5522819	Peak1555
chrV	5526706	5527065	Peak1556
chrV	5532708	5533158	Peak1557
chrV	5536800	5537021	Peak1558
chrV	5538852	5539111	Peak1559
chrV	5539259	5539598	Peak1560
chrV	5544585	5545118	Peak1561
chrV	5552633	5552956	Peak1562
chrV	5555760	5556184	Peak1563
chrV	5562235	5562941	Peak1564
chrV	5564587	5565145	Peak1565
chrV	5568751	5569402	Peak1566
chrV	5569844	5570458	Peak1567
chrV	5571232	5571692	Peak1568
chrV	5575982	5576391	Peak1569
chrV	5577057	5577662	Peak1570
chrV	5581932	5582614	Peak1571
chrV	5582755	5582996	Peak1572
chrV	5584743	5586028	Peak1573
chrV	5590553	5591459	Peak1574
chrV	5601325	5602204	Peak1575
chrV	5603965	5604365	Peak1576
chrV	5609444	5609782	Peak1577
chrV	5609935	5610778	Peak1578
chrV	5611391	5611884	Peak1579
chrV	5611982	5612467	Peak1580
chrV	5621822	5622205	Peak1581
chrV	5625501	5626012	Peak1582
chrV	5635791	5636228	Peak1583
chrV	5639453	5639674	Peak1584
chrV	5645863	5646128	Peak1585
chrV	5648023	5648319	Peak1586
chrV	5652970	5654606	Peak1587
chrV	5659449	5660330	Peak1588
chrV	5661677	5662257	Peak1589
chrV	5662823	5663130	Peak1590
chrV	5670709	5671251	Peak1591
chrV	5675608	5675838	Peak1592
chrV	5681124	5681754	Peak1593
chrV	5686244	5686878	Peak1594
chrV	5687934	5688176	Peak1595
chrV	5693155	5693909	Peak1596
chrV	5695912	5696121	Peak1597
chrV	5697544	5697744	Peak1598
chrV	5699241	5699734	Peak1599
chrV	5703564	5704113	Peak1600
chrV	5705526	5706079	Peak1601
chrV	5709105	5709704	Peak1602
chrV	5710492	5710829	Peak1603
chrV	5717786	5718749	Peak1604
chrV	5721461	5722255	Peak1605
chrV	5722393	5722708	Peak1606
chrV	5724100	5724300	Peak1607
chrV	5729540	5729941	Peak1608
chrV	5731217	5731859	Peak1609
chrV	5734599	5735024	Peak1610
chrV	5737938	5738387	Peak1611
chrV	5741994	5742535	Peak1612
chrV	5742654	5743394	Peak1613
chrV	5744599	5745404	Peak1614
chrV	5746471	5746729	Peak1615
chrV	5754140	5755408	Peak1616
chrV	5756615	5757197	Peak1617
chrV	5768588	5769686	Peak1618
chrV	5770235	5770850	Peak1619
chrV	5777269	5777772	Peak1620
chrV	5786099	5786299	Peak1621
chrV	5791155	5791546	Peak1622
chrV	5792593	5793063	Peak1623
chrV	5797608	5799003	Peak1624
chrV	5801210	5801481	Peak1625
chrV	5810208	5810573	Peak1626
chrV	5811536	5811741	Peak1627
chrV	5818962	5819551	Peak1628
chrV	5819701	5820095	Peak1629
chrV	5820412	5820722	Peak1630
chrV	5820841	5821529	Peak1631
chrV	5825858	5826567	Peak1632
chrV	5827446	5827679	Peak1633
chrV	5835016	5835426	Peak1634
chrV	5836959	5837685	Peak1635
chrV	5842267	5842688	Peak1636
chrV	5846857	5847613	Peak1637
chrV	5854736	5855401	Peak1638
chrV	5859177	5859547	Peak1639
chrV	5859836	5860544	Peak1640
chrV	5863349	5863551	Peak1641
chrV	5869748	5870156	Peak1642
chrV	5872536	5873011	Peak1643
chrV	5876872	5877102	Peak1644
chrV	5878879	5880245	Peak1645
chrV	5887738	5888573	Peak1646
chrV	5913220	5914322	Peak1647
chrV	5914832	5915040	Peak1648
chrV	5919615	5921102	Peak1649
chrV	5926029	5927025	Peak1650
chrV	5932148	5932449	Peak1651
chrV	5933601	5933920	Peak1652
chrV	5951541	5951784	Peak1653
chrV	5965057	5965259	Peak1654
chrV	5969140	5969560	Peak1655
chrV	5974241	5975285	Peak1656
chrV	5975408	5976126	Peak1657
chrV	5981698	5982159	Peak1658
chrV	5988596	5989038	Peak1659
chrV	5989320	5989682	Peak1660
chrV	5990891	5991269	Peak1661
chrV	5995987	5996534	Peak1662
chrV	6000897	6001666	Peak1663
chrV	6005982	6006232	Peak1664
chrV	6009575	6009802	Peak1665
chrV	6013281	6013607	Peak1666
chrV	6014166	6014422	Peak1667
chrV	6016609	6016885	Peak1668
chrV	6017844	6018131	Peak1669
chrV	6018267	6018550	Peak1670
chrV	6020156	6020900	Peak1671
chrV	6023387	6023629	Peak1672
chrV	6024861	6025087	Peak1673
chrV	6028120	6028488	Peak1674
chrV	6034202	6034806	Peak1675
chrV	6040531	6041419	Peak1676
chrV	6042839	6043127	Peak1677
chrV	6043259	6043556	Peak1678
chrV	6053088	6054183	Peak1679
chrV	6062577	6063274	Peak1680
chrV	6067404	6067617	Peak1681
chrV	6068403	6068685	Peak1682
chrV	6072179	6072857	Peak1683
chrV	6073050	6073429	Peak1684
chrV	6077505	6077933	Peak1685
chrV	6083104	6083937	Peak1686
chrV	6085434	6086845	Peak1687
chrV	6089065	6089522	Peak1688
chrV	6092172	6092745	Peak1689
chrV	6094519	6094794	Peak1690
chrV	6101167	6101991	Peak1691
chrV	6108968	6110500	Peak1692
chrV	6115842	6116203	Peak1693
chrV	6118105	6118366	Peak1694
chrV	6120102	6120438	Peak1695
chrV	6123211	6123652	Peak1696
chrV	6124244	6125060	Peak1697
chrV	6130154	6130831	Peak1698
chrV	6131301	6131817	Peak1699
chrV	6131908	6132178	Peak1700
chrV	6141771	6142073	Peak1701
chrV	6143148	6143497	Peak1702
chrV	6144291	6144585	Peak1703
chrV	6149795	6150340	Peak1704
chrV	6151183	6151502	Peak1705
chrV	6152176	6152866	Peak1706
chrV	6155842	6156772	Peak1707
chrV	6158529	6158811	Peak1708
chrV	6163681	6164547	Peak1709
chrV	6164828	6165224	Peak1710
chrV	6166295	6166646	Peak1711
chrV	6169543	6169795	Peak1712
chrV	6169997	6170290	Peak1713
chrV	6173068	6173485	Peak1714
chrV	6175722	6176038	Peak1715
chrV	6176991	6177527	Peak1716
chrV	6178531	6178967	Peak1717
chrV	6183442	6183691	Peak1718
chrV	6185502	6186169	Peak1719
chrV	6187339	6187539	Peak1720
chrV	6187829	6188092	Peak1721
chrV	6190661	6190925	Peak1722
chrV	6194107	6194656	Peak1723
chrV	6194770	6195457	Peak1724
chrV	6204384	6204674	Peak1725
chrV	6214240	6214663	Peak1726
chrV	6216289	6216545	Peak1727
chrV	6217991	6218499	Peak1728
chrV	6224661	6225085	Peak1729
chrV	6227801	6228587	Peak1730
chrV	6229574	6229855	Peak1731
chrV	6238917	6239154	Peak1732
chrV	6239353	6239775	Peak1733
chrV	6239916	6240164	Peak1734
chrV	6243362	6243564	Peak1735
chrV	6248326	6249107	Peak1736
chrV	6250351	6250727	Peak1737
chrV	6255878	6257805	Peak1738
chrV	6259272	6259763	Peak1739
chrV	6262950	6263274	Peak1740
chrV	6264742	6265002	Peak1741
chrV	6267086	6267438	Peak1742
chrV	6268043	6268826	Peak1743
chrV	6270668	6270911	Peak1744
chrV	6271100	6271337	Peak1745
chrV	6274070	6274426	Peak1746
chrV	6276141	6276480	Peak1747
chrV	6280293	6280778	Peak1748
chrV	6284885	6285528	Peak1749
chrV	6285747	6286009	Peak1750
chrV	6291873	6292848	Peak1751
chrV	6293408	6293786	Peak1752
chrV	6296808	6297032	Peak1753
chrV	6297184	6297800	Peak1754
chrV	6301274	6301917	Peak1755
chrV	6305199	6305516	Peak1756
chrV	6308544	6308770	Peak1757
chrV	6308952	6309187	Peak1758
chrV	6310306	6311235	Peak1759
chrV	6311826	6312073	Peak1760
chrV	6316567	6317101	Peak1761
chrV	6317289	6317694	Peak1762
chrV	6318080	6318656	Peak1763
chrV	6321466	6321848	Peak1764
chrV	6326691	6327002	Peak1765
chrV	6328866	6329853	Peak1766
chrV	6336574	6336840	Peak1767
chrV	6341468	6341827	Peak1768
chrV	6342001	6342483	Peak1769
chrV	6352604	6354287	Peak1770
chrV	6359559	6359810	Peak1771
chrV	6364929	6366394	Peak1772
chrV	6368757	6368985	Peak1773
chrV	6373924	6374170	Peak1774
chrV	6375335	6376212	Peak1775
chrV	6376389	6376589	Peak1776
chrV	6389405	6390125	Peak1777
chrV	6390306	6390635	Peak1778
chrV	6392036	6392329	Peak1779
chrV	6397101	6397620	Peak1780
chrV	6400257	6400683	Peak1781
chrV	6404537	6405060	Peak1782
chrV	6405649	6406210	Peak1783
chrV	6411911	6412297	Peak1784
chrV	6413483	6413953	Peak1785
chrV	6414527	6415308	Peak1786
chrV	6420786	6421510	Peak1787
chrV	6423029	6423536	Peak1788
chrV	6429243	6429557	Peak1789
chrV	6435973	6436489	Peak1790
chrV	6437973	6438424	Peak1791
chrV	6438554	6438754	Peak1792
chrV	6445632	6445925	Peak1793
chrV	6447064	6447557	Peak1794
chrV	6457001	6457927	Peak1795
chrV	6460588	6461069	Peak1796
chrV	6461311	6461666	Peak1797
chrV	6465889	6466555	Peak1798
chrV	6466789	6467322	Peak1799
chrV	6471282	6471617	Peak1800
chrV	6476973	6477618	Peak1801
chrV	6478645	6479368	Peak1802
chrV	6484232	6484585	Peak1803
chrV	6487126	6487375	Peak1804
chrV	6489971	6490618	Peak1805
chrV	6492673	6492882	Peak1806
chrV	6493377	6493695	Peak1807
chrV	6493880	6494241	Peak1808
chrV	6498799	6499283	Peak1809
chrV	6500470	6500725	Peak1810
chrV	6502507	6502811	Peak1811
chrV	6505299	6505534	Peak1812
chrV	6506083	6506352	Peak1813
chrV	6508509	6508858	Peak1814
chrV	6513848	6514339	Peak1815
chrV	6515561	6515841	Peak1816
chrV	6524863	6525138	Peak1817
chrV	6525230	6525648	Peak1818
chrV	6528393	6528626	Peak1819
chrV	6528735	6529057	Peak1820
chrV	6533875	6534751	Peak1821
chrV	6535253	6535743	Peak1822
chrV	6540642	6541214	Peak1823
chrV	6541736	6542016	Peak1824
chrV	6543328	6543697	Peak1825
chrV	6549069	6549504	Peak1826
chrV	6550332	6550806	Peak1827
chrV	6551567	6551779	Peak1828
chrV	6557454	6558450	Peak1829
chrV	6564989	6565278	Peak1830
chrV	6566319	6566537	Peak1831
chrV	6566689	6567307	Peak1832
chrV	6568162	6568421	Peak1833
chrV	6572788	6573009	Peak1834
chrV	6579267	6579575	Peak1835
chrV	6581592	6582038	Peak1836
chrV	6584653	6585021	Peak1837
chrV	6590779	6591318	Peak1838
chrV	6596983	6597291	Peak1839
chrV	6602586	6602856	Peak1840
chrV	6603369	6603677	Peak1841
chrV	6607057	6607337	Peak1842
chrV	6609287	6609847	Peak1843
chrV	6613813	6614045	Peak1844
chrV	6615928	6616147	Peak1845
chrV	6619500	6620041	Peak1846
chrV	6629575	6629914	Peak1847
chrV	6630709	6631526	Peak1848
chrV	6638493	6639184	Peak1849
chrV	6643111	6643340	Peak1850
chrV	6644764	6645000	Peak1851
chrV	6646542	6647001	Peak1852
chrV	6649168	6649401	Peak1853
chrV	6652737	6652946	Peak1854
chrV	6658764	6659116	Peak1855
chrV	6664203	6664543	Peak1856
chrV	6664649	6664963	Peak1857
chrV	6668978	6669465	Peak1858
chrV	6671929	6672683	Peak1859
chrV	6673857	6674757	Peak1860
chrV	6679932	6680284	Peak1861
chrV	6681996	6682487	Peak1862
chrV	6688426	6688762	Peak1863
chrV	6699335	6699555	Peak1864
chrV	6701443	6702182	Peak1865
chrV	6704284	6704604	Peak1866
chrV	6708511	6708830	Peak1867
chrV	6709969	6710377	Peak1868
chrV	6710628	6710954	Peak1869
chrV	6713140	6713932	Peak1870
chrV	6719353	6719570	Peak1871
chrV	6721397	6721684	Peak1872
chrV	6721879	6722097	Peak1873
chrV	6725167	6725449	Peak1874
chrV	6726798	6727614	Peak1875
chrV	6729499	6729733	Peak1876
chrV	6732033	6732294	Peak1877
chrV	6733190	6733646	Peak1878
chrV	6738477	6739038	Peak1879
chrV	6742941	6743572	Peak1880
chrV	6743879	6744357	Peak1881
chrV	6746419	6746624	Peak1882
chrV	6748360	6748560	Peak1883
chrV	6750996	6751437	Peak1884
chrV	6753286	6753486	Peak1885
chrV	6755259	6755696	Peak1886
chrV	6758084	6758331	Peak1887
chrV	6761031	6761346	Peak1888
chrV	6764124	6764426	Peak1889
chrV	6766882	6767602	Peak1890
chrV	6769314	6769636	Peak1891
chrV	6771401	6771695	Peak1892
chrV	6773236	6773653	Peak1893
chrV	6779163	6779395	Peak1894
chrV	6783613	6783839	Peak1895
chrV	6783940	6784181	Peak1896
chrV	6784479	6784688	Peak1897
chrV	6789098	6789343	Peak1898
chrV	6790325	6791350	Peak1899
chrV	6800163	6800369	Peak1900
chrV	6803976	6804307	Peak1901
chrV	6811756	6812360	Peak1902
chrV	6812493	6812775	Peak1903
chrV	6812930	6813314	Peak1904
chrV	6818800	6819048	Peak1905
chrV	6819932	6820458	Peak1906
chrV	6824028	6824571	Peak1907
chrV	6824919	6825467	Peak1908
chrV	6826788	6827287	Peak1909
chrV	6834037	6835199	Peak1910
chrV	6844998	6845934	Peak1911
chrV	6848339	6848610	Peak1912
chrV	6850461	6850983	Peak1913
chrV	6853774	6854032	Peak1914
chrV	6859170	6859370	Peak1915
chrV	6860344	6860870	Peak1916
chrV	6861497	6861752	Peak1917
chrV	6866746	6867062	Peak1918
chrV	6873739	6875357	Peak1919
chrV	6877948	6878163	Peak1920
chrV	6881179	6881387	Peak1921
chrV	6883947	6884724	Peak1922
chrV	6892037	6892557	Peak1923
chrV	6896415	6896790	Peak1924
chrV	6899990	6900607	Peak1925
chrV	6905324	6905747	Peak1926
chrV	6905971	6906656	Peak1927
chrV	6908462	6908862	Peak1928
chrV	6910879	6911181	Peak1929
chrV	6913986	6914356	Peak1930
chrV	6915606	6915806	Peak1931
chrV	6918444	6919153	Peak1932
chrV	6925752	6926201	Peak1933
chrV	6927178	6927875	Peak1934
chrV	6933504	6934869	Peak1935
chrV	6935334	6935540	Peak1936
chrV	6939234	6939434	Peak1937
chrV	6943241	6943667	Peak1938
chrV	6944124	6944760	Peak1939
chrV	6949368	6949826	Peak1940
chrV	6951894	6952342	Peak1941
chrV	6952584	6953184	Peak1942
chrV	6955725	6956059	Peak1943
chrV	6957441	6957900	Peak1944
chrV	6963147	6963647	Peak1945
chrV	6964151	6964581	Peak1946
chrV	6966701	6967001	Peak1947
chrV	6971253	6972206	Peak1948
chrV	6972816	6973090	Peak1949
chrV	6976505	6976780	Peak1950
chrV	6977654	6977947	Peak1951
chrV	6982406	6983116	Peak1952
chrV	6986425	6987187	Peak1953
chrV	6991508	6992062	Peak1954
chrV	6997769	6997991	Peak1955
chrV	6999121	6999702	Peak1956
chrV	7001439	7002040	Peak1957
chrV	7005076	7005509	Peak1958
chrV	7007698	7007926	Peak1959
chrV	7008810	7009146	Peak1960
chrV	7015531	7016072	Peak1961
chrV	7017136	7017541	Peak1962
chrV	7018759	7019115	Peak1963
chrV	7022910	7023403	Peak1964
chrV	7024053	7024682	Peak1965
chrV	7032478	7033067	Peak1966
chrV	7033289	7033700	Peak1967
chrV	7038866	7039171	Peak1968
chrV	7039361	7040296	Peak1969
chrV	7043080	7043464	Peak1970
chrV	7044460	7044842	Peak1971
chrV	7050190	7051909	Peak1972
chrV	7052643	7052921	Peak1973
chrV	7056893	7057436	Peak1974
chrV	7057632	7058290	Peak1975
chrV	7058419	7059033	Peak1976
chrV	7064441	7064733	Peak1977
chrV	7065189	7065390	Peak1978
chrV	7067432	7067723	Peak1979
chrV	7069500	7069994	Peak1980
chrV	7072263	7072547	Peak1981
chrV	7073194	7073448	Peak1982
chrV	7077767	7078089	Peak1983
chrV	7078249	7078919	Peak1984
chrV	7083171	7083489	Peak1985
chrV	7084586	7085034	Peak1986
chrV	7089812	7090019	Peak1987
chrV	7092129	7092797	Peak1988
chrV	7095833	7096127	Peak1989
chrV	7096438	7096957	Peak1990
chrV	7106735	7107361	Peak1991
chrV	7109469	7109759	Peak1992
chrV	7114954	7115821	Peak1993
chrV	7120952	7121218	Peak1994
chrV	7122374	7123354	Peak1995
chrV	7128011	7128483	Peak1996
chrV	7128929	7129386	Peak1997
chrV	7134757	7135023	Peak1998
chrV	7137660	7137948	Peak1999
chrV	7143447	7143659	Peak2000
[truncated: 124,984 more rows]

## Sheet: Merge Peaks mm9 ileum IEC
chr7	3073120	3073547	Peak1
chr7	3106558	3106832	Peak2
chr7	3108561	3109285	Peak3
chr7	3109361	3109765	Peak4
chr7	3111676	3112027	Peak5
chr7	3113799	3114040	Peak6
chr7	3120873	3121466	Peak7
chr7	3121528	3122153	Peak8
chr7	3130357	3130756	Peak9
chr7	3134750	3135221	Peak10
chr7	3135385	3136036	Peak11
chr7	3141647	3142026	Peak12
chr7	3143334	3143842	Peak13
chr7	3144735	3145170	Peak14
chr7	3151440	3151917	Peak15
chr7	3158369	3158569	Peak16
chr7	3180989	3181375	Peak17
chr7	3184416	3184739	Peak18
chr7	3193966	3194298	Peak19
chr7	3198501	3198756	Peak20
chr7	3198945	3199210	Peak21
chr7	3201292	3201802	Peak22
chr7	3203839	3204141	Peak23
chr7	3206477	3206896	Peak24
chr7	3218770	3218986	Peak25
chr7	3219326	3219534	Peak26
chr7	3221945	3222429	Peak27
chr7	3239980	3240204	Peak28
chr7	3240948	3241280	Peak29
chr7	3249191	3249468	Peak30
chr7	3262875	3263075	Peak31
chr7	3264569	3265303	Peak32
chr7	3265331	3265532	Peak33
chr7	3267871	3268237	Peak34
chr7	3268325	3268954	Peak35
chr7	3284767	3284979	Peak36
chr7	3287113	3287555	Peak37
chr7	3288968	3289464	Peak38
chr7	3290197	3290641	Peak39
chr7	3291274	3291477	Peak40
chr7	3292764	3293290	Peak41
chr7	3295798	3296005	Peak42
chr7	3301946	3302937	Peak43
chr7	3303243	3303555	Peak44
chr7	3303580	3304009	Peak45
chr7	3304481	3304941	Peak46
chr7	3306850	3307110	Peak47
chr7	3330481	3330979	Peak48
chr7	3331665	3331865	Peak49
chr7	3332186	3332454	Peak50
chr7	3332863	3333181	Peak51
chr7	3336638	3336874	Peak52
chr7	3366241	3367018	Peak53
chr7	3367204	3367449	Peak54
chr7	3391392	3391614	Peak55
chr7	3394393	3394631	Peak56
chr7	3394703	3394968	Peak57
chr7	3401028	3401265	Peak58
chr7	3411389	3411967	Peak59
chr7	3412503	3412813	Peak60
chr7	3413545	3413875	Peak61
chr7	3414919	3415352	Peak62
chr7	3418846	3419137	Peak63
chr7	3422632	3422868	Peak64
chr7	3424077	3424570	Peak65
chr7	3449374	3449800	Peak66
chr7	3542219	3542552	Peak67
chr7	3546419	3546648	Peak68
chr7	3546756	3547081	Peak69
chr7	3552804	3553148	Peak70
chr7	3558475	3558759	Peak71
chr7	3560749	3561084	Peak72
chr7	3562669	3563024	Peak73
chr7	3568727	3569517	Peak74
chr7	3580647	3580950	Peak75
chr7	3581047	3581795	Peak76
chr7	3596051	3597510	Peak77
chr7	3605388	3605606	Peak78
chr7	3607150	3607388	Peak79
chr7	3609798	3610157	Peak80
chr7	3610251	3610558	Peak81
chr7	3616454	3616725	Peak82
chr7	3616829	3617670	Peak83
chr7	3618777	3619053	Peak84
chr7	3626542	3626862	Peak85
chr7	3627976	3628758	Peak86
chr7	3628962	3629407	Peak87
chr7	3644014	3646439	Peak88
chr7	3655194	3656452	Peak89
chr7	3657189	3657389	Peak90
chr7	3660676	3660946	Peak91
chr7	3664225	3664750	Peak92
chr7	3665147	3665701	Peak93
chr7	3945043	3945283	Peak94
chr7	3978274	3978734	Peak95
chr7	4034287	4035101	Peak96
chr7	4039733	4040021	Peak97
chr7	4049883	4050400	Peak98
chr7	4050448	4050822	Peak99
chr7	4055075	4055395	Peak100
chr7	4055421	4055827	Peak101
chr7	4063394	4063632	Peak102
chr7	4070799	4071531	Peak103
chr7	4077089	4077289	Peak104
chr7	4080295	4080948	Peak105
chr7	4082111	4083211	Peak106
chr7	4088009	4089249	Peak107
chr7	4097451	4097679	Peak108
chr7	4098507	4099229	Peak109
chr7	4099913	4100182	Peak110
chr7	4100881	4101606	Peak111
chr7	4101757	4102173	Peak112
chr7	4102362	4102836	Peak113
chr7	4103349	4103638	Peak114
chr7	4115147	4115627	Peak115
chr7	4115984	4116566	Peak116
chr7	4118669	4119073	Peak117
chr7	4121667	4122204	Peak118
chr7	4122401	4122651	Peak119
chr7	4130105	4130380	Peak120
chr7	4158745	4159440	Peak121
chr7	4160343	4160553	Peak122
chr7	4190729	4190987	Peak123
chr7	4248841	4249180	Peak124
chr7	4253315	4253627	Peak125
chr7	4253875	4254082	Peak126
chr7	4349223	4349886	Peak127
chr7	4364074	4364474	Peak128
chr7	4364876	4365095	Peak129
chr7	4378645	4379460	Peak130
chr7	4383274	4383524	Peak131
chr7	4396648	4397496	Peak132
chr7	4404000	4404945	Peak133
chr7	4412573	4413151	Peak134
chr7	4415820	4416563	Peak135
chr7	4421870	4423146	Peak136
chr7	4429411	4430491	Peak137
chr7	4431346	4431639	Peak138
chr7	4452481	4453981	Peak139
chr7	4454289	4454668	Peak140
chr7	4458870	4459150	Peak141
chr7	4461320	4462038	Peak142
chr7	4464883	4465323	Peak143
chr7	4472761	4473561	Peak144
chr7	4475873	4476110	Peak145
chr7	4477913	4478610	Peak146
chr7	4483676	4484348	Peak147
chr7	4492443	4492658	Peak148
chr7	4493675	4493931	Peak149
chr7	4498127	4498671	Peak150
chr7	4498818	4499266	Peak151
chr7	4508353	4508895	Peak152
chr7	4511819	4512027	Peak153
chr7	4514922	4515214	Peak154
chr7	4551097	4551361	Peak155
chr7	4553858	4554416	Peak156
chr7	4554618	4554976	Peak157
chr7	4555561	4556095	Peak158
chr7	4556635	4557114	Peak159
chr7	4559558	4560025	Peak160
chr7	4565747	4565973	Peak161
chr7	4571649	4572132	Peak162
chr7	4575408	4575667	Peak163
chr7	4575948	4576228	Peak164
chr7	4581098	4581563	Peak165
chr7	4581714	4582297	Peak166
chr7	4582668	4583039	Peak167
chr7	4583796	4584066	Peak168
chr7	4592894	4593097	Peak169
chr7	4598770	4599271	Peak170
chr7	4602963	4603574	Peak171
chr7	4609191	4609855	Peak172
chr7	4609890	4611207	Peak173
chr7	4625581	4626191	Peak174
chr7	4635880	4636117	Peak175
chr7	4636154	4637031	Peak176
chr7	4642014	4642954	Peak177
chr7	4644904	4645213	Peak178
chr7	4650339	4650752	Peak179
chr7	4653694	4653930	Peak180
chr7	4654024	4654390	Peak181
chr7	4656395	4657024	Peak182
chr7	4658788	4659062	Peak183
chr7	4664250	4664509	Peak184
chr7	4666961	4667535	Peak185
chr7	4670867	4671235	Peak186
chr7	4675115	4675465	Peak187
chr7	4676208	4676467	Peak188
chr7	4676551	4677336	Peak189
chr7	4684423	4685280	Peak190
chr7	4691091	4692536	Peak191
chr7	4692766	4693095	Peak192
chr7	4700618	4701391	Peak193
chr7	4703470	4704877	Peak194
chr7	4716548	4717300	Peak195
chr7	4722557	4722760	Peak196
chr7	4728333	4729291	Peak197
chr7	4729595	4729887	Peak198
chr7	4740330	4741465	Peak199
chr7	4744240	4744761	Peak200
chr7	4745810	4746045	Peak201
chr7	4746305	4746548	Peak202
chr7	4747629	4747956	Peak203
chr7	4758276	4758682	Peak204
chr7	4763339	4764757	Peak205
chr7	4769811	4770127	Peak206
chr7	4782210	4782638	Peak207
chr7	4787321	4788644	Peak208
chr7	4794156	4795028	Peak209
chr7	4795041	4795252	Peak210
chr7	4795345	4795546	Peak211
chr7	4795594	4795950	Peak212
chr7	4796160	4796944	Peak213
chr7	4812460	4812710	Peak214
chr7	4816764	4817083	Peak215
chr7	4817303	4818227	Peak216
chr7	4818524	4818724	Peak217
chr7	4828227	4829227	Peak218
chr7	4829264	4829466	Peak219
chr7	4829872	4830082	Peak220
chr7	4838337	4838566	Peak221
chr7	4841717	4842411	Peak222
chr7	4843504	4843706	Peak223
chr7	4850653	4851751	Peak224
chr7	4852824	4853084	Peak225
chr7	4859320	4859542	Peak226
chr7	4866495	4867269	Peak227
chr7	4867311	4867618	Peak228
chr7	4874141	4874515	Peak229
chr7	4875548	4876007	Peak230
chr7	4877162	4877609	Peak231
chr7	4888386	4888760	Peak232
chr7	4890136	4890392	Peak233
chr7	4891588	4892132	Peak234
chr7	4894801	4895454	Peak235
chr7	4908736	4909007	Peak236
chr7	4910513	4910721	Peak237
chr7	4915829	4916452	Peak238
chr7	4922109	4922380	Peak239
chr7	4926994	4927260	Peak240
chr7	4946939	4948284	Peak241
chr7	4958069	4958372	Peak242
chr7	4958514	4958726	Peak243
chr7	4958852	4959155	Peak244
chr7	4959803	4960031	Peak245
chr7	4960111	4960318	Peak246
chr7	4965782	4966562	Peak247
chr7	4966648	4967505	Peak248
chr7	4971712	4972648	Peak249
chr7	4989541	4990465	Peak250
chr7	4998958	4999226	Peak251
chr7	5002926	5003698	Peak252
chr7	5004129	5005051	Peak253
chr7	5008298	5008649	Peak254
chr7	5011755	5012280	Peak255
chr7	5012428	5013393	Peak256
chr7	5013585	5014203	Peak257
chr7	5018600	5019199	Peak258
chr7	5019728	5019944	Peak259
chr7	5025234	5025606	Peak260
chr7	5031526	5032261	Peak261
chr7	5033007	5033211	Peak262
chr7	5033605	5033962	Peak263
chr7	5035263	5035698	Peak264
chr7	5039320	5040150	Peak265
chr7	5044115	5044451	Peak266
chr7	5051412	5051819	Peak267
chr7	5054206	5054669	Peak268
chr7	5064280	5064577	Peak269
chr7	5077230	5077914	Peak270
chr7	6071756	6072022	Peak271
chr7	6072853	6073053	Peak272
chr7	6078676	6079146	Peak273
chr7	6083578	6083799	Peak274
chr7	6083854	6084361	Peak275
chr7	6084588	6084793	Peak276
chr7	6088194	6088577	Peak277
chr7	6093457	6094059	Peak278
chr7	6098152	6098386	Peak279
chr7	6099362	6099587	Peak280
chr7	6103672	6104070	Peak281
chr7	6105783	6106118	Peak282
chr7	6106591	6108021	Peak283
chr7	6108606	6108964	Peak284
chr7	6121021	6121381	Peak285
chr7	6123060	6123368	Peak286
chr7	6123446	6124600	Peak287
chr7	6130694	6130986	Peak288
chr7	6135487	6135843	Peak289
chr7	6141298	6141620	Peak290
chr7	6143031	6143320	Peak291
chr7	6145740	6146129	Peak292
chr7	6148807	6149086	Peak293
chr7	6154334	6154609	Peak294
chr7	6164795	6165077	Peak295
chr7	6191599	6191810	Peak296
chr7	6192511	6192769	Peak297
chr7	6234389	6234606	Peak298
chr7	6234997	6235682	Peak299
chr7	6237713	6238314	Peak300
chr7	6249404	6249617	Peak301
chr7	6252444	6252891	Peak302
chr7	6282708	6283295	Peak303
chr7	6296915	6297215	Peak304
chr7	6313472	6313760	Peak305
chr7	6314942	6316275	Peak306
chr7	6335701	6336596	Peak307
chr7	6351282	6351664	Peak308
chr7	6358087	6358315	Peak309
chr7	6362729	6363203	Peak310
chr7	6367751	6367966	Peak311
chr7	6377519	6377719	Peak312
chr7	6383136	6383344	Peak313
chr7	6387151	6387554	Peak314
chr7	6392586	6392791	Peak315
chr7	6392939	6393225	Peak316
chr7	6467737	6467959	Peak317
chr7	6515410	6515642	Peak318
chr7	6561251	6561451	Peak319
chr7	6594741	6594941	Peak320
chr7	6604981	6605212	Peak321
chr7	6649028	6649379	Peak322
chr7	6680155	6680423	Peak323
chr7	6680981	6681744	Peak324
chr7	6682075	6682578	Peak325
chr7	6682850	6683314	Peak326
chr7	6722947	6723465	Peak327
chr7	6729884	6730090	Peak328
chr7	6734243	6734443	Peak329
chr7	6792670	6792901	Peak330
chr7	6831583	6831836	Peak331
chr7	6832443	6832902	Peak332
chr7	6836143	6836480	Peak333
chr7	6836588	6836809	Peak334
chr7	6853296	6853954	Peak335
chr7	6862790	6863001	Peak336
chr7	6863137	6863397	Peak337
chr7	6866228	6866699	Peak338
chr7	6870842	6871329	Peak339
chr7	6882024	6882237	Peak340
chr7	6889714	6890175	Peak341
chr7	6893509	6893972	Peak342
chr7	7050627	7050852	Peak343
chr7	7060978	7061179	Peak344
chr7	7073524	7074431	Peak345
chr7	7089020	7089660	Peak346
chr7	7123841	7124592	Peak347
chr7	7140437	7141376	Peak348
chr7	7162352	7162591	Peak349
chr7	7230276	7231454	Peak350
chr7	7250830	7251998	Peak351
chr7	7252125	7252589	Peak352
chr7	7253067	7253646	Peak353
chr7	10836228	10836488	Peak354
chr7	10836560	10836987	Peak355
chr7	11080398	11080998	Peak356
chr7	11358592	11358798	Peak357
chr7	11626156	11626374	Peak358
chr7	12595721	12596265	Peak359
chr7	12597808	12598186	Peak360
chr7	12602421	12602645	Peak361
chr7	12602774	12603346	Peak362
chr7	12613921	12614161	Peak363
chr7	12791545	12791798	Peak364
chr7	13007519	13008246	Peak365
chr7	13063379	13064560	Peak366
chr7	13334914	13335288	Peak367
chr7	13359448	13359718	Peak368
chr7	13365430	13366298	Peak369
chr7	13372721	13373017	Peak370
chr7	13378028	13378384	Peak371
chr7	13379295	13379554	Peak372
chr7	13388378	13389432	Peak373
chr7	13403540	13404555	Peak374
chr7	13419720	13420967	Peak375
chr7	13438127	13438401	Peak376
chr7	13466185	13467045	Peak377
chr7	13482890	13483498	Peak378
chr7	13494760	13496090	Peak379
chr7	13499000	13499206	Peak380
chr7	13506733	13507910	Peak381
chr7	13512493	13512876	Peak382
chr7	13513190	13514172	Peak383
chr7	13528902	13529124	Peak384
chr7	13534642	13535853	Peak385
chr7	13546684	13546919	Peak386
chr7	13547008	13547478	Peak387
chr7	13550902	13551815	Peak388
chr7	13551896	13552104	Peak389
chr7	13562895	13564143	Peak390
chr7	13568627	13568978	Peak391
chr7	13577625	13577936	Peak392
chr7	13583417	13583757	Peak393
chr7	13594443	13594783	Peak394
chr7	13594836	13595538	Peak395
chr7	13599177	13599582	Peak396
chr7	13599656	13599972	Peak397
chr7	13603327	13603713	Peak398
chr7	13608279	13608868	Peak399
chr7	13609258	13610611	Peak400
chr7	13619467	13620356	Peak401
chr7	13622744	13623929	Peak402
chr7	13628718	13630083	Peak403
chr7	13631473	13631991	Peak404
chr7	13639349	13640494	Peak405
chr7	13708950	13709592	Peak406
chr7	13844584	13844784	Peak407
chr7	13845076	13845520	Peak408
chr7	13846575	13846977	Peak409
chr7	13854722	13854956	Peak410
chr7	13863367	13864803	Peak411
chr7	13874016	13874359	Peak412
chr7	13876759	13877056	Peak413
chr7	13888215	13888422	Peak414
chr7	13890429	13890900	Peak415
chr7	13894499	13894764	Peak416
chr7	13895853	13896133	Peak417
chr7	13899440	13899994	Peak418
chr7	13900857	13901120	Peak419
chr7	13904707	13905044	Peak420
chr7	13908076	13908582	Peak421
chr7	13909785	13910071	Peak422
chr7	13950906	13951130	Peak423
chr7	14096888	14097235	Peak424
chr7	14902604	14902858	Peak425
chr7	14914811	14915060	Peak426
chr7	15207644	15209006	Peak427
chr7	15873587	15874561	Peak428
chr7	15909563	15909764	Peak429
chr7	16486543	16487023	Peak430
chr7	16497506	16497906	Peak431
chr7	16499635	16499917	Peak432
chr7	16503782	16504017	Peak433
chr7	16507076	16508320	Peak434
chr7	16515301	16515761	Peak435
chr7	16531009	16531549	Peak436
chr7	16533579	16534403	Peak437
chr7	16540000	16541187	Peak438
chr7	16541379	16541648	Peak439
chr7	16547595	16548504	Peak440
chr7	16552454	16553064	Peak441
chr7	16557665	16557910	Peak442
chr7	16560119	16560387	Peak443
chr7	16561307	16561607	Peak444
chr7	16564812	16565330	Peak445
chr7	16565724	16565924	Peak446
chr7	16568421	16568705	Peak447
chr7	16572186	16572605	Peak448
chr7	16572851	16573304	Peak449
chr7	16578409	16579535	Peak450
chr7	16588378	16588864	Peak451
chr7	16596797	16597407	Peak452
chr7	16598057	16598568	Peak453
chr7	16603427	16603693	Peak454
chr7	16603721	16604155	Peak455
chr7	16604665	16605331	Peak456
chr7	16610047	16610425	Peak457
chr7	16614032	16614313	Peak458
chr7	16618356	16618836	Peak459
chr7	16619003	16619496	Peak460
chr7	16622311	16622841	Peak461
chr7	16631391	16632465	Peak462
chr7	16632682	16633893	Peak463
chr7	16637260	16637533	Peak464
chr7	16638029	16638528	Peak465
chr7	16642487	16642885	Peak466
chr7	16646793	16647625	Peak467
chr7	16657280	16657691	Peak468
chr7	16664013	16664379	Peak469
chr7	16664874	16665137	Peak470
chr7	16683320	16684433	Peak471
chr7	16704909	16706037	Peak472
chr7	16714790	16716322	Peak473
chr7	16725897	16726541	Peak474
chr7	16733041	16733314	Peak475
chr7	16738815	16739254	Peak476
chr7	16744085	16744710	Peak477
chr7	16746014	16746360	Peak478
chr7	16747107	16747329	Peak479
chr7	16747458	16747721	Peak480
chr7	16760300	16761550	Peak481
chr7	16768943	16769426	Peak482
chr7	16777636	16778106	Peak483
chr7	16788551	16788948	Peak484
chr7	16792861	16793295	Peak485
chr7	16796320	16796566	Peak486
chr7	16798548	16798908	Peak487
chr7	16806978	16807704	Peak488
chr7	16825114	16825314	Peak489
chr7	16825638	16825980	Peak490
chr7	16826834	16827064	Peak491
chr7	16831263	16831546	Peak492
chr7	16846497	16846741	Peak493
chr7	16848379	16848701	Peak494
chr7	16851541	16851848	Peak495
chr7	16851926	16852367	Peak496
chr7	16858003	16859612	Peak497
chr7	16870721	16872314	Peak498
chr7	16880195	16880535	Peak499
chr7	16880747	16881163	Peak500
chr7	16882159	16882620	Peak501
chr7	16884903	16885420	Peak502
chr7	16886139	16886357	Peak503
chr7	16894572	16895046	Peak504
chr7	16895320	16895849	Peak505
chr7	16897606	16897939	Peak506
chr7	16898080	16898354	Peak507
chr7	16898389	16898745	Peak508
chr7	16898882	16899675	Peak509
chr7	16905182	16905384	Peak510
chr7	16906528	16907109	Peak511
chr7	16911410	16912105	Peak512
chr7	16921157	16921946	Peak513
chr7	16923153	16923416	Peak514
chr7	16941180	16941736	Peak515
chr7	16941912	16942114	Peak516
chr7	16949653	16950086	Peak517
chr7	16950155	16950954	Peak518
chr7	16951412	16951875	Peak519
chr7	16955316	16955613	Peak520
chr7	16957400	16957722	Peak521
chr7	16959122	16959422	Peak522
chr7	16961911	16962185	Peak523
chr7	16972497	16973478	Peak524
chr7	16981364	16981578	Peak525
chr7	16984780	16986873	Peak526
chr7	16990959	16991774	Peak527
chr7	17000785	17001272	Peak528
chr7	17002482	17002794	Peak529
chr7	17004302	17004502	Peak530
chr7	17005637	17006371	Peak531
chr7	17007621	17007966	Peak532
chr7	17010917	17011843	Peak533
chr7	17018128	17018344	Peak534
chr7	17023312	17023949	Peak535
chr7	17031219	17031432	Peak536
chr7	17037937	17039235	Peak537
chr7	17045801	17046309	Peak538
chr7	17048606	17048922	Peak539
chr7	17050494	17050886	Peak540
chr7	17054818	17055438	Peak541
chr7	17059507	17060125	Peak542
chr7	17061096	17061511	Peak543
chr7	17061815	17062296	Peak544
chr7	17077095	17077460	Peak545
chr7	17078773	17079024	Peak546
chr7	17082548	17082862	Peak547
chr7	17085050	17085308	Peak548
chr7	17092656	17093149	Peak549
chr7	17099234	17099436	Peak550
chr7	17099996	17100397	Peak551
chr7	17103404	17103616	Peak552
chr7	17109680	17109907	Peak553
chr7	17115362	17115669	Peak554
chr7	17122490	17123255	Peak555
chr7	17138738	17139242	Peak556
chr7	17143618	17143884	Peak557
chr7	17156803	17157025	Peak558
chr7	17162654	17162899	Peak559
chr7	17163097	17163829	Peak560
chr7	17167636	17167983	Peak561
chr7	17169883	17170179	Peak562
chr7	17182335	17182785	Peak563
chr7	17189563	17189826	Peak564
chr7	17199429	17201047	Peak565
chr7	17209018	17209441	Peak566
chr7	17213466	17213860	Peak567
chr7	17214869	17215330	Peak568
chr7	17219367	17219595	Peak569
chr7	17224321	17224694	Peak570
chr7	17228438	17228815	Peak571
chr7	17228932	17229137	Peak572
chr7	17229566	17229766	Peak573
chr7	17232960	17233164	Peak574
chr7	17235286	17235621	Peak575
chr7	17254023	17254395	Peak576
chr7	17265637	17265852	Peak577
chr7	17281965	17282165	Peak578
chr7	17284421	17284729	Peak579
chr7	17292312	17292519	Peak580
chr7	17293589	17293909	Peak581
chr7	17297729	17297994	Peak582
chr7	17298542	17298778	Peak583
chr7	17302313	17302513	Peak584
chr7	17303277	17303492	Peak585
chr7	17313905	17314325	Peak586
chr7	17314384	17314610	Peak587
chr7	17314978	17315272	Peak588
chr7	17317213	17317441	Peak589
chr7	17317494	17317733	Peak590
chr7	17323404	17324153	Peak591
chr7	17330672	17331135	Peak592
chr7	17331498	17331829	Peak593
chr7	17335973	17336284	Peak594
chr7	17337325	17337819	Peak595
chr7	17345601	17346048	Peak596
chr7	17347059	17347289	Peak597
chr7	17356560	17356764	Peak598
chr7	17359930	17360341	Peak599
chr7	17361332	17361574	Peak600
chr7	17366339	17367038	Peak601
chr7	17367190	17367775	Peak602
chr7	17369425	17369669	Peak603
chr7	17369908	17370357	Peak604
chr7	17370637	17371058	Peak605
chr7	17377408	17378095	Peak606
chr7	17390041	17390395	Peak607
chr7	17394984	17395506	Peak608
chr7	17396699	17396966	Peak609
chr7	17400984	17401215	Peak610
chr7	17401355	17402571	Peak611
chr7	17411225	17411488	Peak612
chr7	17427960	17428632	Peak613
chr7	17428872	17429165	Peak614
chr7	17429191	17429605	Peak615
chr7	17430255	17430760	Peak616
chr7	17430827	17431085	Peak617
chr7	17431216	17431444	Peak618
chr7	17436098	17436498	Peak619
chr7	17438581	17439308	Peak620
chr7	17443747	17444044	Peak621
chr7	17445706	17445933	Peak622
chr7	17451299	17451681	Peak623
chr7	17459527	17459823	Peak624
chr7	17460080	17461146	Peak625
chr7	17465552	17465846	Peak626
chr7	17468323	17468603	Peak627
chr7	17470465	17471446	Peak628
chr7	17476370	17476584	Peak629
chr7	17476906	17477697	Peak630
chr7	17480351	17480802	Peak631
chr7	17491718	17491930	Peak632
chr7	17493418	17493624	Peak633
chr7	17493717	17493979	Peak634
chr7	17499074	17499512	Peak635
chr7	17506818	17507111	Peak636
chr7	17507235	17507752	Peak637
chr7	17507918	17508256	Peak638
chr7	17509040	17510097	Peak639
chr7	17516216	17516548	Peak640
chr7	17517354	17517678	Peak641
chr7	17518379	17518579	Peak642
chr7	17529804	17530201	Peak643
chr7	17532221	17532421	Peak644
chr7	17535367	17535890	Peak645
chr7	17536662	17536961	Peak646
chr7	17539813	17540034	Peak647
chr7	17545271	17545473	Peak648
chr7	17546848	17547499	Peak649
chr7	17551690	17551938	Peak650
chr7	17565637	17566129	Peak651
chr7	17568275	17568596	Peak652
chr7	17577066	17577337	Peak653
chr7	17579035	17579426	Peak654
chr7	17584927	17585347	Peak655
chr7	17587668	17588262	Peak656
chr7	17588755	17589265	Peak657
chr7	17589611	17589852	Peak658
chr7	17590110	17590487	Peak659
chr7	17592638	17593037	Peak660
chr7	17600870	17601347	Peak661
chr7	17602272	17602936	Peak662
chr7	17610452	17611283	Peak663
chr7	17612574	17613703	Peak664
chr7	17620934	17621259	Peak665
chr7	17622888	17623139	Peak666
chr7	17633903	17634335	Peak667
chr7	17635943	17636143	Peak668
chr7	17636148	17636718	Peak669
chr7	17641328	17641864	Peak670
chr7	17643546	17643922	Peak671
chr7	17644232	17644460	Peak672
chr7	17645366	17645748	Peak673
chr7	17647712	17648071	Peak674
chr7	17648134	17648721	Peak675
chr7	17651724	17652104	Peak676
chr7	17659178	17659688	Peak677
chr7	17676696	17676987	Peak678
chr7	17718364	17718564	Peak679
chr7	17719541	17719773	Peak680
chr7	17721512	17721973	Peak681
chr7	17740997	17741355	Peak682
chr7	17747801	17748004	Peak683
chr7	17783972	17784187	Peak684
chr7	18074122	18074394	Peak685
chr7	18155099	18155356	Peak686
chr7	18643091	18643378	Peak687
chr7	18659272	18659500	Peak688
chr7	18659564	18659875	Peak689
chr7	18662051	18662343	Peak690
chr7	18796332	18796811	Peak691
chr7	18800070	18800420	Peak692
chr7	18808319	18808526	Peak693
chr7	18808573	18808922	Peak694
chr7	18821043	18821281	Peak695
chr7	18826086	18826452	Peak696
chr7	18841583	18842006	Peak697
chr7	18850503	18850737	Peak698
chr7	18885616	18885978	Peak699
chr7	18889764	18890391	Peak700
chr7	18905125	18905352	Peak701
chr7	18910290	18910495	Peak702
chr7	18911567	18912025	Peak703
chr7	18915466	18915892	Peak704
chr7	18923837	18924039	Peak705
chr7	18940344	18940686	Peak706
chr7	18955583	18956468	Peak707
chr7	18959001	18959438	Peak708
chr7	18962780	18963029	Peak709
chr7	18963554	18964043	Peak710
chr7	18965012	18965342	Peak711
chr7	18969361	18969668	Peak712
chr7	18970616	18970837	Peak713
chr7	18972880	18973182	Peak714
chr7	18976874	18977222	Peak715
chr7	18987950	18989099	Peak716
chr7	18989393	18989593	Peak717
chr7	19017373	19017686	Peak718
chr7	19018657	19018990	Peak719
chr7	19019081	19019281	Peak720
chr7	19033894	19034131	Peak721
chr7	19034191	19034455	Peak722
chr7	19049624	19050482	Peak723
chr7	19070994	19071197	Peak724
chr7	19086469	19086771	Peak725
chr7	19093731	19093973	Peak726
chr7	19096850	19097182	Peak727
chr7	19097655	19098113	Peak728
chr7	19104114	19104540	Peak729
chr7	19105620	19105911	Peak730
chr7	19110137	19110410	Peak731
chr7	19117992	19118642	Peak732
chr7	19118718	19119234	Peak733
chr7	19129883	19130192	Peak734
chr7	19140877	19141442	Peak735
chr7	19148608	19148984	Peak736
chr7	19194080	19194533	Peak737
chr7	19194759	19195137	Peak738
chr7	19201986	19202498	Peak739
chr7	19202950	19203229	Peak740
chr7	19203288	19203768	Peak741
chr7	19234911	19235388	Peak742
chr7	19242426	19242732	Peak743
chr7	19243263	19243562	Peak744
chr7	19243605	19243953	Peak745
chr7	19264533	19265002	Peak746
chr7	19265222	19265515	Peak747
chr7	19275139	19275341	Peak748
chr7	19295688	19296000	Peak749
chr7	19318167	19318847	Peak750
chr7	19319421	19319623	Peak751
chr7	19331607	19332169	Peak752
chr7	19335195	19335508	Peak753
chr7	19366714	19367239	Peak754
chr7	19384330	19384798	Peak755
chr7	19385538	19385922	Peak756
chr7	19413091	19413915	Peak757
chr7	19414026	19414329	Peak758
chr7	19425193	19425559	Peak759
chr7	19425661	19426559	Peak760
chr7	19446349	19446648	Peak761
chr7	19448217	19448473	Peak762
chr7	19458565	19459082	Peak763
chr7	19460722	19461088	Peak764
chr7	19465946	19466421	Peak765
chr7	19469375	19470409	Peak766
chr7	19471291	19471598	Peak767
chr7	19477538	19478229	Peak768
chr7	19478921	19479517	Peak769
chr7	19481877	19482193	Peak770
chr7	19490420	19490639	Peak771
chr7	19495231	19495448	Peak772
chr7	19495536	19496363	Peak773
chr7	19506429	19506712	Peak774
chr7	19510472	19511024	Peak775
chr7	19511044	19511744	Peak776
chr7	19518604	19518872	Peak777
chr7	19527791	19528053	Peak778
chr7	19528486	19528698	Peak779
chr7	19533520	19533971	Peak780
chr7	19535095	19535637	Peak781
chr7	19536803	19537094	Peak782
chr7	19542824	19544031	Peak783
chr7	19548673	19549136	Peak784
chr7	19575931	19576158	Peak785
chr7	19576187	19576830	Peak786
chr7	19576999	19577609	Peak787
chr7	19577672	19578027	Peak788
chr7	19586449	19586709	Peak789
chr7	19586923	19587267	Peak790
chr7	19588133	19588462	Peak791
chr7	19589229	19589859	Peak792
chr7	19591927	19592159	Peak793
chr7	19592433	19592660	Peak794
chr7	19592958	19593276	Peak795
chr7	19595990	19596192	Peak796
chr7	19597285	19598173	Peak797
chr7	19606421	19606728	Peak798
chr7	19608583	19609187	Peak799
chr7	19609420	19610235	Peak800
chr7	19614678	19614966	Peak801
chr7	19617037	19617346	Peak802
chr7	19629945	19630224	Peak803
chr7	19639218	19639428	Peak804
chr7	19639592	19640003	Peak805
chr7	19650611	19650861	Peak806
chr7	19650936	19651168	Peak807
chr7	19652229	19652804	Peak808
chr7	19653146	19653460	Peak809
chr7	19654149	19654431	Peak810
chr7	19660832	19661166	Peak811
chr7	19661256	19662216	Peak812
chr7	19669047	19670148	Peak813
chr7	19671322	19671744	Peak814
chr7	19678445	19678786	Peak815
chr7	19679107	19679778	Peak816
chr7	19679804	19680725	Peak817
chr7	19688746	19689523	Peak818
chr7	19703542	19704053	Peak819
chr7	19704864	19705836	Peak820
chr7	19716571	19717284	Peak821
chr7	19722820	19723070	Peak822
chr7	19734211	19735373	Peak823
chr7	19741248	19742017	Peak824
chr7	19742778	19743142	Peak825
chr7	19744661	19745032	Peak826
chr7	19745457	19746016	Peak827
chr7	19749033	19749957	Peak828
chr7	19750323	19750756	Peak829
chr7	19751381	19751689	Peak830
chr7	19758323	19758627	Peak831
chr7	19761044	19761543	Peak832
chr7	19761837	19762090	Peak833
chr7	19763792	19764081	Peak834
chr7	19764377	19764865	Peak835
chr7	19765348	19765574	Peak836
chr7	19766302	19766868	Peak837
chr7	19782124	19782383	Peak838
chr7	19786980	19787284	Peak839
chr7	19787325	19788180	Peak840
chr7	19793045	19793562	Peak841
chr7	19797684	19798078	Peak842
chr7	19810232	19810616	Peak843
chr7	19813206	19814356	Peak844
chr7	19817218	19817505	Peak845
chr7	19820184	19820428	Peak846
chr7	19820458	19821078	Peak847
chr7	19824727	19825148	Peak848
chr7	19826336	19826793	Peak849
chr7	19830143	19830406	Peak850
chr7	19832297	19832570	Peak851
chr7	19834700	19835182	Peak852
chr7	19837502	19837737	Peak853
chr7	19837943	19838244	Peak854
chr7	19842701	19843303	Peak855
chr7	19850580	19850989	Peak856
chr7	19851623	19852240	Peak857
chr7	19855077	19855386	Peak858
chr7	19856730	19857401	Peak859
chr7	19857511	19858142	Peak860
chr7	19865023	19865437	Peak861
chr7	19867688	19868638	Peak862
chr7	19876679	19877260	Peak863
chr7	19880944	19881535	Peak864
chr7	19884587	19884806	Peak865
chr7	19886008	19886232	Peak866
chr7	19886510	19886779	Peak867
chr7	19889139	19889498	Peak868
chr7	19893393	19893728	Peak869
chr7	19893790	19894250	Peak870
chr7	19895303	19895983	Peak871
chr7	19902096	19902563	Peak872
chr7	19905222	19905729	Peak873
chr7	19906782	19907208	Peak874
chr7	19911675	19912107	Peak875
chr7	19912402	19912927	Peak876
chr7	19918004	19918601	Peak877
chr7	19920997	19921262	Peak878
chr7	19927407	19927730	Peak879
chr7	19928027	19928336	Peak880
chr7	19928848	19929126	Peak881
chr7	19929805	19930114	Peak882
chr7	19930244	19931053	Peak883
chr7	19944595	19944922	Peak884
chr7	19945263	19946017	Peak885
chr7	19946322	19946883	Peak886
chr7	19947164	19947450	Peak887
chr7	19949169	19949554	Peak888
chr7	19955277	19955754	Peak889
chr7	19956748	19956953	Peak890
chr7	19967074	19967937	Peak891
chr7	19978812	19979062	Peak892
chr7	19984547	19985479	Peak893
chr7	19988997	19989708	Peak894
chr7	19990837	19991150	Peak895
chr7	19992346	19992598	Peak896
chr7	19996195	19996405	Peak897
chr7	20000423	20000670	Peak898
chr7	20005470	20005818	Peak899
chr7	20006470	20007080	Peak900
chr7	20014733	20014964	Peak901
chr7	20018627	20018841	Peak902
chr7	20019924	20020144	Peak903
chr7	20028359	20029150	Peak904
chr7	20033574	20033839	Peak905
chr7	20042871	20044549	Peak906
chr7	20052112	20052480	Peak907
chr7	20052930	20053343	Peak908
chr7	20059202	20059940	Peak909
chr7	20066874	20067134	Peak910
chr7	20067755	20068143	Peak911
chr7	20074863	20075325	Peak912
chr7	20077029	20077592	Peak913
chr7	20080158	20081373	Peak914
chr7	20086996	20087387	Peak915
chr7	20088928	20089199	Peak916
chr7	20092421	20092999	Peak917
chr7	20093469	20094609	Peak918
chr7	20102399	20102633	Peak919
chr7	20102812	20103560	Peak920
chr7	20108268	20108852	Peak921
chr7	20109310	20109807	Peak922
chr7	20109871	20110125	Peak923
chr7	20110296	20110799	Peak924
chr7	20116278	20116882	Peak925
chr7	20123759	20124166	Peak926
chr7	20127286	20127683	Peak927
chr7	20129416	20129620	Peak928
chr7	20132717	20133109	Peak929
chr7	20137022	20137483	Peak930
chr7	20137830	20138188	Peak931
chr7	20141882	20142278	Peak932
chr7	20145968	20146530	Peak933
chr7	20147016	20147974	Peak934
chr7	20148425	20148680	Peak935
chr7	20152825	20153074	Peak936
chr7	20158253	20159325	Peak937
chr7	20162405	20163260	Peak938
chr7	20163285	20163703	Peak939
chr7	20171926	20172126	Peak940
chr7	20174644	20174872	Peak941
chr7	20175245	20175740	Peak942
chr7	20180397	20180732	Peak943
chr7	20185094	20185506	Peak944
chr7	20189253	20190085	Peak945
chr7	20194934	20195621	Peak946
chr7	20200195	20200960	Peak947
chr7	20202905	20203308	Peak948
chr7	20204401	20204691	Peak949
chr7	20204944	20205146	Peak950
chr7	20207648	20208005	Peak951
chr7	20208722	20209192	Peak952
chr7	20209593	20210046	Peak953
chr7	20213694	20215089	Peak954
chr7	20220133	20221010	Peak955
chr7	20226986	20227280	Peak956
chr7	20227971	20228317	Peak957
chr7	20232040	20232271	Peak958
chr7	20236548	20236827	Peak959
chr7	20240111	20240315	Peak960
chr7	20241016	20241445	Peak961
chr7	20249400	20249617	Peak962
chr7	20249901	20250934	Peak963
chr7	20254288	20255118	Peak964
chr7	20258522	20258817	Peak965
chr7	20262048	20262323	Peak966
chr7	20263109	20263760	Peak967
chr7	20266047	20266397	Peak968
chr7	20270746	20271072	Peak969
chr7	20276234	20276519	Peak970
chr7	20277274	20277581	Peak971
chr7	20278810	20279030	Peak972
chr7	20279979	20280800	Peak973
chr7	20285750	20287079	Peak974
chr7	20298593	20298830	Peak975
chr7	20300269	20301694	Peak976
chr7	20308371	20308577	Peak977
chr7	20309017	20309281	Peak978
chr7	20309588	20309897	Peak979
chr7	20309986	20310458	Peak980
chr7	20318368	20318615	Peak981
chr7	20320526	20320867	Peak982
chr7	20324238	20324453	Peak983
chr7	20330042	20330287	Peak984
chr7	20332670	20332921	Peak985
chr7	20333158	20333729	Peak986
chr7	20334660	20335386	Peak987
chr7	20335568	20336006	Peak988
chr7	20338999	20339255	Peak989
chr7	20343362	20343653	Peak990
chr7	20343971	20344294	Peak991
chr7	20345344	20345998	Peak992
chr7	20349271	20349473	Peak993
chr7	20354368	20354776	Peak994
chr7	20354882	20355102	Peak995
chr7	20355437	20356165	Peak996
chr7	20362356	20362922	Peak997
chr7	20363899	20364325	Peak998
chr7	20368992	20369219	Peak999
chr7	20370098	20370976	Peak1000
chr7	20371297	20371591	Peak1001
chr7	20375283	20375742	Peak1002
chr7	20378206	20378851	Peak1003
chr7	20380645	20380872	Peak1004
chr7	20381731	20382417	Peak1005
chr7	20382559	20382912	Peak1006
chr7	20386045	20386451	Peak1007
chr7	20388333	20388697	Peak1008
chr7	20396428	20396824	Peak1009
chr7	20401474	20402110	Peak1010
chr7	20402741	20403136	Peak1011
chr7	20407785	20408343	Peak1012
chr7	20409473	20409919	Peak1013
chr7	20409993	20410374	Peak1014
chr7	20416025	20416678	Peak1015
chr7	20417147	20417842	Peak1016
chr7	20422140	20422651	Peak1017
chr7	20425849	20426102	Peak1018
chr7	20427042	20427476	Peak1019
chr7	20428318	20429349	Peak1020
chr7	20433082	20433402	Peak1021
chr7	20434963	20435211	Peak1022
chr7	20437217	20437883	Peak1023
chr7	20443241	20443549	Peak1024
chr7	20449486	20449820	Peak1025
chr7	20450222	20450440	Peak1026
chr7	20451496	20452515	Peak1027
chr7	20453150	20453770	Peak1028
chr7	20457617	20457834	Peak1029
chr7	20462113	20462838	Peak1030
chr7	20473149	20473536	Peak1031
chr7	20474547	20475010	Peak1032
chr7	20475236	20475760	Peak1033
chr7	20496060	20496553	Peak1034
chr7	20499304	20500109	Peak1035
chr7	20505637	20506728	Peak1036
chr7	20509234	20509444	Peak1037
chr7	20515393	20515728	Peak1038
chr7	20518267	20519062	Peak1039
chr7	20525265	20525924	Peak1040
chr7	20530651	20531093	Peak1041
chr7	20531209	20531739	Peak1042
chr7	20535328	20536357	Peak1043
chr7	20537866	20538349	Peak1044
chr7	20541737	20542145	Peak1045
chr7	20544146	20544415	Peak1046
chr7	20547728	20548151	Peak1047
chr7	20548322	20548703	Peak1048
chr7	20550329	20550908	Peak1049
chr7	20551702	20551943	Peak1050
chr7	20552048	20552405	Peak1051
chr7	20554958	20555281	Peak1052
chr7	20556545	20556757	Peak1053
chr7	20556860	20557471	Peak1054
chr7	20569706	20569941	Peak1055
chr7	20571119	20571489	Peak1056
chr7	20579992	20580216	Peak1057
chr7	20663707	20663919	Peak1058
chr7	20664822	20665069	Peak1059
chr7	20666717	20667080	Peak1060
chr7	24099427	24099963	Peak1061
chr7	24141982	24142411	Peak1062
chr7	24209271	24209524	Peak1063
chr7	24752713	24753607	Peak1064
chr7	24858999	24859288	Peak1065
chr7	24866606	24867804	Peak1066
chr7	24885451	24885653	Peak1067
chr7	24896902	24897891	Peak1068
chr7	24898058	24898433	Peak1069
chr7	24918964	24919553	Peak1070
chr7	24922635	24922983	Peak1071
chr7	24925720	24925939	Peak1072
chr7	24938335	24938630	Peak1073
chr7	24959899	24960437	Peak1074
chr7	24978077	24978527	Peak1075
chr7	24992699	24993368	Peak1076
chr7	25022171	25022885	Peak1077
chr7	25039085	25040152	Peak1078
chr7	25055220	25055751	Peak1079
chr7	25065434	25065646	Peak1080
chr7	25071215	25071453	Peak1081
chr7	25083673	25084758	Peak1082
chr7	25085860	25086192	Peak1083
chr7	25100793	25101035	Peak1084
chr7	25101206	25102112	Peak1085
chr7	25108488	25108826	Peak1086
chr7	25110030	25110523	Peak1087
chr7	25112345	25112646	Peak1088
chr7	25118521	25118746	Peak1089
chr7	25120676	25120886	Peak1090
chr7	25120965	25121274	Peak1091
chr7	25138277	25138734	Peak1092
chr7	25140924	25141341	Peak1093
chr7	25142034	25142234	Peak1094
chr7	25144406	25144608	Peak1095
chr7	25148581	25148999	Peak1096
chr7	25149886	25150510	Peak1097
chr7	25152291	25152564	Peak1098
chr7	25154761	25155649	Peak1099
chr7	25157397	25157697	Peak1100
chr7	25158643	25159020	Peak1101
chr7	25162011	25162640	Peak1102
chr7	25169813	25170279	Peak1103
chr7	25172373	25172594	Peak1104
chr7	25176005	25176583	Peak1105
chr7	25179779	25180112	Peak1106
chr7	25184378	25185220	Peak1107
chr7	25191904	25192413	Peak1108
chr7	25197293	25197506	Peak1109
chr7	25198567	25198978	Peak1110
chr7	25199549	25199749	Peak1111
chr7	25208233	25208801	Peak1112
chr7	25209372	25209766	Peak1113
chr7	25212631	25212902	Peak1114
chr7	25214474	25215031	Peak1115
chr7	25216775	25217287	Peak1116
chr7	25217319	25217908	Peak1117
chr7	25226807	25227199	Peak1118
chr7	25234070	25234334	Peak1119
chr7	25235526	25236133	Peak1120
chr7	25244447	25244782	Peak1121
chr7	25244809	25245257	Peak1122
chr7	25246431	25247011	Peak1123
chr7	25247318	25247938	Peak1124
chr7	25250370	25250607	Peak1125
chr7	25255478	25255731	Peak1126
chr7	25258033	25258267	Peak1127
chr7	25258954	25259267	Peak1128
chr7	25260304	25260541	Peak1129
chr7	25266579	25267563	Peak1130
chr7	25273405	25273612	Peak1131
chr7	25281703	25281914	Peak1132
chr7	25284830	25285213	Peak1133
chr7	25285392	25285640	Peak1134
chr7	25291685	25293192	Peak1135
chr7	25294500	25294710	Peak1136
chr7	25315045	25316047	Peak1137
chr7	25316331	25317059	Peak1138
chr7	25323202	25323444	Peak1139
chr7	25324696	25325135	Peak1140
chr7	25331321	25331550	Peak1141
chr7	25331740	25332555	Peak1142
chr7	25349600	25350046	Peak1143
chr7	25357329	25357727	Peak1144
chr7	25358813	25359924	Peak1145
chr7	25371810	25372196	Peak1146
chr7	25372329	25372768	Peak1147
chr7	25373257	25373890	Peak1148
chr7	25378698	25379167	Peak1149
chr7	25379273	25379774	Peak1150
chr7	25379980	25380501	Peak1151
chr7	25384428	25384736	Peak1152
chr7	25384877	25385077	Peak1153
chr7	25385966	25386397	Peak1154
chr7	25393142	25393515	Peak1155
chr7	25395172	25396703	Peak1156
chr7	25413772	25414338	Peak1157
chr7	25421324	25421612	Peak1158
chr7	25422248	25422495	Peak1159
chr7	25423046	25423909	Peak1160
chr7	25431517	25431803	Peak1161
chr7	25436601	25436979	Peak1162
chr7	25438269	25438471	Peak1163
chr7	25438750	25439095	Peak1164
chr7	25445063	25445339	Peak1165
chr7	25447611	25447952	Peak1166
chr7	25460591	25460799	Peak1167
chr7	25469195	25469423	Peak1168
chr7	25471860	25472153	Peak1169
chr7	25478731	25478956	Peak1170
chr7	25481052	25481252	Peak1171
chr7	25481849	25482166	Peak1172
chr7	25498018	25498262	Peak1173
chr7	25521006	25521556	Peak1174
chr7	25529086	25529286	Peak1175
chr7	25534740	25536324	Peak1176
chr7	25544479	25545085	Peak1177
chr7	25545302	25545589	Peak1178
chr7	25546195	25546657	Peak1179
chr7	25547518	25548016	Peak1180
chr7	25548152	25548411	Peak1181
chr7	25561643	25562434	Peak1182
chr7	25563749	25563995	Peak1183
chr7	25590114	25590349	Peak1184
chr7	25602504	25602873	Peak1185
chr7	25623769	25624281	Peak1186
chr7	25624383	25624668	Peak1187
chr7	25629318	25629520	Peak1188
chr7	25630831	25631087	Peak1189
chr7	25635872	25636251	Peak1190
chr7	25641704	25641966	Peak1191
chr7	25649243	25649568	Peak1192
chr7	25650454	25650661	Peak1193
chr7	25654554	25654789	Peak1194
chr7	25654884	25655084	Peak1195
chr7	25655215	25655449	Peak1196
chr7	25668745	25670091	Peak1197
chr7	25675467	25675850	Peak1198
chr7	25687740	25688329	Peak1199
chr7	25689055	25689552	Peak1200
chr7	25690026	25690237	Peak1201
chr7	25692533	25692807	Peak1202
chr7	25702678	25704808	Peak1203
chr7	25704903	25705190	Peak1204
chr7	25711085	25711494	Peak1205
chr7	25712539	25712906	Peak1206
chr7	25717197	25717401	Peak1207
chr7	25728012	25728280	Peak1208
chr7	25729260	25729594	Peak1209
chr7	25729721	25729957	Peak1210
chr7	25735187	25735624	Peak1211
chr7	25739182	25739776	Peak1212
chr7	25739922	25740657	Peak1213
chr7	25750076	25750691	Peak1214
chr7	25756335	25756630	Peak1215
chr7	25756775	25757982	Peak1216
chr7	25760290	25760569	Peak1217
chr7	25772133	25772485	Peak1218
chr7	25772583	25773055	Peak1219
chr7	25785635	25785997	Peak1220
chr7	25790745	25791111	Peak1221
chr7	25793713	25794013	Peak1222
chr7	25795092	25795826	Peak1223
chr7	25798980	25799190	Peak1224
chr7	25808027	25808317	Peak1225
chr7	25812562	25812929	Peak1226
chr7	25815121	25815432	Peak1227
chr7	25819563	25819902	Peak1228
chr7	25820979	25821235	Peak1229
chr7	25827221	25827470	Peak1230
chr7	25829622	25829949	Peak1231
chr7	25837689	25837920	Peak1232
chr7	25841958	25842168	Peak1233
chr7	25856817	25858113	Peak1234
chr7	25861796	25862821	Peak1235
chr7	25867585	25867869	Peak1236
chr7	25869652	25870011	Peak1237
chr7	25872589	25872921	Peak1238
chr7	25873580	25873853	Peak1239
chr7	25874139	25874389	Peak1240
chr7	25874994	25875254	Peak1241
chr7	25879351	25879616	Peak1242
chr7	25884713	25885304	Peak1243
chr7	25890441	25890693	Peak1244
chr7	25890846	25891170	Peak1245
chr7	25891867	25892101	Peak1246
chr7	25900423	25900824	Peak1247
chr7	25904770	25904972	Peak1248
chr7	25905510	25905970	Peak1249
chr7	25906255	25906501	Peak1250
chr7	25910785	25911151	Peak1251
chr7	25917385	25917719	Peak1252
chr7	25918052	25918610	Peak1253
chr7	25925007	25925301	Peak1254
chr7	25926828	25927172	Peak1255
chr7	25930954	25931249	Peak1256
chr7	25938140	25938381	Peak1257
chr7	25938418	25938923	Peak1258
chr7	25939690	25940075	Peak1259
chr7	25940581	25941230	Peak1260
chr7	25955849	25956174	Peak1261
chr7	25957785	25957985	Peak1262
chr7	25964299	25965068	Peak1263
chr7	25966302	25966815	Peak1264
chr7	25972630	25973225	Peak1265
chr7	25980212	25980470	Peak1266
chr7	25982420	25983218	Peak1267
chr7	25990379	25990672	Peak1268
chr7	25991149	25991981	Peak1269
chr7	25994067	25994739	Peak1270
chr7	25999235	25999496	Peak1271
chr7	26002654	26002983	Peak1272
chr7	26003823	26004397	Peak1273
chr7	26004715	26005179	Peak1274
chr7	26005477	26005849	Peak1275
chr7	26006199	26006833	Peak1276
chr7	26022304	26023036	Peak1277
chr7	26023066	26023355	Peak1278
chr7	26023404	26023777	Peak1279
chr7	26024217	26024587	Peak1280
chr7	26033947	26035460	Peak1281
chr7	26035523	26036047	Peak1282
chr7	26052274	26053708	Peak1283
chr7	26060659	26061329	Peak1284
chr7	26063306	26064393	Peak1285
chr7	26064546	26064798	Peak1286
chr7	26066833	26067964	Peak1287
chr7	26075893	26076290	Peak1288
chr7	26077060	26077446	Peak1289
chr7	26081746	26083272	Peak1290
chr7	26086166	26086367	Peak1291
chr7	26090503	26090781	Peak1292
chr7	26090968	26091680	Peak1293
chr7	26099885	26100942	Peak1294
chr7	26101501	26102701	Peak1295
chr7	26108284	26108623	Peak1296
chr7	26118578	26119260	Peak1297
chr7	26119639	26119918	Peak1298
chr7	26124235	26124745	Peak1299
chr7	26133920	26134423	Peak1300
chr7	26136403	26136632	Peak1301
chr7	26139946	26140315	Peak1302
chr7	26140551	26140909	Peak1303
chr7	26148230	26148442	Peak1304
chr7	26152629	26153190	Peak1305
chr7	26154678	26154892	Peak1306
chr7	26161535	26162052	Peak1307
chr7	26162090	26162392	Peak1308
chr7	26164632	26165436	Peak1309
chr7	26166728	26166995	Peak1310
chr7	26171271	26171617	Peak1311
chr7	26172310	26172638	Peak1312
chr7	26174979	26175485	Peak1313
chr7	26177147	26177578	Peak1314
chr7	26178935	26179328	Peak1315
chr7	26180338	26181555	Peak1316
chr7	26187639	26188116	Peak1317
chr7	26196113	26196490	Peak1318
chr7	26202725	26202954	Peak1319
chr7	26204672	26204907	Peak1320
chr7	26205879	26206130	Peak1321
chr7	26207860	26208068	Peak1322
chr7	26209474	26209830	Peak1323
chr7	26213096	26213709	Peak1324
chr7	26214898	26215124	Peak1325
chr7	26215260	26215864	Peak1326
chr7	26217995	26218629	Peak1327
chr7	26219731	26219986	Peak1328
chr7	26221340	26221580	Peak1329
chr7	26224234	26224472	Peak1330
chr7	26225254	26225476	Peak1331
chr7	26225553	26225853	Peak1332
chr7	26235050	26235524	Peak1333
chr7	26237025	26237610	Peak1334
chr7	26246040	26246585	Peak1335
chr7	26246868	26247289	Peak1336
chr7	26250612	26251477	Peak1337
chr7	26255922	26256194	Peak1338
chr7	26256940	26257296	Peak1339
chr7	26262405	26263261	Peak1340
chr7	26264555	26264798	Peak1341
chr7	26271309	26271543	Peak1342
chr7	26294966	26295327	Peak1343
chr7	26300391	26300928	Peak1344
chr7	26301198	26301620	Peak1345
chr7	26305077	26305924	Peak1346
chr7	26310489	26310693	Peak1347
chr7	26312958	26313269	Peak1348
chr7	26315336	26315536	Peak1349
chr7	26315554	26316367	Peak1350
chr7	26322638	26322956	Peak1351
chr7	26323950	26324169	Peak1352
chr7	26324520	26325637	Peak1353
chr7	26326400	26326812	Peak1354
chr7	26345113	26345321	Peak1355
chr7	26360219	26360603	Peak1356
chr7	26361364	26362316	Peak1357
chr7	26384483	26385165	Peak1358
chr7	26388528	26388849	Peak1359
chr7	26391820	26392122	Peak1360
chr7	26392182	26392618	Peak1361
chr7	26395171	26395761	Peak1362
chr7	26400329	26401046	Peak1363
chr7	26404134	26404820	Peak1364
chr7	26411475	26412861	Peak1365
chr7	26421540	26421870	Peak1366
chr7	26423470	26423768	Peak1367
chr7	26432786	26433021	Peak1368
chr7	26440717	26441385	Peak1369
chr7	26443602	26444491	Peak1370
chr7	26459951	26460294	Peak1371
chr7	26460583	26460929	Peak1372
chr7	26461446	26461863	Peak1373
chr7	26465551	26466307	Peak1374
chr7	26471724	26472637	Peak1375
chr7	26472774	26473401	Peak1376
chr7	26473919	26474655	Peak1377
chr7	26484904	26485229	Peak1378
chr7	26488857	26489504	Peak1379
chr7	26489687	26490299	Peak1380
chr7	26490886	26491220	Peak1381
chr7	26495076	26495387	Peak1382
chr7	26495520	26496039	Peak1383
chr7	26503160	26503567	Peak1384
chr7	26503709	26504305	Peak1385
chr7	26505046	26505332	Peak1386
chr7	26509026	26509489	Peak1387
chr7	26512873	26513255	Peak1388
chr7	26514511	26514711	Peak1389
chr7	26539113	26540785	Peak1390
chr7	26541045	26541463	Peak1391
chr7	26566522	26567127	Peak1392
chr7	26573172	26574013	Peak1393
chr7	26575674	26575919	Peak1394
chr7	26577184	26577681	Peak1395
chr7	26582958	26583168	Peak1396
chr7	26583192	26583428	Peak1397
chr7	26583441	26583650	Peak1398
chr7	26584306	26584728	Peak1399
chr7	26587300	26587537	Peak1400
chr7	26590580	26591161	Peak1401
chr7	26596431	26596800	Peak1402
chr7	26597333	26597633	Peak1403
chr7	26601289	26602185	Peak1404
chr7	26610011	26610519	Peak1405
chr7	26611025	26611351	Peak1406
chr7	26612343	26612570	Peak1407
chr7	26617039	26617376	Peak1408
chr7	26622656	26623201	Peak1409
chr7	26625951	26626192	Peak1410
chr7	26628545	26628954	Peak1411
chr7	26629560	26630156	Peak1412
chr7	26633041	26633713	Peak1413
chr7	26640129	26640445	Peak1414
chr7	26653887	26654142	Peak1415
chr7	26654923	26655362	Peak1416
chr7	26659200	26659404	Peak1417
chr7	26663718	26664144	Peak1418
chr7	26667073	26667635	Peak1419
chr7	26672719	26673179	Peak1420
chr7	26674214	26674575	Peak1421
chr7	26674620	26674825	Peak1422
chr7	26678375	26678575	Peak1423
chr7	26680181	26680537	Peak1424
chr7	26682234	26682831	Peak1425
chr7	26687506	26688017	Peak1426
chr7	26689212	26689416	Peak1427
chr7	26702308	26702626	Peak1428
chr7	26706880	26707080	Peak1429
chr7	26722488	26722689	Peak1430
chr7	26773378	26773675	Peak1431
chr7	26799933	26800133	Peak1432
chr7	26827695	26827895	Peak1433
chr7	26828396	26828612	Peak1434
chr7	26841496	26841806	Peak1435
chr7	26856739	26857110	Peak1436
chr7	26862458	26862832	Peak1437
chr7	26873640	26873948	Peak1438
chr7	26904989	26905203	Peak1439
chr7	26948655	26949059	Peak1440
chr7	26955489	26955694	Peak1441
chr7	27091927	27092256	Peak1442
chr7	27105392	27105733	Peak1443
chr7	27552151	27552459	Peak1444
chr7	27555082	27555452	Peak1445
chr7	27557980	27558647	Peak1446
chr7	27560933	27561253	Peak1447
chr7	27563574	27563848	Peak1448
chr7	27566735	27567032	Peak1449
chr7	27568124	27568884	Peak1450
chr7	27585196	27585471	Peak1451
chr7	27620093	27620465	Peak1452
chr7	27633579	27633923	Peak1453
chr7	27745943	27746249	Peak1454
chr7	27903177	27903399	Peak1455
chr7	27904498	27905062	Peak1456
chr7	27906521	27906887	Peak1457
chr7	27913228	27913522	Peak1458
chr7	27917652	27918617	Peak1459
chr7	27938114	27938776	Peak1460
chr7	27944837	27945366	Peak1461
chr7	27946855	27947117	Peak1462
chr7	27950319	27950788	Peak1463
chr7	27951037	27952358	Peak1464
chr7	27963275	27964314	Peak1465
chr7	27965165	27965365	Peak1466
chr7	27970087	27970327	Peak1467
chr7	27973759	27973959	Peak1468
chr7	27980013	27980493	Peak1469
chr7	27980632	27981758	Peak1470
chr7	27987336	27987988	Peak1471
chr7	27988107	27988517	Peak1472
chr7	27996625	27997061	Peak1473
chr7	27998631	27998994	Peak1474
chr7	28000105	28000333	Peak1475
chr7	28005017	28005264	Peak1476
chr7	28006776	28007147	Peak1477
chr7	28009893	28010906	Peak1478
chr7	28013233	28013836	Peak1479
chr7	28017779	28018394	Peak1480
chr7	28028342	28028551	Peak1481
chr7	28040761	28041226	Peak1482
chr7	28043335	28044134	Peak1483
chr7	28047541	28047893	Peak1484
chr7	28058824	28059306	Peak1485
chr7	28061024	28061353	Peak1486
chr7	28066147	28066372	Peak1487
chr7	28067158	28067537	Peak1488
chr7	28069899	28071061	Peak1489
chr7	28081045	28081362	Peak1490
chr7	28087161	28087729	Peak1491
chr7	28093733	28094383	Peak1492
chr7	28095112	28095841	Peak1493
chr7	28096129	28096339	Peak1494
chr7	28110606	28111113	Peak1495
chr7	28114381	28114682	Peak1496
chr7	28115768	28116367	Peak1497
chr7	28117380	28117968	Peak1498
chr7	28118537	28118789	Peak1499
chr7	28120965	28121261	Peak1500
chr7	28122460	28123048	Peak1501
chr7	28130561	28130761	Peak1502
chr7	28139201	28139465	Peak1503
chr7	28140509	28141675	Peak1504
chr7	28141765	28142029	Peak1505
chr7	28146179	28146979	Peak1506
chr7	28151351	28151694	Peak1507
chr7	28152571	28153208	Peak1508
chr7	28156831	28157604	Peak1509
chr7	28160280	28160690	Peak1510
chr7	28163490	28163811	Peak1511
chr7	28169730	28170125	Peak1512
chr7	28176436	28176680	Peak1513
chr7	28180520	28182126	Peak1514
chr7	28182555	28182982	Peak1515
chr7	28187699	28188118	Peak1516
chr7	28189492	28189853	Peak1517
chr7	28193379	28194382	Peak1518
chr7	28199764	28199976	Peak1519
chr7	28201701	28202025	Peak1520
chr7	28202166	28202376	Peak1521
chr7	28202833	28203051	Peak1522
chr7	28205293	28205495	Peak1523
chr7	28208751	28209044	Peak1524
chr7	28217963	28218174	Peak1525
chr7	28218348	28219277	Peak1526
chr7	28222626	28222928	Peak1527
chr7	28231199	28231906	Peak1528
chr7	28232552	28233402	Peak1529
chr7	28233828	28234121	Peak1530
chr7	28249254	28249492	Peak1531
chr7	28255370	28255685	Peak1532
chr7	28258146	28259030	Peak1533
chr7	28259460	28260005	Peak1534
chr7	28264847	28265090	Peak1535
chr7	28265984	28266220	Peak1536
chr7	28266386	28266985	Peak1537
chr7	28271696	28272645	Peak1538
chr7	28275529	28276325	Peak1539
chr7	28276986	28277373	Peak1540
chr7	28278169	28278429	Peak1541
chr7	28284080	28284397	Peak1542
chr7	28287795	28288282	Peak1543
chr7	28292694	28293576	Peak1544
chr7	28293693	28294039	Peak1545
chr7	28299757	28300236	Peak1546
chr7	28305645	28306050	Peak1547
chr7	28311135	28311853	Peak1548
chr7	28322591	28322926	Peak1549
chr7	28325673	28325895	Peak1550
chr7	28327457	28328025	Peak1551
chr7	28337827	28338740	Peak1552
chr7	28354657	28355212	Peak1553
chr7	28357156	28357725	Peak1554
chr7	28359100	28359510	Peak1555
chr7	28361972	28362266	Peak1556
chr7	28376291	28377564	Peak1557
chr7	28377685	28377963	Peak1558
chr7	28378027	28378843	Peak1559
chr7	28391921	28392137	Peak1560
chr7	28392667	28393010	Peak1561
chr7	28393232	28393526	Peak1562
chr7	28395379	28395756	Peak1563
chr7	28409819	28410047	Peak1564
chr7	28411700	28412115	Peak1565
chr7	28420207	28420443	Peak1566
chr7	28435763	28436361	Peak1567
chr7	28438767	28439377	Peak1568
chr7	28439676	28439903	Peak1569
chr7	28441787	28442048	Peak1570
chr7	28448398	28448606	Peak1571
chr7	28449292	28449590	Peak1572
chr7	28458495	28460154	Peak1573
chr7	28470761	28470991	Peak1574
chr7	28473885	28474846	Peak1575
chr7	28510649	28510925	Peak1576
chr7	28516059	28517028	Peak1577
chr7	28539939	28540167	Peak1578
chr7	28548318	28548975	Peak1579
chr7	28550525	28550850	Peak1580
chr7	28589424	28590074	Peak1581
chr7	28590135	28590335	Peak1582
chr7	28596057	28596352	Peak1583
chr7	28622975	28623243	Peak1584
chr7	28623416	28624147	Peak1585
chr7	28628166	28628464	Peak1586
chr7	28643785	28644017	Peak1587
chr7	28644841	28645307	Peak1588
chr7	28645347	28646301	Peak1589
chr7	28667570	28667783	Peak1590
chr7	28669198	28669705	Peak1591
chr7	28690571	28690956	Peak1592
chr7	28711861	28712087	Peak1593
chr7	28713789	28714689	Peak1594
chr7	28714829	28715076	Peak1595
chr7	28717973	28718839	Peak1596
chr7	28727001	28727202	Peak1597
chr7	28752263	28752588	Peak1598
chr7	28763129	28763490	Peak1599
chr7	28763672	28764711	Peak1600
chr7	28798435	28799562	Peak1601
chr7	28800063	28800276	Peak1602
chr7	28823531	28823909	Peak1603
chr7	28834496	28835481	Peak1604
chr7	28840035	28840272	Peak1605
chr7	28844669	28845030	Peak1606
chr7	28849353	28849604	Peak1607
chr7	28849680	28850023	Peak1608
chr7	28852243	28852690	Peak1609
chr7	28855672	28856423	Peak1610
chr7	28858290	28858697	Peak1611
chr7	28860099	28860299	Peak1612
chr7	28869579	28869779	Peak1613
chr7	28876783	28877043	Peak1614
chr7	28878838	28879187	Peak1615
chr7	28880029	28880273	Peak1616
chr7	28885586	28885997	Peak1617
chr7	28889573	28890228	Peak1618
chr7	28892374	28892775	Peak1619
chr7	28898976	28899283	Peak1620
chr7	28908925	28909130	Peak1621
chr7	28909961	28910189	Peak1622
chr7	28914316	28914530	Peak1623
chr7	28917392	28917592	Peak1624
chr7	28922604	28922994	Peak1625
chr7	28924338	28924879	Peak1626
chr7	28933412	28933707	Peak1627
chr7	28936885	28937159	Peak1628
chr7	28940254	28940509	Peak1629
chr7	28942797	28943239	Peak1630
chr7	28946189	28946678	Peak1631
chr7	28953690	28954372	Peak1632
chr7	28954547	28955547	Peak1633
chr7	28964211	28965514	Peak1634
chr7	28970632	28970991	Peak1635
chr7	28971606	28972081	Peak1636
chr7	28977859	28978134	Peak1637
chr7	28993872	28994220	Peak1638
chr7	28999110	28999554	Peak1639
chr7	29036842	29037105	Peak1640
chr7	29048838	29049147	Peak1641
chr7	29052718	29053578	Peak1642
chr7	29062517	29063348	Peak1643
chr7	29069478	29069681	Peak1644
chr7	29074231	29074474	Peak1645
chr7	29075492	29076460	Peak1646
chr7	29079333	29080020	Peak1647
chr7	29086249	29086537	Peak1648
chr7	29087058	29087572	Peak1649
chr7	29096184	29097511	Peak1650
chr7	29106905	29107537	Peak1651
chr7	29114598	29114802	Peak1652
chr7	29115308	29115622	Peak1653
chr7	29123035	29124115	Peak1654
chr7	29126499	29126762	Peak1655
chr7	29129764	29129989	Peak1656
chr7	29135200	29136274	Peak1657
chr7	29139112	29139352	Peak1658
chr7	29142604	29143347	Peak1659
chr7	29143713	29144028	Peak1660
chr7	29155992	29156325	Peak1661
chr7	29156428	29157976	Peak1662
chr7	29159001	29159276	Peak1663
chr7	29160583	29160853	Peak1664
chr7	29161367	29161760	Peak1665
chr7	29164169	29164697	Peak1666
chr7	29166027	29166475	Peak1667
chr7	29166923	29167362	Peak1668
chr7	29167818	29168500	Peak1669
chr7	29171491	29171906	Peak1670
chr7	29174435	29174819	Peak1671
chr7	29177307	29178520	Peak1672
chr7	29185029	29185235	Peak1673
chr7	29187614	29187815	Peak1674
chr7	29196114	29196546	Peak1675
chr7	29198969	29199200	Peak1676
chr7	29203342	29203673	Peak1677
chr7	29208563	29208895	Peak1678
chr7	29220658	29221869	Peak1679
chr7	29221985	29222594	Peak1680
chr7	29231508	29231844	Peak1681
chr7	29236422	29237478	Peak1682
chr7	29237614	29237959	Peak1683
chr7	29249921	29250183	Peak1684
chr7	29251220	29251762	Peak1685
chr7	29251935	29252135	Peak1686
chr7	29252181	29252876	Peak1687
chr7	29261320	29261567	Peak1688
chr7	29261607	29261897	Peak1689
chr7	29262161	29262838	Peak1690
chr7	29263739	29264286	Peak1691
chr7	29264902	29265283	Peak1692
chr7	29272966	29273478	Peak1693
chr7	29275409	29276137	Peak1694
chr7	29292059	29292292	Peak1695
chr7	29294181	29294534	Peak1696
chr7	29295496	29296194	Peak1697
chr7	29304932	29305178	Peak1698
chr7	29307014	29307687	Peak1699
chr7	29312957	29313846	Peak1700
chr7	29325543	29325954	Peak1701
chr7	29329107	29329675	Peak1702
chr7	29330072	29330483	Peak1703
chr7	29331873	29332331	Peak1704
chr7	29338380	29338580	Peak1705
chr7	29340935	29341550	Peak1706
chr7	29343603	29343832	Peak1707
chr7	29349415	29349644	Peak1708
chr7	29353303	29353602	Peak1709
chr7	29355031	29355875	Peak1710
chr7	29355996	29356264	Peak1711
chr7	29356447	29356656	Peak1712
chr7	29357658	29358024	Peak1713
chr7	29361329	29361966	Peak1714
chr7	29362858	29363194	Peak1715
chr7	29366828	29367119	Peak1716
chr7	29368540	29368899	Peak1717
chr7	29368993	29369515	Peak1718
chr7	29376967	29377229	Peak1719
chr7	29377454	29377676	Peak1720
chr7	29381105	29381420	Peak1721
chr7	29381588	29382060	Peak1722
chr7	29382798	29383492	Peak1723
chr7	29386772	29387069	Peak1724
chr7	29392698	29392914	Peak1725
chr7	29400218	29400579	Peak1726
chr7	29404185	29404843	Peak1727
chr7	29410012	29410260	Peak1728
chr7	29415205	29415970	Peak1729
chr7	29422551	29422839	Peak1730
chr7	29432003	29432252	Peak1731
chr7	29437640	29437998	Peak1732
chr7	29438066	29438332	Peak1733
chr7	29441452	29441819	Peak1734
chr7	29450698	29450952	Peak1735
chr7	29454987	29455429	Peak1736
chr7	29460095	29460326	Peak1737
chr7	29460576	29460809	Peak1738
chr7	29462283	29462488	Peak1739
chr7	29478016	29479054	Peak1740
chr7	29479784	29480038	Peak1741
chr7	29496648	29496857	Peak1742
chr7	29501528	29502216	Peak1743
chr7	29511649	29511972	Peak1744
chr7	29512662	29512912	Peak1745
chr7	29517291	29518396	Peak1746
chr7	29526448	29527466	Peak1747
chr7	29540975	29541584	Peak1748
chr7	29541698	29541933	Peak1749
chr7	29546890	29547276	Peak1750
chr7	29551130	29552096	Peak1751
chr7	29565121	29565662	Peak1752
chr7	29573836	29574216	Peak1753
chr7	29575271	29575814	Peak1754
chr7	29576789	29577031	Peak1755
chr7	29581531	29582242	Peak1756
chr7	29586504	29586983	Peak1757
chr7	29587338	29587756	Peak1758
chr7	29587795	29588280	Peak1759
chr7	29588305	29588574	Peak1760
chr7	29589779	29590025	Peak1761
chr7	29593701	29594351	Peak1762
chr7	29595237	29596121	Peak1763
chr7	29596218	29596571	Peak1764
chr7	29606566	29606922	Peak1765
chr7	29608494	29608790	Peak1766
chr7	29609717	29610452	Peak1767
chr7	29616322	29617529	Peak1768
chr7	29617860	29618060	Peak1769
chr7	29618721	29619231	Peak1770
chr7	29622850	29623116	Peak1771
chr7	29623349	29623802	Peak1772
chr7	29626527	29626961	Peak1773
chr7	29627314	29627600	Peak1774
chr7	29633306	29633514	Peak1775
chr7	29634555	29635289	Peak1776
chr7	29635701	29636080	Peak1777
chr7	29644961	29645359	Peak1778
chr7	29647955	29648457	Peak1779
chr7	29650938	29651349	Peak1780
chr7	29652175	29652977	Peak1781
chr7	29655999	29656303	Peak1782
chr7	29664752	29664979	Peak1783
chr7	29666239	29666576	Peak1784
chr7	29671509	29671752	Peak1785
chr7	29673491	29674249	Peak1786
chr7	29677626	29677912	Peak1787
chr7	29678712	29678995	Peak1788
chr7	29687820	29688037	Peak1789
chr7	29696591	29696982	Peak1790
chr7	29702484	29702834	Peak1791
chr7	29703195	29703776	Peak1792
chr7	29706285	29706549	Peak1793
chr7	29706747	29707037	Peak1794
chr7	29708848	29709253	Peak1795
chr7	29710211	29710779	Peak1796
chr7	29714209	29714804	Peak1797
chr7	29716291	29717018	Peak1798
chr7	29717476	29717808	Peak1799
chr7	29724483	29724830	Peak1800
chr7	29726579	29726917	Peak1801
chr7	29732358	29732619	Peak1802
chr7	29735433	29736002	Peak1803
chr7	29742561	29742780	Peak1804
chr7	29743875	29744097	Peak1805
chr7	29744779	29745072	Peak1806
chr7	29745464	29745676	Peak1807
chr7	29746783	29747727	Peak1808
chr7	29754503	29755488	Peak1809
chr7	29756064	29756616	Peak1810
chr7	29756785	29757061	Peak1811
chr7	29762609	29762895	Peak1812
chr7	29766332	29767948	Peak1813
chr7	29775874	29776217	Peak1814
chr7	29778028	29778249	Peak1815
chr7	29785795	29786669	Peak1816
chr7	29793841	29794140	Peak1817
chr7	29804469	29805220	Peak1818
chr7	29810821	29811048	Peak1819
chr7	29811567	29811767	Peak1820
chr7	29824474	29825167	Peak1821
chr7	29825222	29825831	Peak1822
chr7	29830362	29830622	Peak1823
chr7	29831671	29831918	Peak1824
chr7	29832452	29832663	Peak1825
chr7	29835930	29836159	Peak1826
chr7	29837632	29838372	Peak1827
chr7	29840073	29840307	Peak1828
chr7	29844569	29844770	Peak1829
chr7	29844842	29845042	Peak1830
chr7	29846530	29847070	Peak1831
chr7	29852717	29853193	Peak1832
chr7	29856649	29856855	Peak1833
chr7	29857702	29858167	Peak1834
chr7	29863358	29863713	Peak1835
chr7	29864539	29864869	Peak1836
chr7	29868956	29869212	Peak1837
chr7	29870841	29871268	Peak1838
chr7	29874965	29875415	Peak1839
chr7	29883607	29883807	Peak1840
chr7	29887822	29888129	Peak1841
chr7	29894052	29894544	Peak1842
chr7	29894616	29894891	Peak1843
chr7	29903224	29903442	Peak1844
chr7	29908625	29909042	Peak1845
chr7	29909962	29910426	Peak1846
chr7	29911281	29911907	Peak1847
chr7	29913782	29913997	Peak1848
chr7	29919773	29920035	Peak1849
chr7	29920186	29920429	Peak1850
chr7	29922485	29922804	Peak1851
chr7	29925303	29925656	Peak1852
chr7	29930821	29931082	Peak1853
chr7	29931631	29932350	Peak1854
chr7	29933757	29934174	Peak1855
chr7	29937131	29937429	Peak1856
chr7	29940291	29941962	Peak1857
chr7	29947641	29948344	Peak1858
chr7	29954387	29954719	Peak1859
chr7	29954774	29955953	Peak1860
chr7	29956215	29956632	Peak1861
chr7	29965120	29965977	Peak1862
chr7	29995911	29997113	Peak1863
chr7	30009993	30010240	Peak1864
chr7	30010591	30010918	Peak1865
chr7	30016332	30016576	Peak1866
chr7	30017006	30017850	Peak1867
chr7	30023012	30023680	Peak1868
chr7	30027929	30028140	Peak1869
chr7	30029221	30030040	Peak1870
chr7	30032355	30032593	Peak1871
chr7	30033260	30033725	Peak1872
chr7	30036212	30036747	Peak1873
chr7	30038051	30038298	Peak1874
chr7	30038874	30039254	Peak1875
chr7	30039370	30039613	Peak1876
chr7	30042401	30042810	Peak1877
chr7	30048815	30049213	Peak1878
chr7	30049745	30050014	Peak1879
chr7	30051933	30052350	Peak1880
chr7	30056865	30057240	Peak1881
chr7	30058065	30058297	Peak1882
chr7	30064968	30065298	Peak1883
chr7	30065942	30067527	Peak1884
chr7	30072376	30072727	Peak1885
chr7	30073007	30073396	Peak1886
chr7	30073920	30074543	Peak1887
chr7	30081948	30082525	Peak1888
chr7	30086357	30086604	Peak1889
chr7	30088667	30089187	Peak1890
chr7	30089999	30090233	Peak1891
chr7	30092735	30093262	Peak1892
chr7	30094185	30094916	Peak1893
chr7	30101487	30101700	Peak1894
chr7	30102039	30102461	Peak1895
chr7	30102668	30103045	Peak1896
chr7	30103598	30104172	Peak1897
chr7	30113981	30114195	Peak1898
chr7	30116102	30116635	Peak1899
chr7	30123208	30123891	Peak1900
chr7	30124023	30124538	Peak1901
chr7	30133342	30133559	Peak1902
chr7	30135426	30136022	Peak1903
chr7	30148498	30148762	Peak1904
chr7	30149079	30149543	Peak1905
chr7	30152664	30152948	Peak1906
chr7	30155130	30155370	Peak1907
chr7	30168095	30168791	Peak1908
chr7	30176745	30177447	Peak1909
chr7	30177668	30178177	Peak1910
chr7	30178413	30178737	Peak1911
chr7	30180230	30180525	Peak1912
chr7	30181258	30181564	Peak1913
chr7	30185665	30185872	Peak1914
chr7	30192003	30192376	Peak1915
chr7	30195499	30195775	Peak1916
chr7	30196502	30197151	Peak1917
chr7	30202765	30203115	Peak1918
chr7	30203174	30203623	Peak1919
chr7	30209660	30209876	Peak1920
chr7	30213431	30213948	Peak1921
chr7	30215782	30216028	Peak1922
chr7	30226842	30227219	Peak1923
chr7	30228905	30229121	Peak1924
chr7	30229716	30230177	Peak1925
chr7	30232184	30232839	Peak1926
chr7	30235224	30235579	Peak1927
chr7	30242875	30243280	Peak1928
chr7	30244293	30244759	Peak1929
chr7	30252891	30253101	Peak1930
chr7	30253480	30253830	Peak1931
chr7	30254348	30255163	Peak1932
chr7	30256347	30257144	Peak1933
chr7	30258275	30258493	Peak1934
chr7	30262450	30262655	Peak1935
chr7	30266449	30266786	Peak1936
chr7	30266905	30267187	Peak1937
chr7	30268153	30268411	Peak1938
chr7	30276479	30276772	Peak1939
chr7	30276939	30277239	Peak1940
chr7	30279855	30280292	Peak1941
chr7	30280952	30281382	Peak1942
chr7	30281721	30282360	Peak1943
chr7	30287122	30287392	Peak1944
chr7	30289406	30289619	Peak1945
chr7	30290253	30291237	Peak1946
chr7	30293682	30293911	Peak1947
chr7	30296642	30296924	Peak1948
chr7	30296971	30297223	Peak1949
chr7	30299742	30299942	Peak1950
chr7	30303215	30304539	Peak1951
chr7	30306793	30307045	Peak1952
chr7	30307266	30307558	Peak1953
chr7	30308772	30309022	Peak1954
chr7	30313682	30314013	Peak1955
chr7	30326159	30326516	Peak1956
chr7	30484627	30484860	Peak1957
chr7	30491352	30491594	Peak1958
chr7	30491648	30491896	Peak1959
chr7	30494627	30494852	Peak1960
chr7	30510411	30511433	Peak1961
chr7	30511676	30512039	Peak1962
chr7	30517432	30517646	Peak1963
chr7	30552052	30552449	Peak1964
chr7	30553127	30554013	Peak1965
chr7	30555036	30555271	Peak1966
chr7	30568695	30569733	Peak1967
chr7	30577994	30578204	Peak1968
chr7	30588420	30588635	Peak1969
chr7	30600506	30601538	Peak1970
chr7	30603898	30604355	Peak1971
chr7	30638126	30638907	Peak1972
chr7	30644769	30645457	Peak1973
chr7	30690833	30691669	Peak1974
chr7	30693103	30693980	Peak1975
chr7	30738566	30739487	Peak1976
chr7	30739882	30740094	Peak1977
chr7	30741209	30741543	Peak1978
chr7	30750204	30750750	Peak1979
chr7	30767919	30768282	Peak1980
chr7	30768348	30769456	Peak1981
chr7	30773938	30774446	Peak1982
chr7	30785626	30785851	Peak1983
chr7	30797893	30798308	Peak1984
chr7	30802746	30802957	Peak1985
chr7	30811112	30811508	Peak1986
chr7	30815497	30816037	Peak1987
chr7	30818600	30819226	Peak1988
chr7	30835755	30836721	Peak1989
chr7	30847567	30847769	Peak1990
chr7	30849540	30849934	Peak1991
chr7	30857077	30858092	Peak1992
chr7	30861864	30862294	Peak1993
chr7	30875083	30875957	Peak1994
chr7	30879642	30880528	Peak1995
chr7	30906522	30907485	Peak1996
chr7	30917471	30917694	Peak1997
chr7	30928473	30929191	Peak1998
chr7	30954282	30955871	Peak1999
chr7	30966408	30966682	Peak2000
[truncated: 176,511 more rows]

## Sheet: Merge Peaks mm9 colon IEC
chr7	3060801	3061265	Peak1
chr7	3061424	3061624	Peak2
chr7	3062113	3062534	Peak3
chr7	3072772	3072986	Peak4
chr7	3073136	3073622	Peak5
chr7	3106534	3106855	Peak6
chr7	3108651	3109626	Peak7
chr7	3110142	3110428	Peak8
chr7	3111690	3112022	Peak9
chr7	3120921	3121247	Peak10
chr7	3121632	3121985	Peak11
chr7	3130362	3130819	Peak12
chr7	3134677	3135263	Peak13
chr7	3135391	3136029	Peak14
chr7	3141619	3142088	Peak15
chr7	3142246	3142827	Peak16
chr7	3143359	3143759	Peak17
chr7	3151462	3151902	Peak18
chr7	3156218	3156574	Peak19
chr7	3158124	3158324	Peak20
chr7	3180978	3181369	Peak21
chr7	3184401	3184798	Peak22
chr7	3193959	3194311	Peak23
chr7	3198931	3199244	Peak24
chr7	3201290	3201661	Peak25
chr7	3203849	3204076	Peak26
chr7	3206671	3206896	Peak27
chr7	3217596	3217847	Peak28
chr7	3221945	3222447	Peak29
chr7	3239973	3240207	Peak30
chr7	3262862	3263110	Peak31
chr7	3264504	3265303	Peak32
chr7	3268394	3268595	Peak33
chr7	3275918	3276119	Peak34
chr7	3287059	3287880	Peak35
chr7	3289041	3289460	Peak36
chr7	3290248	3290626	Peak37
chr7	3292760	3293324	Peak38
chr7	3301947	3302962	Peak39
chr7	3303272	3303549	Peak40
chr7	3303591	3303994	Peak41
chr7	3304515	3304769	Peak42
chr7	3314378	3314607	Peak43
chr7	3330482	3330846	Peak44
chr7	3332189	3332457	Peak45
chr7	3332789	3333183	Peak46
chr7	3338775	3338978	Peak47
chr7	3347813	3348158	Peak48
chr7	3365984	3367070	Peak49
chr7	3367150	3367816	Peak50
chr7	3390852	3391071	Peak51
chr7	3392203	3392499	Peak52
chr7	3394357	3394623	Peak53
chr7	3411409	3411913	Peak54
chr7	3412260	3412819	Peak55
chr7	3414973	3415360	Peak56
chr7	3422102	3422525	Peak57
chr7	3422635	3422873	Peak58
chr7	3422906	3423380	Peak59
chr7	3423904	3424605	Peak60
chr7	3427817	3428221	Peak61
chr7	3438517	3438945	Peak62
chr7	3449362	3449825	Peak63
chr7	3476186	3476498	Peak64
chr7	3537635	3537863	Peak65
chr7	3538400	3538622	Peak66
chr7	3546328	3547081	Peak67
chr7	3552802	3553155	Peak68
chr7	3558457	3558760	Peak69
chr7	3560772	3561064	Peak70
chr7	3562594	3563098	Peak71
chr7	3568320	3568522	Peak72
chr7	3568704	3569517	Peak73
chr7	3580648	3580960	Peak74
chr7	3581041	3581970	Peak75
chr7	3595905	3597520	Peak76
chr7	3607156	3607461	Peak77
chr7	3610254	3610543	Peak78
chr7	3616455	3616741	Peak79
chr7	3616764	3617620	Peak80
chr7	3626520	3626866	Peak81
chr7	3627990	3628807	Peak82
chr7	3628964	3629555	Peak83
chr7	3644138	3645616	Peak84
chr7	3645680	3646253	Peak85
chr7	3655203	3656479	Peak86
chr7	3657221	3657421	Peak87
chr7	3664234	3664511	Peak88
chr7	3665197	3665480	Peak89
chr7	3677129	3677343	Peak90
chr7	3782303	3782506	Peak91
chr7	3826662	3826936	Peak92
chr7	3855390	3855628	Peak93
chr7	3887210	3887411	Peak94
chr7	3945092	3945323	Peak95
chr7	3978199	3978759	Peak96
chr7	3979843	3980184	Peak97
chr7	4014548	4014749	Peak98
chr7	4027645	4027863	Peak99
chr7	4033908	4034116	Peak100
chr7	4034259	4035004	Peak101
chr7	4038754	4039063	Peak102
chr7	4039715	4040135	Peak103
chr7	4041745	4042145	Peak104
chr7	4049920	4051078	Peak105
chr7	4055060	4055401	Peak106
chr7	4055471	4055781	Peak107
chr7	4070918	4071509	Peak108
chr7	4072278	4072485	Peak109
chr7	4077021	4077317	Peak110
chr7	4080270	4080990	Peak111
chr7	4082262	4083200	Peak112
chr7	4087963	4089255	Peak113
chr7	4098866	4099251	Peak114
chr7	4100604	4100995	Peak115
chr7	4101073	4101608	Peak116
chr7	4101774	4102174	Peak117
chr7	4102397	4102821	Peak118
chr7	4103347	4103638	Peak119
chr7	4115183	4115625	Peak120
chr7	4116008	4116569	Peak121
chr7	4116992	4117192	Peak122
chr7	4118656	4119092	Peak123
chr7	4121648	4122166	Peak124
chr7	4122458	4122673	Peak125
chr7	4122770	4123121	Peak126
chr7	4130103	4130390	Peak127
chr7	4154574	4154827	Peak128
chr7	4158747	4159127	Peak129
chr7	4159128	4159452	Peak130
chr7	4160295	4160654	Peak131
chr7	4170247	4170768	Peak132
chr7	4207570	4208005	Peak133
chr7	4248804	4249272	Peak134
chr7	4253308	4253613	Peak135
chr7	4253874	4254093	Peak136
chr7	4276179	4276500	Peak137
chr7	4289287	4289503	Peak138
chr7	4299397	4299747	Peak139
chr7	4300369	4300824	Peak140
chr7	4349116	4349972	Peak141
chr7	4364107	4364441	Peak142
chr7	4364892	4365092	Peak143
chr7	4378619	4379488	Peak144
chr7	4383284	4383513	Peak145
chr7	4383758	4383958	Peak146
chr7	4396511	4397492	Peak147
chr7	4404021	4404938	Peak148
chr7	4412284	4413056	Peak149
chr7	4415759	4416560	Peak150
chr7	4416745	4416990	Peak151
chr7	4421864	4423345	Peak152
chr7	4429409	4430484	Peak153
chr7	4431346	4431635	Peak154
chr7	4452491	4453978	Peak155
chr7	4454282	4454626	Peak156
chr7	4461329	4461907	Peak157
chr7	4464871	4465328	Peak158
chr7	4472793	4473120	Peak159
chr7	4475877	4476110	Peak160
chr7	4477747	4478654	Peak161
chr7	4483700	4484349	Peak162
chr7	4491686	4491913	Peak163
chr7	4493729	4493975	Peak164
chr7	4498164	4498658	Peak165
chr7	4498756	4499291	Peak166
chr7	4508220	4509023	Peak167
chr7	4551127	4551338	Peak168
chr7	4553898	4555125	Peak169
chr7	4555532	4556065	Peak170
chr7	4556745	4557078	Peak171
chr7	4559646	4560004	Peak172
chr7	4567423	4567639	Peak173
chr7	4571636	4572148	Peak174
chr7	4575425	4575716	Peak175
chr7	4575937	4576254	Peak176
chr7	4581772	4582284	Peak177
chr7	4582702	4583028	Peak178
chr7	4583185	4583385	Peak179
chr7	4583827	4584060	Peak180
chr7	4592870	4593114	Peak181
chr7	4593555	4593786	Peak182
chr7	4598643	4599334	Peak183
chr7	4603029	4603541	Peak184
chr7	4609192	4611220	Peak185
chr7	4616080	4616297	Peak186
chr7	4623627	4623886	Peak187
chr7	4625715	4626204	Peak188
chr7	4635878	4637054	Peak189
chr7	4642079	4642951	Peak190
chr7	4643057	4643302	Peak191
chr7	4645193	4645510	Peak192
chr7	4654038	4654364	Peak193
chr7	4656512	4657064	Peak194
chr7	4658794	4659094	Peak195
chr7	4664300	4664521	Peak196
chr7	4666857	4667547	Peak197
chr7	4675085	4675556	Peak198
chr7	4675942	4677324	Peak199
chr7	4684457	4685056	Peak200
chr7	4691090	4692516	Peak201
chr7	4692779	4693091	Peak202
chr7	4700729	4701275	Peak203
chr7	4703492	4705092	Peak204
chr7	4716530	4717207	Peak205
chr7	4728258	4729248	Peak206
chr7	4729539	4729830	Peak207
chr7	4740321	4741427	Peak208
chr7	4741609	4741809	Peak209
chr7	4744262	4744742	Peak210
chr7	4745791	4746105	Peak211
chr7	4747702	4747957	Peak212
chr7	4758317	4758650	Peak213
chr7	4763263	4764798	Peak214
chr7	4765170	4765385	Peak215
chr7	4769849	4770105	Peak216
chr7	4781238	4781467	Peak217
chr7	4782310	4782581	Peak218
chr7	4787297	4788645	Peak219
chr7	4794145	4795072	Peak220
chr7	4795184	4795551	Peak221
chr7	4795593	4795959	Peak222
chr7	4796169	4796959	Peak223
chr7	4816760	4818345	Peak224
chr7	4828234	4829485	Peak225
chr7	4838322	4838571	Peak226
chr7	4841717	4842138	Peak227
chr7	4850675	4851773	Peak228
chr7	4852840	4853078	Peak229
chr7	4866479	4867646	Peak230
chr7	4874135	4874567	Peak231
chr7	4875523	4876006	Peak232
chr7	4877159	4877479	Peak233
chr7	4888363	4888745	Peak234
chr7	4890105	4890407	Peak235
chr7	4891597	4892130	Peak236
chr7	4894802	4895566	Peak237
chr7	4902305	4902519	Peak238
chr7	4905433	4905786	Peak239
chr7	4908737	4909180	Peak240
chr7	4915107	4915469	Peak241
chr7	4915817	4916463	Peak242
chr7	4924308	4924523	Peak243
chr7	4926950	4927427	Peak244
chr7	4946887	4948288	Peak245
chr7	4965726	4966560	Peak246
chr7	4966639	4967508	Peak247
chr7	4971659	4972713	Peak248
chr7	4972857	4973059	Peak249
chr7	4980707	4980918	Peak250
chr7	4989563	4990367	Peak251
chr7	4998956	4999232	Peak252
chr7	5002764	5003578	Peak253
chr7	5004447	5004690	Peak254
chr7	5004741	5005035	Peak255
chr7	5011778	5012077	Peak256
chr7	5012402	5013395	Peak257
chr7	5013598	5014224	Peak258
chr7	5020914	5021114	Peak259
chr7	5025256	5025459	Peak260
chr7	5031538	5032290	Peak261
chr7	5032999	5033203	Peak262
chr7	5033619	5033951	Peak263
chr7	5038794	5039001	Peak264
chr7	5039309	5040204	Peak265
chr7	5049239	5049648	Peak266
chr7	5051402	5051849	Peak267
chr7	5064294	5064559	Peak268
chr7	5076826	5077128	Peak269
chr7	5077171	5077925	Peak270
chr7	5313937	5314161	Peak271
chr7	5700275	5700494	Peak272
chr7	5856443	5856692	Peak273
chr7	6071767	6071988	Peak274
chr7	6072785	6073243	Peak275
chr7	6078329	6078561	Peak276
chr7	6078649	6079152	Peak277
chr7	6083589	6083809	Peak278
chr7	6083922	6084360	Peak279
chr7	6084598	6084808	Peak280
chr7	6088194	6088542	Peak281
chr7	6093591	6093940	Peak282
chr7	6097109	6097364	Peak283
chr7	6099328	6099628	Peak284
chr7	6103657	6103916	Peak285
chr7	6106592	6108025	Peak286
chr7	6108610	6109012	Peak287
chr7	6121027	6121351	Peak288
chr7	6123065	6123347	Peak289
chr7	6123510	6124631	Peak290
chr7	6130642	6131026	Peak291
chr7	6131447	6131647	Peak292
chr7	6135535	6135806	Peak293
chr7	6137882	6138136	Peak294
chr7	6141172	6141587	Peak295
chr7	6143031	6143324	Peak296
chr7	6145774	6146461	Peak297
chr7	6148834	6149241	Peak298
chr7	6154183	6154427	Peak299
chr7	6164789	6165086	Peak300
chr7	6169291	6169503	Peak301
chr7	6176754	6176977	Peak302
chr7	6189624	6189824	Peak303
chr7	6191377	6191799	Peak304
chr7	6192500	6192898	Peak305
chr7	6217418	6217633	Peak306
chr7	6221113	6221333	Peak307
chr7	6234389	6234775	Peak308
chr7	6234996	6235665	Peak309
chr7	6237645	6238336	Peak310
chr7	6249297	6250089	Peak311
chr7	6252412	6252896	Peak312
chr7	6259390	6259698	Peak313
chr7	6282651	6283506	Peak314
chr7	6296774	6297299	Peak315
chr7	6312047	6312247	Peak316
chr7	6314863	6316277	Peak317
chr7	6335542	6336486	Peak318
chr7	6351258	6351716	Peak319
chr7	6358093	6358335	Peak320
chr7	6362669	6363203	Peak321
chr7	6367753	6368115	Peak322
chr7	6377362	6377762	Peak323
chr7	6383101	6383387	Peak324
chr7	6384090	6384358	Peak325
chr7	6387134	6387595	Peak326
chr7	6392567	6393164	Peak327
chr7	6399472	6399676	Peak328
chr7	6409224	6409430	Peak329
chr7	6430386	6430649	Peak330
chr7	6430843	6431170	Peak331
chr7	6454038	6454238	Peak332
chr7	6467187	6467481	Peak333
chr7	6467592	6467973	Peak334
chr7	6515269	6515619	Peak335
chr7	6528347	6528948	Peak336
chr7	6561258	6561471	Peak337
chr7	6594720	6594989	Peak338
chr7	6604960	6605162	Peak339
chr7	6614614	6614979	Peak340
chr7	6648964	6649373	Peak341
chr7	6661763	6662026	Peak342
chr7	6680202	6680402	Peak343
chr7	6681004	6681658	Peak344
chr7	6682075	6682571	Peak345
chr7	6682652	6683214	Peak346
chr7	6722946	6723443	Peak347
chr7	6726805	6727094	Peak348
chr7	6734176	6734623	Peak349
chr7	6750219	6750522	Peak350
chr7	6750824	6751065	Peak351
chr7	6778159	6778426	Peak352
chr7	6832632	6832846	Peak353
chr7	6853171	6853808	Peak354
chr7	6862806	6863012	Peak355
chr7	6866172	6866696	Peak356
chr7	6870801	6871329	Peak357
chr7	6889692	6890213	Peak358
chr7	6893495	6894009	Peak359
chr7	6929853	6930263	Peak360
chr7	7050633	7050846	Peak361
chr7	7060971	7061231	Peak362
chr7	7072416	7072702	Peak363
chr7	7073396	7074434	Peak364
chr7	7088891	7089680	Peak365
chr7	7123831	7125009	Peak366
chr7	7140221	7141377	Peak367
chr7	7162350	7162593	Peak368
chr7	7230267	7231344	Peak369
chr7	7250812	7251999	Peak370
chr7	7252125	7252598	Peak371
chr7	7253156	7253670	Peak372
chr7	9838312	9838517	Peak373
chr7	10836196	10836523	Peak374
chr7	10836560	10836996	Peak375
chr7	11080335	11080974	Peak376
chr7	11626082	11626349	Peak377
chr7	11658904	11659114	Peak378
chr7	11850068	11850274	Peak379
chr7	12371957	12372215	Peak380
chr7	12595707	12596268	Peak381
chr7	12597811	12598189	Peak382
chr7	12598247	12598448	Peak383
chr7	12602442	12602685	Peak384
chr7	12602838	12603406	Peak385
chr7	12613914	12614173	Peak386
chr7	12791570	12791890	Peak387
chr7	12911937	12912137	Peak388
chr7	13006965	13008270	Peak389
chr7	13063299	13064419	Peak390
chr7	13064480	13064738	Peak391
chr7	13334863	13335127	Peak392
chr7	13365059	13366227	Peak393
chr7	13372755	13373047	Peak394
chr7	13378021	13378388	Peak395
chr7	13379268	13379555	Peak396
chr7	13388317	13389603	Peak397
chr7	13403517	13404559	Peak398
chr7	13419665	13421014	Peak399
chr7	13438052	13438304	Peak400
chr7	13459790	13460000	Peak401
chr7	13466187	13467051	Peak402
chr7	13467093	13467293	Peak403
chr7	13482889	13483499	Peak404
chr7	13494776	13496094	Peak405
chr7	13506733	13507903	Peak406
chr7	13512462	13512918	Peak407
chr7	13513159	13514241	Peak408
chr7	13534538	13535858	Peak409
chr7	13546634	13547477	Peak410
chr7	13550935	13551816	Peak411
chr7	13562818	13564181	Peak412
chr7	13577644	13577910	Peak413
chr7	13594311	13594754	Peak414
chr7	13594799	13595519	Peak415
chr7	13599209	13599593	Peak416
chr7	13608271	13608866	Peak417
chr7	13609258	13610589	Peak418
chr7	13619514	13619734	Peak419
chr7	13619788	13620364	Peak420
chr7	13622761	13623949	Peak421
chr7	13629123	13629998	Peak422
chr7	13631425	13631878	Peak423
chr7	13639376	13640580	Peak424
chr7	13664047	13664303	Peak425
chr7	13708777	13709607	Peak426
chr7	13736853	13737054	Peak427
chr7	13844752	13845040	Peak428
chr7	13845067	13845514	Peak429
chr7	13846446	13846994	Peak430
chr7	13854765	13855007	Peak431
chr7	13863377	13864853	Peak432
chr7	13874015	13874333	Peak433
chr7	13884064	13884264	Peak434
chr7	13899409	13900284	Peak435
chr7	13904734	13905001	Peak436
chr7	13908142	13908601	Peak437
chr7	13909786	13910093	Peak438
chr7	14050700	14050929	Peak439
chr7	14096582	14096794	Peak440
chr7	14096918	14097300	Peak441
chr7	14101309	14101515	Peak442
chr7	14699989	14700189	Peak443
chr7	14892600	14893057	Peak444
chr7	14902600	14902891	Peak445
chr7	14914992	14915192	Peak446
chr7	15153002	15153225	Peak447
chr7	15207676	15208997	Peak448
chr7	15873599	15874509	Peak449
chr7	15909497	15909762	Peak450
chr7	16445124	16445343	Peak451
chr7	16453211	16453438	Peak452
chr7	16483618	16484012	Peak453
chr7	16486675	16486921	Peak454
chr7	16497533	16497925	Peak455
chr7	16499646	16499906	Peak456
chr7	16507028	16508312	Peak457
chr7	16515308	16515668	Peak458
chr7	16518908	16519290	Peak459
chr7	16524949	16525184	Peak460
chr7	16530997	16531561	Peak461
chr7	16533635	16534399	Peak462
chr7	16540048	16540269	Peak463
chr7	16540355	16541244	Peak464
chr7	16541607	16541941	Peak465
chr7	16547606	16548461	Peak466
chr7	16552445	16553068	Peak467
chr7	16557141	16557347	Peak468
chr7	16557649	16558056	Peak469
chr7	16560113	16560387	Peak470
chr7	16561303	16561604	Peak471
chr7	16564789	16565317	Peak472
chr7	16565605	16565901	Peak473
chr7	16568422	16568701	Peak474
chr7	16571613	16571889	Peak475
chr7	16572166	16572605	Peak476
chr7	16572796	16573065	Peak477
chr7	16573095	16573688	Peak478
chr7	16578367	16579544	Peak479
chr7	16586351	16586794	Peak480
chr7	16587073	16587405	Peak481
chr7	16593163	16593397	Peak482
chr7	16596827	16597415	Peak483
chr7	16598035	16598421	Peak484
chr7	16603455	16604253	Peak485
chr7	16604709	16605327	Peak486
chr7	16610028	16610338	Peak487
chr7	16618246	16618779	Peak488
chr7	16618983	16619619	Peak489
chr7	16622332	16622753	Peak490
chr7	16631417	16631707	Peak491
chr7	16631787	16632452	Peak492
chr7	16632933	16633894	Peak493
chr7	16637280	16637535	Peak494
chr7	16638024	16638529	Peak495
chr7	16642376	16642891	Peak496
chr7	16646832	16647637	Peak497
chr7	16657292	16657593	Peak498
chr7	16663985	16664324	Peak499
chr7	16664727	16665184	Peak500
chr7	16683152	16684433	Peak501
chr7	16704905	16706047	Peak502
chr7	16714789	16716223	Peak503
chr7	16730668	16730868	Peak504
chr7	16733045	16733314	Peak505
chr7	16738809	16739245	Peak506
chr7	16744109	16744768	Peak507
chr7	16746059	16746355	Peak508
chr7	16747372	16747641	Peak509
chr7	16759402	16759712	Peak510
chr7	16760018	16761277	Peak511
chr7	16761307	16761532	Peak512
chr7	16768925	16769381	Peak513
chr7	16777609	16778109	Peak514
chr7	16781908	16782188	Peak515
chr7	16782279	16782480	Peak516
chr7	16792933	16793221	Peak517
chr7	16796297	16796564	Peak518
chr7	16801685	16801943	Peak519
chr7	16806938	16807713	Peak520
chr7	16822888	16823217	Peak521
chr7	16825002	16825413	Peak522
chr7	16826823	16827614	Peak523
chr7	16831257	16831606	Peak524
chr7	16848386	16848711	Peak525
chr7	16851581	16851898	Peak526
chr7	16851932	16852292	Peak527
chr7	16857985	16859534	Peak528
chr7	16860624	16861056	Peak529
chr7	16869975	16870222	Peak530
chr7	16870727	16872302	Peak531
chr7	16880185	16880531	Peak532
chr7	16880749	16881167	Peak533
chr7	16882149	16882597	Peak534
chr7	16884941	16885402	Peak535
chr7	16894583	16895052	Peak536
chr7	16895317	16895840	Peak537
chr7	16897618	16897920	Peak538
chr7	16898081	16898320	Peak539
chr7	16898425	16898736	Peak540
chr7	16898878	16899856	Peak541
chr7	16906529	16907262	Peak542
chr7	16911530	16912121	Peak543
chr7	16923162	16923408	Peak544
chr7	16923683	16923932	Peak545
chr7	16940491	16940729	Peak546
chr7	16941172	16941770	Peak547
chr7	16941773	16942182	Peak548
chr7	16949650	16950082	Peak549
chr7	16950141	16950544	Peak550
chr7	16950576	16950961	Peak551
chr7	16951472	16951818	Peak552
chr7	16953951	16954583	Peak553
chr7	16957491	16957707	Peak554
chr7	16959134	16959510	Peak555
chr7	16961462	16962187	Peak556
chr7	16972491	16973489	Peak557
chr7	16981358	16981579	Peak558
chr7	16984784	16986858	Peak559
chr7	16990514	16990726	Peak560
chr7	16990964	16991783	Peak561
chr7	17000802	17001212	Peak562
chr7	17002439	17002916	Peak563
chr7	17004278	17004515	Peak564
chr7	17005850	17006396	Peak565
chr7	17007663	17007880	Peak566
chr7	17011062	17011852	Peak567
chr7	17020532	17020750	Peak568
chr7	17037896	17039232	Peak569
chr7	17044221	17044551	Peak570
chr7	17045869	17046304	Peak571
chr7	17048607	17048917	Peak572
chr7	17050498	17050927	Peak573
chr7	17054815	17055644	Peak574
chr7	17059807	17060159	Peak575
chr7	17060770	17060987	Peak576
chr7	17061091	17061602	Peak577
chr7	17061815	17062357	Peak578
chr7	17077094	17077470	Peak579
chr7	17078774	17079022	Peak580
chr7	17082696	17082919	Peak581
chr7	17092667	17093146	Peak582
chr7	17103397	17103612	Peak583
chr7	17109658	17109878	Peak584
chr7	17115362	17115664	Peak585
chr7	17121311	17121546	Peak586
chr7	17122404	17123232	Peak587
chr7	17127638	17127947	Peak588
chr7	17138175	17138927	Peak589
chr7	17143618	17143881	Peak590
chr7	17156538	17157082	Peak591
chr7	17162692	17162892	Peak592
chr7	17163117	17163711	Peak593
chr7	17166510	17166886	Peak594
chr7	17167463	17168009	Peak595
chr7	17168167	17168406	Peak596
chr7	17169840	17170143	Peak597
chr7	17182338	17182677	Peak598
chr7	17185025	17185284	Peak599
chr7	17199409	17201060	Peak600
chr7	17204356	17204615	Peak601
chr7	17213489	17213983	Peak602
chr7	17214984	17215514	Peak603
chr7	17219355	17219594	Peak604
chr7	17228469	17228745	Peak605
chr7	17228914	17229134	Peak606
chr7	17232940	17233191	Peak607
chr7	17235286	17235624	Peak608
chr7	17253888	17254242	Peak609
chr7	17260385	17260648	Peak610
chr7	17260698	17260898	Peak611
chr7	17264648	17264910	Peak612
chr7	17265695	17265904	Peak613
chr7	17266272	17266676	Peak614
chr7	17284412	17284732	Peak615
chr7	17292309	17292535	Peak616
chr7	17293590	17293917	Peak617
chr7	17298498	17298737	Peak618
chr7	17302117	17302446	Peak619
chr7	17303218	17303506	Peak620
chr7	17308739	17309819	Peak621
chr7	17313913	17314316	Peak622
chr7	17314368	17314621	Peak623
chr7	17314975	17315292	Peak624
chr7	17317181	17317462	Peak625
chr7	17317489	17317725	Peak626
chr7	17323410	17324135	Peak627
chr7	17330674	17331085	Peak628
chr7	17331496	17331849	Peak629
chr7	17335934	17336293	Peak630
chr7	17337309	17337828	Peak631
chr7	17343069	17343394	Peak632
chr7	17345609	17346048	Peak633
chr7	17346440	17346660	Peak634
chr7	17346685	17346894	Peak635
chr7	17359900	17360373	Peak636
chr7	17361250	17361697	Peak637
chr7	17366375	17367017	Peak638
chr7	17367270	17367713	Peak639
chr7	17368833	17369094	Peak640
chr7	17369444	17369670	Peak641
chr7	17369902	17370370	Peak642
chr7	17370596	17371060	Peak643
chr7	17377361	17378184	Peak644
chr7	17378253	17378673	Peak645
chr7	17390028	17390332	Peak646
chr7	17394133	17394531	Peak647
chr7	17394950	17395507	Peak648
chr7	17396284	17396983	Peak649
chr7	17401358	17402601	Peak650
chr7	17411214	17411495	Peak651
chr7	17428022	17428623	Peak652
chr7	17428887	17429140	Peak653
chr7	17429261	17429592	Peak654
chr7	17430434	17430721	Peak655
chr7	17430826	17431081	Peak656
chr7	17431207	17431455	Peak657
chr7	17436222	17436454	Peak658
chr7	17438445	17439648	Peak659
chr7	17443750	17444032	Peak660
chr7	17445670	17445923	Peak661
chr7	17451363	17451591	Peak662
chr7	17459534	17459822	Peak663
chr7	17460073	17461030	Peak664
chr7	17465540	17465835	Peak665
chr7	17465982	17466355	Peak666
chr7	17470478	17471481	Peak667
chr7	17476370	17476626	Peak668
chr7	17476902	17477697	Peak669
chr7	17480348	17480834	Peak670
chr7	17491692	17491912	Peak671
chr7	17499022	17499487	Peak672
chr7	17499804	17500035	Peak673
chr7	17506847	17507116	Peak674
chr7	17507254	17507738	Peak675
chr7	17508021	17508262	Peak676
chr7	17508823	17510110	Peak677
chr7	17516215	17516519	Peak678
chr7	17517355	17517918	Peak679
chr7	17529857	17530204	Peak680
chr7	17531725	17532012	Peak681
chr7	17532075	17532433	Peak682
chr7	17533295	17533705	Peak683
chr7	17535385	17535841	Peak684
chr7	17536640	17536975	Peak685
chr7	17539800	17540002	Peak686
chr7	17545022	17545401	Peak687
chr7	17546847	17547466	Peak688
chr7	17551631	17552082	Peak689
chr7	17565572	17566153	Peak690
chr7	17569274	17569533	Peak691
chr7	17577237	17577505	Peak692
chr7	17579003	17579421	Peak693
chr7	17584897	17585356	Peak694
chr7	17587674	17588428	Peak695
chr7	17588754	17589438	Peak696
chr7	17590111	17590509	Peak697
chr7	17592785	17592995	Peak698
chr7	17600843	17601431	Peak699
chr7	17602305	17602920	Peak700
chr7	17610309	17610704	Peak701
chr7	17610778	17611262	Peak702
chr7	17612633	17613730	Peak703
chr7	17633907	17634143	Peak704
chr7	17636232	17636718	Peak705
chr7	17641317	17641929	Peak706
chr7	17641993	17642252	Peak707
chr7	17643539	17643906	Peak708
chr7	17645404	17645735	Peak709
chr7	17647717	17648101	Peak710
chr7	17648130	17648774	Peak711
chr7	17651732	17652102	Peak712
chr7	17659165	17659722	Peak713
chr7	17676684	17676990	Peak714
chr7	17721542	17721955	Peak715
chr7	17741012	17741350	Peak716
chr7	17742044	17742267	Peak717
chr7	17791070	17791427	Peak718
chr7	17938471	17938846	Peak719
chr7	17940236	17940452	Peak720
chr7	18074104	18074409	Peak721
chr7	18155038	18155364	Peak722
chr7	18156377	18156577	Peak723
chr7	18203886	18204086	Peak724
chr7	18264519	18264736	Peak725
chr7	18271029	18271230	Peak726
chr7	18288483	18288745	Peak727
chr7	18295797	18296050	Peak728
chr7	18393909	18394204	Peak729
chr7	18414070	18414270	Peak730
chr7	18456169	18456528	Peak731
chr7	18470441	18470686	Peak732
chr7	18478580	18478815	Peak733
chr7	18531329	18531587	Peak734
chr7	18531799	18532014	Peak735
chr7	18595058	18595505	Peak736
chr7	18617690	18618012	Peak737
chr7	18618113	18618348	Peak738
chr7	18619497	18619728	Peak739
chr7	18622649	18622961	Peak740
chr7	18642900	18643487	Peak741
chr7	18643681	18644038	Peak742
chr7	18644073	18644422	Peak743
chr7	18647966	18648253	Peak744
chr7	18651103	18651389	Peak745
chr7	18654096	18654308	Peak746
chr7	18659241	18659894	Peak747
chr7	18662059	18662351	Peak748
chr7	18663203	18663420	Peak749
chr7	18669072	18669533	Peak750
chr7	18686168	18686416	Peak751
chr7	18686769	18686996	Peak752
chr7	18766312	18766605	Peak753
chr7	18796328	18796975	Peak754
chr7	18800058	18800696	Peak755
chr7	18808592	18808947	Peak756
chr7	18819796	18820067	Peak757
chr7	18820913	18821284	Peak758
chr7	18829365	18829597	Peak759
chr7	18830436	18830637	Peak760
chr7	18830689	18831019	Peak761
chr7	18840366	18840566	Peak762
chr7	18849259	18849514	Peak763
chr7	18849993	18850361	Peak764
chr7	18850397	18850761	Peak765
chr7	18889749	18890447	Peak766
chr7	18893845	18894123	Peak767
chr7	18910230	18910441	Peak768
chr7	18911586	18912041	Peak769
chr7	18915499	18915910	Peak770
chr7	18955583	18956051	Peak771
chr7	18956136	18956472	Peak772
chr7	18958991	18959502	Peak773
chr7	18962826	18963027	Peak774
chr7	18963534	18964286	Peak775
chr7	18965018	18965252	Peak776
chr7	18969348	18969672	Peak777
chr7	18970621	18970849	Peak778
chr7	18976874	18977225	Peak779
chr7	18981857	18982278	Peak780
chr7	18987960	18989106	Peak781
chr7	18989173	18989587	Peak782
chr7	19011292	19011570	Peak783
chr7	19033692	19034086	Peak784
chr7	19034178	19034452	Peak785
chr7	19036997	19037490	Peak786
chr7	19042002	19042229	Peak787
chr7	19043431	19043779	Peak788
chr7	19043833	19044033	Peak789
chr7	19049616	19050236	Peak790
chr7	19050265	19050484	Peak791
chr7	19086460	19086777	Peak792
chr7	19093597	19094093	Peak793
chr7	19096838	19097176	Peak794
chr7	19097650	19098139	Peak795
chr7	19104270	19104515	Peak796
chr7	19105091	19105341	Peak797
chr7	19105520	19105760	Peak798
chr7	19118009	19119235	Peak799
chr7	19119324	19119554	Peak800
chr7	19129846	19130201	Peak801
chr7	19133536	19133878	Peak802
chr7	19140928	19141522	Peak803
chr7	19153130	19153360	Peak804
chr7	19154188	19154471	Peak805
chr7	19185651	19185926	Peak806
chr7	19190679	19191029	Peak807
chr7	19194059	19195133	Peak808
chr7	19203126	19203353	Peak809
chr7	19226409	19226687	Peak810
chr7	19231448	19231808	Peak811
chr7	19234325	19235415	Peak812
chr7	19243567	19243917	Peak813
chr7	19264463	19265570	Peak814
chr7	19295613	19295999	Peak815
chr7	19297592	19297833	Peak816
chr7	19313081	19313401	Peak817
chr7	19318266	19318972	Peak818
chr7	19319405	19319612	Peak819
chr7	19331589	19332176	Peak820
chr7	19334999	19335526	Peak821
chr7	19366708	19367254	Peak822
chr7	19371111	19371360	Peak823
chr7	19384384	19384831	Peak824
chr7	19403617	19404462	Peak825
chr7	19412899	19413911	Peak826
chr7	19414052	19414332	Peak827
chr7	19425164	19426556	Peak828
chr7	19430239	19430479	Peak829
chr7	19433689	19434066	Peak830
chr7	19437775	19438172	Peak831
chr7	19438397	19438845	Peak832
chr7	19443897	19444267	Peak833
chr7	19448221	19448469	Peak834
chr7	19458518	19459063	Peak835
chr7	19460730	19461060	Peak836
chr7	19465982	19466386	Peak837
chr7	19469389	19470365	Peak838
chr7	19471280	19471588	Peak839
chr7	19477551	19477973	Peak840
chr7	19478941	19479531	Peak841
chr7	19481971	19482240	Peak842
chr7	19487954	19488155	Peak843
chr7	19490379	19490713	Peak844
chr7	19495230	19495457	Peak845
chr7	19495541	19496394	Peak846
chr7	19506388	19506725	Peak847
chr7	19510491	19512074	Peak848
chr7	19527790	19528032	Peak849
chr7	19533312	19534107	Peak850
chr7	19535105	19535372	Peak851
chr7	19536798	19537090	Peak852
chr7	19542831	19544027	Peak853
chr7	19548335	19548549	Peak854
chr7	19548640	19549192	Peak855
chr7	19575902	19576802	Peak856
chr7	19577101	19577447	Peak857
chr7	19577651	19577965	Peak858
chr7	19585872	19586720	Peak859
chr7	19586882	19587444	Peak860
chr7	19588155	19588412	Peak861
chr7	19588538	19588738	Peak862
chr7	19589242	19589844	Peak863
chr7	19591959	19592161	Peak864
chr7	19592869	19593350	Peak865
chr7	19595935	19596205	Peak866
chr7	19597208	19598060	Peak867
chr7	19606424	19606764	Peak868
chr7	19608583	19609203	Peak869
chr7	19609428	19610232	Peak870
chr7	19614700	19614975	Peak871
chr7	19637349	19637619	Peak872
chr7	19639170	19639470	Peak873
chr7	19639518	19640158	Peak874
chr7	19652093	19652787	Peak875
chr7	19653151	19653465	Peak876
chr7	19654144	19654408	Peak877
chr7	19660811	19661161	Peak878
chr7	19661253	19662220	Peak879
chr7	19669045	19670073	Peak880
chr7	19671341	19671721	Peak881
chr7	19678448	19678772	Peak882
chr7	19679116	19679770	Peak883
chr7	19679793	19680761	Peak884
chr7	19703547	19704126	Peak885
chr7	19704726	19705829	Peak886
chr7	19716449	19717302	Peak887
chr7	19722821	19723049	Peak888
chr7	19733860	19734133	Peak889
chr7	19734180	19735372	Peak890
chr7	19741272	19742041	Peak891
chr7	19742780	19743186	Peak892
chr7	19744734	19744964	Peak893
chr7	19745457	19745792	Peak894
chr7	19749085	19749486	Peak895
chr7	19749626	19749955	Peak896
chr7	19750369	19750738	Peak897
chr7	19751369	19751676	Peak898
chr7	19758324	19758635	Peak899
chr7	19761108	19761494	Peak900
chr7	19763798	19764091	Peak901
chr7	19764429	19764872	Peak902
chr7	19765359	19765581	Peak903
chr7	19766299	19766903	Peak904
chr7	19781606	19782388	Peak905
chr7	19783470	19783672	Peak906
chr7	19786926	19788147	Peak907
chr7	19789799	19790022	Peak908
chr7	19793068	19793561	Peak909
chr7	19797676	19798086	Peak910
chr7	19807352	19807637	Peak911
chr7	19810276	19810560	Peak912
chr7	19812805	19814335	Peak913
chr7	19817231	19817503	Peak914
chr7	19820480	19821022	Peak915
chr7	19824729	19825174	Peak916
chr7	19826361	19826770	Peak917
chr7	19830140	19830406	Peak918
chr7	19837943	19838247	Peak919
chr7	19842720	19843264	Peak920
chr7	19844483	19844800	Peak921
chr7	19850584	19851021	Peak922
chr7	19851613	19852226	Peak923
chr7	19855071	19855369	Peak924
chr7	19855961	19856239	Peak925
chr7	19856749	19857401	Peak926
chr7	19857510	19858186	Peak927
chr7	19864910	19865417	Peak928
chr7	19867732	19868620	Peak929
chr7	19876293	19876632	Peak930
chr7	19876649	19877228	Peak931
chr7	19880849	19881535	Peak932
chr7	19886002	19886227	Peak933
chr7	19886514	19886767	Peak934
chr7	19889209	19889476	Peak935
chr7	19893404	19893732	Peak936
chr7	19893788	19894250	Peak937
chr7	19895275	19895917	Peak938
chr7	19902100	19902566	Peak939
chr7	19905152	19905729	Peak940
chr7	19906899	19907170	Peak941
chr7	19911674	19912112	Peak942
chr7	19912415	19912917	Peak943
chr7	19917996	19918559	Peak944
chr7	19927422	19927636	Peak945
chr7	19928028	19928332	Peak946
chr7	19929863	19931058	Peak947
chr7	19944656	19944925	Peak948
chr7	19945260	19945761	Peak949
chr7	19945802	19946002	Peak950
chr7	19946348	19946800	Peak951
chr7	19947178	19947455	Peak952
chr7	19949149	19949595	Peak953
chr7	19950790	19951116	Peak954
chr7	19955294	19955738	Peak955
chr7	19967065	19967917	Peak956
chr7	19984543	19985462	Peak957
chr7	19989034	19989694	Peak958
chr7	19990836	19991146	Peak959
chr7	19996208	19996572	Peak960
chr7	20005487	20005821	Peak961
chr7	20006434	20007086	Peak962
chr7	20014619	20014897	Peak963
chr7	20018587	20018852	Peak964
chr7	20028410	20028727	Peak965
chr7	20028788	20029138	Peak966
chr7	20033532	20033836	Peak967
chr7	20042910	20044577	Peak968
chr7	20052972	20053339	Peak969
chr7	20059213	20059979	Peak970
chr7	20067869	20068143	Peak971
chr7	20069995	20070244	Peak972
chr7	20074771	20075288	Peak973
chr7	20077029	20077652	Peak974
chr7	20084293	20084720	Peak975
chr7	20087092	20087383	Peak976
chr7	20088869	20089207	Peak977
chr7	20092435	20093023	Peak978
chr7	20093433	20094531	Peak979
chr7	20102546	20103520	Peak980
chr7	20108310	20108842	Peak981
chr7	20109305	20109812	Peak982
chr7	20110306	20110806	Peak983
chr7	20116264	20116818	Peak984
chr7	20122887	20123156	Peak985
chr7	20123816	20124076	Peak986
chr7	20126102	20126322	Peak987
chr7	20127295	20127685	Peak988
chr7	20131221	20131670	Peak989
chr7	20132672	20133108	Peak990
chr7	20137019	20137459	Peak991
chr7	20137875	20138186	Peak992
chr7	20141942	20142213	Peak993
chr7	20146126	20146557	Peak994
chr7	20147156	20147984	Peak995
chr7	20157847	20158055	Peak996
chr7	20158251	20159320	Peak997
chr7	20162442	20163268	Peak998
chr7	20163306	20163715	Peak999
chr7	20175250	20175715	Peak1000
chr7	20180446	20180743	Peak1001
chr7	20185129	20185477	Peak1002
chr7	20189271	20190072	Peak1003
chr7	20194953	20195483	Peak1004
chr7	20200185	20200962	Peak1005
chr7	20204405	20204695	Peak1006
chr7	20204917	20205160	Peak1007
chr7	20207648	20207969	Peak1008
chr7	20208678	20209180	Peak1009
chr7	20209618	20209967	Peak1010
chr7	20213695	20215075	Peak1011
chr7	20220281	20220998	Peak1012
chr7	20226936	20227278	Peak1013
chr7	20232013	20232403	Peak1014
chr7	20236826	20237046	Peak1015
chr7	20240877	20241194	Peak1016
chr7	20242459	20242674	Peak1017
chr7	20249348	20249628	Peak1018
chr7	20249832	20251178	Peak1019
chr7	20254290	20255132	Peak1020
chr7	20258570	20258817	Peak1021
chr7	20262042	20262346	Peak1022
chr7	20263100	20263815	Peak1023
chr7	20266116	20266318	Peak1024
chr7	20271901	20272175	Peak1025
chr7	20277185	20277642	Peak1026
chr7	20283542	20283822	Peak1027
chr7	20285724	20287008	Peak1028
chr7	20298595	20298812	Peak1029
chr7	20300250	20301704	Peak1030
chr7	20309519	20310417	Peak1031
chr7	20315573	20315795	Peak1032
chr7	20319762	20319984	Peak1033
chr7	20332653	20332920	Peak1034
chr7	20333128	20333673	Peak1035
chr7	20334553	20335369	Peak1036
chr7	20335569	20335905	Peak1037
chr7	20338953	20339292	Peak1038
chr7	20341325	20341856	Peak1039
chr7	20345351	20345798	Peak1040
chr7	20354428	20354733	Peak1041
chr7	20355490	20356165	Peak1042
chr7	20362375	20362848	Peak1043
chr7	20363901	20364346	Peak1044
chr7	20370146	20370978	Peak1045
chr7	20375272	20375745	Peak1046
chr7	20378209	20378841	Peak1047
chr7	20381711	20381935	Peak1048
chr7	20381993	20382412	Peak1049
chr7	20382561	20382914	Peak1050
chr7	20386056	20386448	Peak1051
chr7	20388367	20388689	Peak1052
chr7	20396480	20396784	Peak1053
chr7	20401335	20402075	Peak1054
chr7	20402756	20403358	Peak1055
chr7	20407780	20408327	Peak1056
chr7	20409442	20409907	Peak1057
chr7	20410006	20410360	Peak1058
chr7	20416028	20416621	Peak1059
chr7	20417176	20418013	Peak1060
chr7	20422259	20422619	Peak1061
chr7	20425832	20426113	Peak1062
chr7	20427051	20427459	Peak1063
chr7	20428462	20429305	Peak1064
chr7	20433060	20433384	Peak1065
chr7	20434981	20435259	Peak1066
chr7	20437250	20437866	Peak1067
chr7	20443194	20443454	Peak1068
chr7	20449524	20449730	Peak1069
chr7	20451522	20451950	Peak1070
chr7	20452022	20452523	Peak1071
chr7	20453132	20453755	Peak1072
chr7	20457621	20457856	Peak1073
chr7	20461343	20461597	Peak1074
chr7	20461721	20461965	Peak1075
chr7	20462102	20462809	Peak1076
chr7	20473172	20473514	Peak1077
chr7	20474617	20474958	Peak1078
chr7	20475249	20475883	Peak1079
chr7	20496033	20496547	Peak1080
chr7	20499333	20500024	Peak1081
chr7	20505552	20506723	Peak1082
chr7	20509203	20509443	Peak1083
chr7	20515397	20515649	Peak1084
chr7	20515707	20515907	Peak1085
chr7	20518274	20518540	Peak1086
chr7	20518565	20519126	Peak1087
chr7	20525001	20526054	Peak1088
chr7	20531213	20531674	Peak1089
chr7	20535284	20536361	Peak1090
chr7	20537957	20538186	Peak1091
chr7	20541732	20542145	Peak1092
chr7	20544147	20544353	Peak1093
chr7	20547774	20548084	Peak1094
chr7	20550329	20550917	Peak1095
chr7	20552042	20552370	Peak1096
chr7	20556587	20557501	Peak1097
chr7	20563422	20563683	Peak1098
chr7	20579988	20580209	Peak1099
chr7	20583247	20583454	Peak1100
chr7	20611260	20611494	Peak1101
chr7	20663537	20663942	Peak1102
chr7	21904553	21904808	Peak1103
chr7	24096725	24096953	Peak1104
chr7	24099465	24100031	Peak1105
chr7	24142053	24142421	Peak1106
chr7	24143040	24143273	Peak1107
chr7	24209377	24209623	Peak1108
chr7	24215067	24215303	Peak1109
chr7	24320680	24321031	Peak1110
chr7	24321298	24321498	Peak1111
chr7	24383912	24384228	Peak1112
chr7	24656339	24656617	Peak1113
chr7	24732052	24732286	Peak1114
chr7	24752747	24753693	Peak1115
chr7	24858232	24858454	Peak1116
chr7	24858802	24859085	Peak1117
chr7	24866561	24867806	Peak1118
chr7	24891947	24892153	Peak1119
chr7	24896891	24898465	Peak1120
chr7	24918727	24919746	Peak1121
chr7	24938286	24938663	Peak1122
chr7	24957059	24957262	Peak1123
chr7	24959890	24960476	Peak1124
chr7	24978161	24978527	Peak1125
chr7	24992420	24993390	Peak1126
chr7	25022097	25022916	Peak1127
chr7	25038938	25040234	Peak1128
chr7	25055187	25055747	Peak1129
chr7	25065429	25065688	Peak1130
chr7	25071210	25071426	Peak1131
chr7	25078165	25078387	Peak1132
chr7	25083667	25084763	Peak1133
chr7	25084899	25085128	Peak1134
chr7	25085861	25086189	Peak1135
chr7	25101161	25102179	Peak1136
chr7	25108498	25108750	Peak1137
chr7	25110075	25110520	Peak1138
chr7	25110948	25111155	Peak1139
chr7	25118364	25118787	Peak1140
chr7	25120718	25121271	Peak1141
chr7	25134034	25134589	Peak1142
chr7	25144393	25144620	Peak1143
chr7	25148539	25148998	Peak1144
chr7	25149878	25150520	Peak1145
chr7	25152258	25152592	Peak1146
chr7	25154773	25155624	Peak1147
chr7	25156580	25156853	Peak1148
chr7	25157373	25157712	Peak1149
chr7	25158645	25159011	Peak1150
chr7	25162044	25162536	Peak1151
chr7	25168232	25168567	Peak1152
chr7	25169835	25170263	Peak1153
chr7	25175963	25176604	Peak1154
chr7	25184372	25185239	Peak1155
chr7	25190656	25190936	Peak1156
chr7	25191817	25192399	Peak1157
chr7	25193652	25193958	Peak1158
chr7	25198652	25198976	Peak1159
chr7	25201581	25201807	Peak1160
chr7	25208124	25208809	Peak1161
chr7	25209315	25209854	Peak1162
chr7	25214465	25215028	Peak1163
chr7	25216029	25216332	Peak1164
chr7	25216719	25217914	Peak1165
chr7	25226820	25227198	Peak1166
chr7	25235744	25236143	Peak1167
chr7	25243110	25243393	Peak1168
chr7	25244445	25245253	Peak1169
chr7	25247321	25247938	Peak1170
chr7	25247944	25248192	Peak1171
chr7	25250309	25250650	Peak1172
chr7	25258026	25258250	Peak1173
chr7	25258966	25259275	Peak1174
chr7	25260305	25260514	Peak1175
chr7	25266599	25267608	Peak1176
chr7	25278260	25278463	Peak1177
chr7	25281660	25281921	Peak1178
chr7	25284823	25285205	Peak1179
chr7	25285337	25285583	Peak1180
chr7	25291111	25291328	Peak1181
chr7	25291766	25293170	Peak1182
chr7	25300195	25300400	Peak1183
chr7	25314621	25314952	Peak1184
chr7	25315034	25316239	Peak1185
chr7	25316319	25317063	Peak1186
chr7	25324648	25325161	Peak1187
chr7	25331321	25331547	Peak1188
chr7	25331689	25332591	Peak1189
chr7	25337429	25337744	Peak1190
chr7	25349663	25350040	Peak1191
chr7	25357537	25357770	Peak1192
chr7	25370670	25370921	Peak1193
chr7	25371667	25372182	Peak1194
chr7	25372328	25372819	Peak1195
chr7	25373210	25373832	Peak1196
chr7	25378729	25379168	Peak1197
chr7	25379514	25379714	Peak1198
chr7	25379969	25380780	Peak1199
chr7	25381829	25382157	Peak1200
chr7	25385994	25386404	Peak1201
chr7	25395172	25396717	Peak1202
chr7	25397416	25397684	Peak1203
chr7	25413776	25414322	Peak1204
chr7	25421317	25421617	Peak1205
chr7	25423003	25423900	Peak1206
chr7	25427488	25427923	Peak1207
chr7	25431386	25431988	Peak1208
chr7	25436615	25437007	Peak1209
chr7	25438436	25439239	Peak1210
chr7	25445007	25445353	Peak1211
chr7	25446462	25446917	Peak1212
chr7	25447596	25447957	Peak1213
chr7	25456516	25456924	Peak1214
chr7	25457050	25457345	Peak1215
chr7	25464334	25464539	Peak1216
chr7	25469179	25469476	Peak1217
chr7	25471854	25472129	Peak1218
chr7	25477917	25478118	Peak1219
chr7	25478784	25479006	Peak1220
chr7	25479484	25479731	Peak1221
chr7	25481691	25482232	Peak1222
chr7	25491552	25491779	Peak1223
chr7	25498812	25499019	Peak1224
chr7	25502891	25503120	Peak1225
chr7	25507552	25507806	Peak1226
chr7	25509082	25509296	Peak1227
chr7	25512743	25512988	Peak1228
chr7	25514926	25515197	Peak1229
chr7	25520797	25521526	Peak1230
chr7	25529041	25529287	Peak1231
chr7	25529478	25529747	Peak1232
chr7	25534890	25535209	Peak1233
chr7	25535726	25535970	Peak1234
chr7	25544366	25545609	Peak1235
chr7	25546161	25546658	Peak1236
chr7	25547551	25548039	Peak1237
chr7	25548119	25548454	Peak1238
chr7	25561582	25562730	Peak1239
chr7	25587304	25587506	Peak1240
chr7	25589771	25590410	Peak1241
chr7	25602470	25602887	Peak1242
chr7	25623798	25624355	Peak1243
chr7	25624441	25624748	Peak1244
chr7	25626021	25626229	Peak1245
chr7	25630764	25631193	Peak1246
chr7	25631560	25631857	Peak1247
chr7	25635214	25635469	Peak1248
chr7	25635824	25636237	Peak1249
chr7	25638783	25638994	Peak1250
chr7	25641674	25642030	Peak1251
chr7	25649204	25649508	Peak1252
chr7	25650334	25650810	Peak1253
chr7	25654595	25655080	Peak1254
chr7	25655247	25655463	Peak1255
chr7	25658952	25659400	Peak1256
chr7	25660974	25661194	Peak1257
chr7	25668696	25670105	Peak1258
chr7	25675474	25675960	Peak1259
chr7	25687767	25688326	Peak1260
chr7	25689069	25689566	Peak1261
chr7	25690028	25690273	Peak1262
chr7	25692499	25692852	Peak1263
chr7	25702846	25703180	Peak1264
chr7	25703384	25704385	Peak1265
chr7	25704585	25704874	Peak1266
chr7	25711146	25711499	Peak1267
chr7	25712550	25712760	Peak1268
chr7	25718509	25718843	Peak1269
chr7	25729262	25729518	Peak1270
chr7	25729717	25730156	Peak1271
chr7	25733826	25734026	Peak1272
chr7	25735178	25735626	Peak1273
chr7	25739196	25739859	Peak1274
chr7	25740048	25740697	Peak1275
chr7	25750088	25750697	Peak1276
chr7	25756338	25756634	Peak1277
chr7	25756764	25757995	Peak1278
chr7	25760295	25760575	Peak1279
chr7	25772278	25772532	Peak1280
chr7	25772577	25772967	Peak1281
chr7	25779325	25779528	Peak1282
chr7	25779551	25779775	Peak1283
chr7	25782337	25782537	Peak1284
chr7	25783778	25783997	Peak1285
chr7	25790809	25791122	Peak1286
chr7	25793712	25794007	Peak1287
chr7	25795100	25795820	Peak1288
chr7	25796375	25796644	Peak1289
chr7	25808018	25808267	Peak1290
chr7	25811101	25811330	Peak1291
chr7	25815122	25815434	Peak1292
chr7	25820964	25821245	Peak1293
chr7	25823333	25823600	Peak1294
chr7	25827602	25827946	Peak1295
chr7	25829619	25829925	Peak1296
chr7	25832334	25832716	Peak1297
chr7	25837690	25837921	Peak1298
chr7	25856768	25858083	Peak1299
chr7	25861800	25862852	Peak1300
chr7	25867577	25867871	Peak1301
chr7	25869661	25870111	Peak1302
chr7	25872550	25872948	Peak1303
chr7	25874124	25874384	Peak1304
chr7	25874990	25875215	Peak1305
chr7	25879301	25879964	Peak1306
chr7	25884693	25885330	Peak1307
chr7	25890487	25890815	Peak1308
chr7	25890838	25891162	Peak1309
chr7	25900386	25900843	Peak1310
chr7	25905509	25905922	Peak1311
chr7	25906174	25906611	Peak1312
chr7	25910829	25911118	Peak1313
chr7	25917388	25917667	Peak1314
chr7	25918013	25918609	Peak1315
chr7	25926812	25927153	Peak1316
chr7	25930970	25931257	Peak1317
chr7	25934858	25935104	Peak1318
chr7	25938508	25938936	Peak1319
chr7	25940581	25941201	Peak1320
chr7	25949827	25950042	Peak1321
chr7	25957776	25958001	Peak1322
chr7	25963849	25964236	Peak1323
chr7	25964266	25965062	Peak1324
chr7	25966300	25966806	Peak1325
chr7	25972552	25973092	Peak1326
chr7	25982437	25983182	Peak1327
chr7	25991120	25992043	Peak1328
chr7	25994047	25994742	Peak1329
chr7	26002673	26002953	Peak1330
chr7	26003772	26004461	Peak1331
chr7	26004714	26005175	Peak1332
chr7	26005531	26005818	Peak1333
chr7	26006199	26006823	Peak1334
chr7	26022311	26023033	Peak1335
chr7	26023067	26023762	Peak1336
chr7	26024229	26024595	Peak1337
chr7	26034100	26035420	Peak1338
chr7	26035544	26036046	Peak1339
chr7	26052071	26053696	Peak1340
chr7	26060706	26060925	Peak1341
chr7	26061064	26061265	Peak1342
chr7	26063748	26064352	Peak1343
chr7	26064494	26064828	Peak1344
chr7	26066846	26067940	Peak1345
chr7	26075945	26076240	Peak1346
chr7	26077077	26077351	Peak1347
chr7	26081733	26081977	Peak1348
chr7	26082139	26082352	Peak1349
chr7	26082390	26083271	Peak1350
chr7	26090516	26090787	Peak1351
chr7	26090979	26091666	Peak1352
chr7	26099914	26100201	Peak1353
chr7	26100374	26100914	Peak1354
chr7	26101490	26102726	Peak1355
chr7	26118610	26119121	Peak1356
chr7	26119650	26119934	Peak1357
chr7	26124460	26124711	Peak1358
chr7	26125303	26125642	Peak1359
chr7	26126692	26126979	Peak1360
chr7	26133816	26134189	Peak1361
chr7	26134528	26134768	Peak1362
chr7	26137973	26138190	Peak1363
chr7	26140118	26140962	Peak1364
chr7	26148216	26148427	Peak1365
chr7	26151304	26151549	Peak1366
chr7	26152397	26153298	Peak1367
chr7	26161540	26162047	Peak1368
chr7	26162113	26162345	Peak1369
chr7	26164529	26165483	Peak1370
chr7	26171291	26171574	Peak1371
chr7	26174934	26175551	Peak1372
chr7	26180294	26181562	Peak1373
chr7	26187605	26188114	Peak1374
chr7	26202734	26202940	Peak1375
chr7	26204643	26205406	Peak1376
chr7	26205767	26206211	Peak1377
chr7	26209485	26209824	Peak1378
chr7	26212915	26213719	Peak1379
chr7	26215246	26215757	Peak1380
chr7	26217995	26218702	Peak1381
chr7	26219619	26220028	Peak1382
chr7	26224249	26224484	Peak1383
chr7	26225154	26226208	Peak1384
chr7	26226287	26226640	Peak1385
chr7	26235054	26235521	Peak1386
chr7	26237074	26237556	Peak1387
chr7	26244863	26245315	Peak1388
chr7	26246033	26246618	Peak1389
chr7	26246899	26247395	Peak1390
chr7	26250616	26251468	Peak1391
chr7	26256975	26257282	Peak1392
chr7	26262254	26263262	Peak1393
chr7	26264510	26264811	Peak1394
chr7	26271307	26271569	Peak1395
chr7	26294953	26295377	Peak1396
chr7	26295427	26295640	Peak1397
chr7	26295733	26295938	Peak1398
chr7	26300400	26300671	Peak1399
chr7	26301222	26301590	Peak1400
chr7	26305055	26305729	Peak1401
chr7	26314103	26314612	Peak1402
chr7	26315581	26316324	Peak1403
chr7	26323943	26325615	Peak1404
chr7	26326410	26326810	Peak1405
chr7	26344849	26345447	Peak1406
chr7	26360212	26361264	Peak1407
chr7	26361346	26362323	Peak1408
chr7	26384465	26385172	Peak1409
chr7	26388541	26388828	Peak1410
chr7	26395144	26395378	Peak1411
chr7	26400492	26401032	Peak1412
chr7	26404014	26404824	Peak1413
chr7	26411422	26412853	Peak1414
chr7	26420432	26420691	Peak1415
chr7	26421376	26421918	Peak1416
chr7	26432820	26433023	Peak1417
chr7	26440736	26441021	Peak1418
chr7	26443585	26444513	Peak1419
chr7	26459954	26460279	Peak1420
chr7	26461436	26461912	Peak1421
chr7	26465532	26466297	Peak1422
chr7	26471721	26472613	Peak1423
chr7	26472786	26473412	Peak1424
chr7	26473873	26474782	Peak1425
chr7	26484957	26485192	Peak1426
chr7	26488922	26489206	Peak1427
chr7	26489693	26490299	Peak1428
chr7	26490881	26491168	Peak1429
chr7	26495048	26495644	Peak1430
chr7	26495677	26495997	Peak1431
chr7	26503125	26503522	Peak1432
chr7	26503709	26504298	Peak1433
chr7	26505040	26505336	Peak1434
chr7	26506890	26507099	Peak1435
chr7	26512815	26513484	Peak1436
chr7	26513758	26513977	Peak1437
chr7	26518619	26518979	Peak1438
chr7	26519212	26519620	Peak1439
chr7	26524161	26524405	Peak1440
chr7	26539108	26540788	Peak1441
chr7	26541055	26541476	Peak1442
chr7	26565747	26566163	Peak1443
chr7	26566336	26567209	Peak1444
chr7	26573253	26573984	Peak1445
chr7	26575502	26575995	Peak1446
chr7	26577255	26577497	Peak1447
chr7	26578559	26578810	Peak1448
chr7	26582946	26583684	Peak1449
chr7	26584383	26584710	Peak1450
chr7	26587224	26587562	Peak1451
chr7	26588582	26588782	Peak1452
chr7	26590590	26591145	Peak1453
chr7	26596410	26596785	Peak1454
chr7	26597356	26597562	Peak1455
chr7	26601268	26602152	Peak1456
chr7	26610076	26610464	Peak1457
chr7	26610865	26611386	Peak1458
chr7	26612335	26612663	Peak1459
chr7	26616939	26617515	Peak1460
chr7	26622742	26623313	Peak1461
chr7	26628563	26628935	Peak1462
chr7	26629536	26630605	Peak1463
chr7	26633040	26633676	Peak1464
chr7	26640117	26640461	Peak1465
chr7	26645452	26645659	Peak1466
chr7	26654926	26655149	Peak1467
chr7	26663607	26664187	Peak1468
chr7	26667083	26667648	Peak1469
chr7	26672769	26673137	Peak1470
chr7	26677203	26677443	Peak1471
chr7	26682288	26682811	Peak1472
chr7	26687372	26687977	Peak1473
chr7	26689219	26689435	Peak1474
chr7	26702302	26702666	Peak1475
chr7	26722452	26722665	Peak1476
chr7	26735294	26735512	Peak1477
chr7	26763075	26763289	Peak1478
chr7	26773381	26773675	Peak1479
chr7	26780892	26781264	Peak1480
chr7	26799930	26800180	Peak1481
chr7	26803856	26804070	Peak1482
chr7	26827695	26827895	Peak1483
chr7	26846306	26846585	Peak1484
chr7	26847482	26847696	Peak1485
chr7	26856739	26857265	Peak1486
chr7	26862459	26862823	Peak1487
chr7	26873621	26874026	Peak1488
chr7	26893341	26893541	Peak1489
chr7	26904882	26905384	Peak1490
chr7	26919626	26919841	Peak1491
chr7	26968243	26968636	Peak1492
chr7	26986186	26986429	Peak1493
chr7	27086133	27086342	Peak1494
chr7	27091933	27092223	Peak1495
chr7	27092247	27092450	Peak1496
chr7	27097770	27098104	Peak1497
chr7	27105367	27105759	Peak1498
chr7	27108687	27109100	Peak1499
chr7	27109567	27109769	Peak1500
chr7	27492132	27492357	Peak1501
chr7	27524014	27524302	Peak1502
chr7	27530723	27531039	Peak1503
chr7	27546249	27546531	Peak1504
chr7	27552084	27552472	Peak1505
chr7	27555129	27555537	Peak1506
chr7	27555639	27555925	Peak1507
chr7	27557930	27558677	Peak1508
chr7	27560950	27561275	Peak1509
chr7	27563571	27563851	Peak1510
chr7	27566763	27567043	Peak1511
chr7	27568074	27568753	Peak1512
chr7	27569236	27569531	Peak1513
chr7	27585215	27585484	Peak1514
chr7	27614267	27614500	Peak1515
chr7	27620065	27620593	Peak1516
chr7	27633563	27633988	Peak1517
chr7	27636880	27637275	Peak1518
chr7	27637403	27638039	Peak1519
chr7	27683994	27684202	Peak1520
chr7	27724234	27724651	Peak1521
chr7	27726587	27726944	Peak1522
chr7	27739740	27739983	Peak1523
chr7	27745922	27746286	Peak1524
chr7	27749247	27749618	Peak1525
chr7	27749766	27750591	Peak1526
chr7	27811752	27811957	Peak1527
chr7	27813878	27814164	Peak1528
chr7	27854152	27854371	Peak1529
chr7	27859268	27859501	Peak1530
chr7	27866310	27866563	Peak1531
chr7	27866615	27867268	Peak1532
chr7	27877027	27877346	Peak1533
chr7	27877419	27877619	Peak1534
chr7	27877901	27878349	Peak1535
chr7	27895253	27895748	Peak1536
chr7	27896129	27896342	Peak1537
chr7	27903094	27903458	Peak1538
chr7	27904422	27905139	Peak1539
chr7	27913223	27913532	Peak1540
chr7	27917643	27917977	Peak1541
chr7	27918230	27918464	Peak1542
chr7	27937763	27937963	Peak1543
chr7	27938026	27938774	Peak1544
chr7	27944831	27945356	Peak1545
chr7	27950453	27950820	Peak1546
chr7	27950998	27952382	Peak1547
chr7	27963311	27964296	Peak1548
chr7	27965135	27965395	Peak1549
chr7	27973769	27973972	Peak1550
chr7	27980628	27981779	Peak1551
chr7	27987393	27987918	Peak1552
chr7	27988090	27988602	Peak1553
chr7	27996650	27997044	Peak1554
chr7	27998656	27999014	Peak1555
chr7	28007658	28007868	Peak1556
chr7	28009916	28010628	Peak1557
chr7	28013195	28013825	Peak1558
chr7	28017791	28018664	Peak1559
chr7	28040794	28041111	Peak1560
chr7	28043259	28044143	Peak1561
chr7	28047587	28047880	Peak1562
chr7	28058794	28059294	Peak1563
chr7	28059933	28060133	Peak1564
chr7	28061087	28061356	Peak1565
chr7	28066120	28066343	Peak1566
chr7	28069409	28069711	Peak1567
chr7	28069764	28071065	Peak1568
chr7	28081041	28081351	Peak1569
chr7	28087038	28087721	Peak1570
chr7	28091288	28091491	Peak1571
chr7	28093682	28094415	Peak1572
chr7	28095203	28095852	Peak1573
chr7	28096920	28097173	Peak1574
chr7	28110589	28111139	Peak1575
chr7	28114394	28114742	Peak1576
chr7	28115731	28116368	Peak1577
chr7	28117371	28117945	Peak1578
chr7	28118523	28118777	Peak1579
chr7	28120951	28121250	Peak1580
chr7	28122470	28123022	Peak1581
chr7	28139198	28139459	Peak1582
chr7	28140500	28141716	Peak1583
chr7	28141763	28142546	Peak1584
chr7	28146256	28147006	Peak1585
chr7	28149404	28149604	Peak1586
chr7	28151378	28151631	Peak1587
chr7	28152616	28153207	Peak1588
chr7	28156800	28157677	Peak1589
chr7	28160547	28160754	Peak1590
chr7	28163494	28163821	Peak1591
chr7	28169178	28169406	Peak1592
chr7	28169722	28170140	Peak1593
chr7	28176478	28176693	Peak1594
chr7	28180511	28180963	Peak1595
chr7	28181106	28182035	Peak1596
chr7	28182181	28182402	Peak1597
chr7	28182593	28182996	Peak1598
chr7	28187695	28188101	Peak1599
chr7	28189345	28189891	Peak1600
chr7	28193311	28194419	Peak1601
chr7	28201551	28201964	Peak1602
chr7	28202829	28203125	Peak1603
chr7	28208567	28209063	Peak1604
chr7	28212614	28212814	Peak1605
chr7	28218136	28219358	Peak1606
chr7	28222650	28222891	Peak1607
chr7	28231203	28231890	Peak1608
chr7	28232545	28233402	Peak1609
chr7	28233807	28234138	Peak1610
chr7	28244401	28244603	Peak1611
chr7	28255384	28255625	Peak1612
chr7	28258148	28258979	Peak1613
chr7	28259473	28259996	Peak1614
chr7	28266389	28266981	Peak1615
chr7	28271706	28272642	Peak1616
chr7	28275529	28276329	Peak1617
chr7	28278092	28278471	Peak1618
chr7	28278553	28278767	Peak1619
chr7	28287795	28288260	Peak1620
chr7	28292692	28293581	Peak1621
chr7	28293680	28294015	Peak1622
chr7	28299707	28300289	Peak1623
chr7	28305600	28306065	Peak1624
chr7	28311160	28311859	Peak1625
chr7	28327354	28328027	Peak1626
chr7	28337772	28338769	Peak1627
chr7	28354900	28355117	Peak1628
chr7	28357054	28357603	Peak1629
chr7	28359243	28359487	Peak1630
chr7	28359605	28359819	Peak1631
chr7	28361980	28362276	Peak1632
chr7	28376259	28378533	Peak1633
chr7	28383765	28384002	Peak1634
chr7	28387049	28387271	Peak1635
chr7	28387895	28388136	Peak1636
chr7	28391921	28392173	Peak1637
chr7	28392764	28393004	Peak1638
chr7	28393254	28393520	Peak1639
chr7	28395331	28395754	Peak1640
chr7	28410827	28411351	Peak1641
chr7	28411667	28412100	Peak1642
chr7	28418151	28418664	Peak1643
chr7	28420181	28420399	Peak1644
chr7	28435798	28436370	Peak1645
chr7	28438772	28439394	Peak1646
chr7	28439600	28439941	Peak1647
chr7	28449925	28450221	Peak1648
chr7	28458469	28460249	Peak1649
chr7	28470753	28471012	Peak1650
chr7	28473881	28474947	Peak1651
chr7	28476202	28476410	Peak1652
chr7	28510605	28511179	Peak1653
chr7	28516090	28517199	Peak1654
chr7	28531238	28531507	Peak1655
chr7	28550551	28550889	Peak1656
chr7	28551524	28551724	Peak1657
chr7	28568897	28569122	Peak1658
chr7	28583507	28583742	Peak1659
chr7	28589289	28590358	Peak1660
chr7	28600115	28600321	Peak1661
chr7	28610103	28610342	Peak1662
chr7	28622983	28623249	Peak1663
chr7	28623391	28624251	Peak1664
chr7	28643783	28644027	Peak1665
chr7	28644840	28646321	Peak1666
chr7	28656596	28656798	Peak1667
chr7	28669358	28669701	Peak1668
chr7	28690516	28690977	Peak1669
chr7	28703769	28703973	Peak1670
chr7	28713448	28714779	Peak1671
chr7	28714837	28715042	Peak1672
chr7	28718436	28718817	Peak1673
chr7	28726997	28727262	Peak1674
chr7	28763646	28764744	Peak1675
chr7	28798351	28799709	Peak1676
chr7	28834554	28835463	Peak1677
chr7	28840016	28840315	Peak1678
chr7	28854778	28855078	Peak1679
chr7	28855515	28856490	Peak1680
chr7	28871000	28871203	Peak1681
chr7	28871225	28871529	Peak1682
chr7	28878775	28879053	Peak1683
chr7	28879941	28880251	Peak1684
chr7	28885609	28885949	Peak1685
chr7	28889505	28890287	Peak1686
chr7	28898944	28899256	Peak1687
chr7	28908885	28909127	Peak1688
chr7	28914268	28914736	Peak1689
chr7	28922698	28923002	Peak1690
chr7	28924519	28924828	Peak1691
chr7	28933386	28933747	Peak1692
chr7	28936930	28937161	Peak1693
chr7	28940248	28940619	Peak1694
chr7	28944342	28944665	Peak1695
chr7	28946193	28946623	Peak1696
chr7	28953413	28954266	Peak1697
chr7	28954542	28955492	Peak1698
chr7	28964204	28965541	Peak1699
chr7	28970657	28971093	Peak1700
chr7	28971604	28972112	Peak1701
chr7	28972157	28972394	Peak1702
chr7	28979614	28979848	Peak1703
chr7	28980844	28981051	Peak1704
chr7	28981721	28981940	Peak1705
chr7	28988300	28988544	Peak1706
chr7	28993732	28994437	Peak1707
chr7	28999095	28999710	Peak1708
chr7	29036833	29037101	Peak1709
chr7	29048825	29049142	Peak1710
chr7	29052720	29053598	Peak1711
chr7	29062520	29063378	Peak1712
chr7	29074275	29074492	Peak1713
chr7	29075512	29076439	Peak1714
chr7	29079340	29080027	Peak1715
chr7	29086259	29086538	Peak1716
chr7	29087050	29087584	Peak1717
chr7	29096345	29097520	Peak1718
chr7	29123019	29124114	Peak1719
chr7	29124656	29124880	Peak1720
chr7	29129763	29129971	Peak1721
chr7	29134846	29135167	Peak1722
chr7	29135224	29136263	Peak1723
chr7	29139148	29139348	Peak1724
chr7	29142056	29142256	Peak1725
chr7	29142639	29143275	Peak1726
chr7	29143729	29143941	Peak1727
chr7	29155990	29156315	Peak1728
chr7	29156493	29156997	Peak1729
chr7	29157074	29157966	Peak1730
chr7	29160542	29160848	Peak1731
chr7	29161409	29161762	Peak1732
chr7	29163469	29163683	Peak1733
chr7	29163943	29164677	Peak1734
chr7	29166044	29166542	Peak1735
chr7	29166971	29167357	Peak1736
chr7	29167982	29168452	Peak1737
chr7	29171526	29171887	Peak1738
chr7	29177277	29178555	Peak1739
chr7	29185006	29185232	Peak1740
chr7	29186461	29186664	Peak1741
chr7	29187579	29187850	Peak1742
chr7	29192986	29193187	Peak1743
chr7	29195765	29195968	Peak1744
chr7	29196104	29196580	Peak1745
chr7	29198911	29199115	Peak1746
chr7	29203369	29203669	Peak1747
chr7	29208562	29208875	Peak1748
chr7	29220649	29221864	Peak1749
chr7	29221958	29222617	Peak1750
chr7	29231518	29231823	Peak1751
chr7	29236333	29237965	Peak1752
chr7	29244469	29244840	Peak1753
chr7	29249931	29250201	Peak1754
chr7	29251269	29251798	Peak1755
chr7	29251886	29252898	Peak1756
chr7	29262164	29262864	Peak1757
chr7	29263728	29264291	Peak1758
chr7	29264925	29265210	Peak1759
chr7	29272960	29273451	Peak1760
chr7	29275369	29276178	Peak1761
chr7	29290679	29290887	Peak1762
chr7	29294125	29294482	Peak1763
chr7	29295520	29296132	Peak1764
chr7	29304885	29305117	Peak1765
chr7	29307098	29307721	Peak1766
chr7	29312953	29313907	Peak1767
chr7	29325409	29326003	Peak1768
chr7	29329161	29329620	Peak1769
chr7	29330089	29330473	Peak1770
chr7	29331815	29332388	Peak1771
chr7	29338286	29338579	Peak1772
chr7	29341030	29341616	Peak1773
chr7	29343597	29343845	Peak1774
chr7	29353305	29353585	Peak1775
chr7	29355007	29355869	Peak1776
chr7	29355991	29356286	Peak1777
chr7	29357732	29357970	Peak1778
chr7	29361326	29361999	Peak1779
chr7	29362833	29363209	Peak1780
chr7	29366870	29367092	Peak1781
chr7	29368430	29368914	Peak1782
chr7	29369037	29369437	Peak1783
chr7	29381640	29382059	Peak1784
chr7	29382825	29383501	Peak1785
chr7	29386144	29386397	Peak1786
chr7	29386791	29387076	Peak1787
chr7	29399572	29399827	Peak1788
chr7	29400261	29400544	Peak1789
chr7	29404204	29404853	Peak1790
chr7	29409825	29410311	Peak1791
chr7	29415176	29416264	Peak1792
chr7	29422537	29423168	Peak1793
chr7	29427971	29428289	Peak1794
chr7	29429740	29430270	Peak1795
chr7	29431968	29432339	Peak1796
chr7	29437623	29438429	Peak1797
chr7	29441522	29441771	Peak1798
chr7	29445803	29446071	Peak1799
chr7	29450702	29451201	Peak1800
chr7	29456234	29456533	Peak1801
chr7	29460111	29460329	Peak1802
chr7	29460638	29460961	Peak1803
chr7	29461667	29462558	Peak1804
chr7	29467026	29467229	Peak1805
chr7	29477974	29479029	Peak1806
chr7	29479729	29480003	Peak1807
chr7	29482351	29482568	Peak1808
chr7	29501428	29502282	Peak1809
chr7	29511649	29511979	Peak1810
chr7	29512656	29512918	Peak1811
chr7	29517323	29518396	Peak1812
chr7	29518423	29518697	Peak1813
chr7	29526156	29526360	Peak1814
chr7	29526388	29527480	Peak1815
chr7	29540978	29541529	Peak1816
chr7	29551130	29552100	Peak1817
chr7	29565084	29565661	Peak1818
chr7	29573841	29574139	Peak1819
chr7	29575435	29575755	Peak1820
chr7	29580726	29580939	Peak1821
chr7	29581447	29582237	Peak1822
chr7	29586518	29586993	Peak1823
chr7	29587336	29587773	Peak1824
chr7	29587795	29588189	Peak1825
chr7	29589789	29590121	Peak1826
chr7	29593801	29594352	Peak1827
chr7	29595215	29596570	Peak1828
chr7	29606548	29606914	Peak1829
chr7	29608531	29608734	Peak1830
chr7	29609717	29610456	Peak1831
chr7	29616842	29617515	Peak1832
chr7	29617791	29618088	Peak1833
chr7	29618724	29619248	Peak1834
chr7	29623331	29623807	Peak1835
chr7	29626504	29626961	Peak1836
chr7	29627345	29627596	Peak1837
chr7	29634396	29635347	Peak1838
chr7	29635436	29635636	Peak1839
chr7	29635723	29636105	Peak1840
chr7	29644994	29645333	Peak1841
chr7	29647946	29648486	Peak1842
chr7	29650917	29651523	Peak1843
chr7	29652230	29652969	Peak1844
chr7	29655799	29656297	Peak1845
chr7	29664713	29664997	Peak1846
chr7	29666263	29666569	Peak1847
chr7	29671566	29671766	Peak1848
chr7	29673432	29674140	Peak1849
chr7	29677606	29677909	Peak1850
chr7	29678705	29679061	Peak1851
chr7	29679102	29679302	Peak1852
chr7	29686381	29686698	Peak1853
chr7	29687810	29688046	Peak1854
chr7	29703285	29703519	Peak1855
chr7	29706693	29707018	Peak1856
chr7	29708837	29709276	Peak1857
chr7	29709928	29710745	Peak1858
chr7	29714332	29714726	Peak1859
chr7	29715736	29717026	Peak1860
chr7	29717473	29717789	Peak1861
chr7	29721789	29722145	Peak1862
chr7	29726586	29726933	Peak1863
chr7	29726972	29727195	Peak1864
chr7	29732397	29732606	Peak1865
chr7	29734616	29734864	Peak1866
chr7	29735435	29735970	Peak1867
chr7	29737878	29738157	Peak1868
chr7	29744699	29745093	Peak1869
chr7	29745462	29745674	Peak1870
chr7	29746778	29747810	Peak1871
chr7	29754689	29755518	Peak1872
chr7	29756084	29756635	Peak1873
chr7	29756756	29757066	Peak1874
chr7	29757716	29757937	Peak1875
chr7	29766350	29767958	Peak1876
chr7	29775878	29776216	Peak1877
chr7	29785793	29786818	Peak1878
chr7	29792652	29792939	Peak1879
chr7	29793881	29794147	Peak1880
chr7	29794262	29794486	Peak1881
chr7	29798932	29799157	Peak1882
chr7	29804512	29805233	Peak1883
chr7	29810756	29810958	Peak1884
chr7	29811567	29811775	Peak1885
chr7	29824609	29825198	Peak1886
chr7	29825223	29825441	Peak1887
chr7	29828063	29828306	Peak1888
chr7	29828436	29828694	Peak1889
chr7	29828758	29829091	Peak1890
chr7	29831673	29832028	Peak1891
chr7	29835931	29836159	Peak1892
chr7	29837382	29837731	Peak1893
chr7	29837878	29838365	Peak1894
chr7	29840023	29840223	Peak1895
chr7	29844543	29844759	Peak1896
chr7	29846525	29847074	Peak1897
chr7	29852771	29853144	Peak1898
chr7	29857808	29858124	Peak1899
chr7	29863281	29863667	Peak1900
chr7	29864648	29864870	Peak1901
chr7	29870792	29871174	Peak1902
chr7	29872437	29872643	Peak1903
chr7	29874867	29875391	Peak1904
chr7	29879008	29879333	Peak1905
chr7	29882184	29882398	Peak1906
chr7	29886726	29887018	Peak1907
chr7	29888428	29888670	Peak1908
chr7	29889434	29889817	Peak1909
chr7	29893994	29894594	Peak1910
chr7	29894631	29894892	Peak1911
chr7	29900963	29901185	Peak1912
chr7	29902158	29902439	Peak1913
chr7	29903228	29903608	Peak1914
chr7	29908821	29909191	Peak1915
chr7	29909978	29910395	Peak1916
chr7	29911247	29911908	Peak1917
chr7	29913773	29913994	Peak1918
chr7	29919397	29919607	Peak1919
chr7	29919771	29920037	Peak1920
chr7	29920334	29920724	Peak1921
chr7	29922515	29922740	Peak1922
chr7	29925198	29925623	Peak1923
chr7	29930824	29931088	Peak1924
chr7	29931620	29932342	Peak1925
chr7	29933907	29934126	Peak1926
chr7	29940285	29941941	Peak1927
chr7	29947655	29948184	Peak1928
chr7	29954393	29954678	Peak1929
chr7	29954784	29955983	Peak1930
chr7	29956230	29956613	Peak1931
chr7	29956738	29957119	Peak1932
chr7	29965129	29965992	Peak1933
chr7	29979962	29980242	Peak1934
chr7	29985229	29985485	Peak1935
chr7	29986650	29986988	Peak1936
chr7	29995912	29997162	Peak1937
chr7	30010588	30010825	Peak1938
chr7	30016297	30016857	Peak1939
chr7	30016936	30017875	Peak1940
chr7	30022977	30023665	Peak1941
chr7	30024224	30024440	Peak1942
chr7	30032340	30032623	Peak1943
chr7	30032776	30032995	Peak1944
chr7	30033268	30033706	Peak1945
chr7	30036230	30036741	Peak1946
chr7	30038056	30038271	Peak1947
chr7	30038927	30039255	Peak1948
chr7	30042386	30042826	Peak1949
chr7	30048728	30049199	Peak1950
chr7	30051883	30052378	Peak1951
chr7	30055788	30056167	Peak1952
chr7	30057045	30057251	Peak1953
chr7	30058094	30058396	Peak1954
chr7	30064976	30065242	Peak1955
chr7	30065933	30067517	Peak1956
chr7	30072378	30072718	Peak1957
chr7	30073134	30073417	Peak1958
chr7	30073914	30074592	Peak1959
chr7	30076680	30076938	Peak1960
chr7	30081967	30082472	Peak1961
chr7	30086379	30086606	Peak1962
chr7	30088714	30089174	Peak1963
chr7	30090024	30090227	Peak1964
chr7	30092639	30093228	Peak1965
chr7	30094231	30094795	Peak1966
chr7	30101467	30101782	Peak1967
chr7	30102048	30102345	Peak1968
chr7	30102662	30103043	Peak1969
chr7	30103552	30104110	Peak1970
chr7	30114007	30114207	Peak1971
chr7	30116134	30116555	Peak1972
chr7	30123317	30124529	Peak1973
chr7	30135457	30135964	Peak1974
chr7	30149087	30149544	Peak1975
chr7	30151572	30151779	Peak1976
chr7	30152748	30152958	Peak1977
chr7	30155091	30155347	Peak1978
chr7	30168039	30168790	Peak1979
chr7	30176592	30177544	Peak1980
chr7	30177664	30178177	Peak1981
chr7	30180244	30180488	Peak1982
chr7	30181247	30181562	Peak1983
chr7	30181999	30182327	Peak1984
chr7	30195415	30195818	Peak1985
chr7	30196460	30197214	Peak1986
chr7	30203080	30203625	Peak1987
chr7	30206262	30206527	Peak1988
chr7	30209597	30210232	Peak1989
chr7	30210259	30210711	Peak1990
chr7	30213522	30213842	Peak1991
chr7	30222204	30222421	Peak1992
chr7	30222657	30222857	Peak1993
chr7	30232155	30232844	Peak1994
chr7	30235256	30235543	Peak1995
chr7	30238353	30238811	Peak1996
chr7	30242949	30243218	Peak1997
chr7	30244298	30244641	Peak1998
chr7	30247102	30247319	Peak1999
chr7	30247360	30247688	Peak2000
[truncated: 216,775+ more rows]

## Sheet: Merge Peaks hg19 IEC
chrY	2780908	2781108	Peak1
chrY	2870035	2870501	Peak2
chrY	2876106	2876439	Peak3
chrY	2880165	2880394	Peak4
chrY	3716595	3716795	Peak5
chrY	3901870	3902132	Peak6
chrY	3902279	3902836	Peak7
chrY	4212723	4212982	Peak8
chrY	6205077	6205484	Peak9
chrY	6403883	6404083	Peak10
chrY	6671082	6671744	Peak11
chrY	7203501	7203936	Peak12
chrY	7317868	7318383	Peak13
chrY	7388810	7389043	Peak14
chrY	7493933	7494155	Peak15
chrY	7989939	7990252	Peak16
chrY	8687922	8688492	Peak17
chrY	8709944	8710193	Peak18
chrY	8979413	8979662	Peak19
chrY	9674994	9675219	Peak20
chrY	9931887	9932359	Peak21
chrY	9932753	9933123	Peak22
chrY	9934741	9935118	Peak23
chrY	9940446	9940838	Peak24
chrY	9944932	9945565	Peak25
chrY	9945821	9946102	Peak26
chrY	9951112	9951560	Peak27
chrY	9951690	9952144	Peak28
chrY	9958810	9959264	Peak29
chrY	9960171	9960417	Peak30
chrY	9972221	9972460	Peak31
chrY	9973309	9973787	Peak32
chrY	9973888	9974347	Peak33
chrY	9974946	9975159	Peak34
chrY	9977530	9977949	Peak35
chrY	9979807	9980122	Peak36
chrY	9980248	9980719	Peak37
chrY	9984448	9984697	Peak38
chrY	9985548	9985832	Peak39
chrY	9987260	9987655	Peak40
chrY	9989646	9989865	Peak41
chrY	9992029	9992234	Peak42
chrY	9992521	9992815	Peak43
chrY	9994558	9995285	Peak44
chrY	9996807	9997241	Peak45
chrY	10004524	10005384	Peak46
chrY	10010926	10011151	Peak47
chrY	10011274	10012092	Peak48
chrY	10014554	10014847	Peak49
chrY	10025112	10025343	Peak50
chrY	10037716	10037971	Peak51
chrY	13261404	13261686	Peak52
chrY	13263839	13264494	Peak53
chrY	13276488	13276833	Peak54
chrY	13279099	13279433	Peak55
chrY	13286828	13287066	Peak56
chrY	13288137	13288402	Peak57
chrY	13299595	13299860	Peak58
chrY	13302251	13302529	Peak59
chrY	13304126	13304444	Peak60
chrY	13317390	13317797	Peak61
chrY	13318395	13318596	Peak62
chrY	13319619	13320554	Peak63
chrY	13320805	13321023	Peak64
chrY	13321216	13321513	Peak65
chrY	13325106	13325367	Peak66
chrY	13326991	13327396	Peak67
chrY	13330846	13331094	Peak68
chrY	13331379	13331898	Peak69
chrY	13341445	13341666	Peak70
chrY	13342118	13342447	Peak71
chrY	13350400	13350624	Peak72
chrY	13353269	13353651	Peak73
chrY	13353878	13354096	Peak74
chrY	13362418	13362920	Peak75
chrY	13369398	13369670	Peak76
chrY	13377785	13378112	Peak77
chrY	13384644	13385057	Peak78
chrY	13385499	13385862	Peak79
chrY	13387025	13387244	Peak80
chrY	13397430	13397651	Peak81
chrY	13400066	13400303	Peak82
chrY	13402970	13403237	Peak83
chrY	13403374	13403661	Peak84
chrY	13406590	13407035	Peak85
chrY	13408281	13408538	Peak86
chrY	13410227	13410505	Peak87
chrY	13415326	13415541	Peak88
chrY	13417528	13417742	Peak89
chrY	13422888	13423569	Peak90
chrY	13434920	13435281	Peak91
chrY	13435906	13436121	Peak92
chrY	13436667	13437053	Peak93
chrY	13437765	13438110	Peak94
chrY	13444551	13444951	Peak95
chrY	13445073	13446266	Peak96
chrY	13528609	13528877	Peak97
chrY	13553994	13554272	Peak98
chrY	13564826	13565026	Peak99
chrY	13565699	13566031	Peak100
chrY	13616885	13617221	Peak101
chrY	13636598	13636911	Peak102
chrY	13873009	13873323	Peak103
chrY	14377739	14377969	Peak104
chrY	14486155	14486384	Peak105
chrY	14504042	14504242	Peak106
chrY	14624380	14624903	Peak107
chrY	14625024	14626077	Peak108
chrY	14703495	14704365	Peak109
chrY	14704531	14704806	Peak110
chrY	15016590	15016790	Peak111
chrY	15093648	15094089	Peak112
chrY	15280069	15280591	Peak113
chrY	15441125	15441329	Peak114
chrY	15445482	15445855	Peak115
chrY	15951416	15951657	Peak116
chrY	16914651	16914953	Peak117
chrY	17283586	17283786	Peak118
chrY	17389833	17390077	Peak119
chrY	17390139	17390702	Peak120
chrY	17392161	17392429	Peak121
chrY	18269531	18269900	Peak122
chrY	18491425	18491661	Peak123
chrY	18567731	18567972	Peak124
chrY	18660059	18660259	Peak125
chrY	19386514	19387798	Peak126
chrY	19510286	19510750	Peak127
chrY	19894250	19894849	Peak128
chrY	20285162	20285508	Peak129
chrY	21032927	21033177	Peak130
chrY	21033266	21033651	Peak131
chrY	21153839	21154185	Peak132
chrY	21728842	21729080	Peak133
chrY	21762357	21762557	Peak134
chrY	22129186	22129697	Peak135
chrY	22536419	22536768	Peak136
chrY	22537391	22537713	Peak137
chrY	22538170	22538483	Peak138
chrY	22737337	22737780	Peak139
chrY	23336046	23336459	Peak140
chrY	23584591	23584832	Peak141
chrY	23615526	23616009	Peak142
chrY	24287193	24287554	Peak143
chrY	24588750	24589061	Peak144
chrY	24676229	24676463	Peak145
chrY	25502368	25502637	Peak146
chrY	25601773	25602037	Peak147
chrY	25638106	25638560	Peak148
chrY	25736593	25736793	Peak149
chrY	25802507	25802724	Peak150
chrY	27235375	27235583	Peak151
chrY	27246039	27246555	Peak152
chrY	27381382	27381585	Peak153
chrY	28159545	28159899	Peak154
chrY	28219429	28219629	Peak155
chrY	28225680	28226037	Peak156
chrY	28324351	28324713	Peak157
chrY	28461275	28461526	Peak158
chrY	28582638	28582899	Peak159
chrY	28586792	28587223	Peak160
chrY	28587821	28588179	Peak161
chrY	28645249	28645449	Peak162
chrY	58967707	58969666	Peak163
chrY	58969703	58970378	Peak164
chrY	58971055	58971690	Peak165
chrY	59001853	59002114	Peak166
chrY	59002374	59003642	Peak167
chrY	59005482	59005697	Peak168
chrY	59005951	59006451	Peak169
chrY	59007131	59007334	Peak170
chrY	59011981	59012274	Peak171
chrY	59013220	59013535	Peak172
chrY	59014311	59014648	Peak173
chrY	59020183	59020536	Peak174
chrY	59021354	59022179	Peak175
chrY	59024581	59025122	Peak176
chrY	59030698	59031589	Peak177
chrY	59032286	59032970	Peak178
chrX	199407	199812	Peak179
chrX	203834	204150	Peak180
chrX	284156	284756	Peak181
chrX	347851	348414	Peak182
chrX	365807	366195	Peak183
chrX	392369	392598	Peak184
chrX	413520	413844	Peak185
chrX	418076	418367	Peak186
chrX	440535	441101	Peak187
chrX	441267	441693	Peak188
chrX	456243	456676	Peak189
chrX	488048	488342	Peak190
chrX	489005	489223	Peak191
chrX	529660	531060	Peak192
chrX	533733	534825	Peak193
chrX	540120	540378	Peak194
chrX	541515	541846	Peak195
chrX	566228	567036	Peak196
chrX	596760	597234	Peak197
chrX	605874	606172	Peak198
chrX	682672	683570	Peak199
chrX	683757	683979	Peak200
chrX	685613	685818	Peak201
chrX	687275	688230	Peak202
chrX	711748	712336	Peak203
chrX	731325	731738	Peak204
chrX	771616	771840	Peak205
chrX	778842	779674	Peak206
chrX	787888	788889	Peak207
chrX	803189	803436	Peak208
chrX	804642	805194	Peak209
chrX	807718	808899	Peak210
chrX	826567	826927	Peak211
chrX	838756	839299	Peak212
chrX	840150	840602	Peak213
chrX	840792	841244	Peak214
chrX	855243	855445	Peak215
chrX	869830	870636	Peak216
chrX	874293	875204	Peak217
chrX	875234	875903	Peak218
chrX	885473	885716	Peak219
chrX	888408	889107	Peak220
chrX	892637	893982	Peak221
chrX	905316	906161	Peak222
chrX	906481	906681	Peak223
chrX	924166	924476	Peak224
chrX	938462	939447	Peak225
chrX	972991	973626	Peak226
chrX	1010748	1011030	Peak227
chrX	1034005	1035110	Peak228
chrX	1225706	1226457	Peak229
chrX	1261801	1262063	Peak230
chrX	1324722	1325192	Peak231
chrX	1369532	1370017	Peak232
chrX	1408389	1409294	Peak233
chrX	1434936	1435152	Peak234
chrX	1510975	1511175	Peak235
chrX	1549610	1550697	Peak236
chrX	1559962	1560176	Peak237
chrX	1560597	1560889	Peak238
chrX	1571745	1572212	Peak239
chrX	1576578	1577074	Peak240
chrX	1577164	1577376	Peak241
chrX	1578672	1578948	Peak242
chrX	1604413	1604806	Peak243
chrX	1652036	1653241	Peak244
chrX	1676722	1677660	Peak245
chrX	1685754	1686362	Peak246
chrX	1699968	1700479	Peak247
chrX	1709712	1710358	Peak248
chrX	1822036	1822499	Peak249
chrX	1828731	1829726	Peak250
chrX	1842647	1842949	Peak251
chrX	1914835	1915250	Peak252
chrX	1919781	1920027	Peak253
chrX	1926752	1927117	Peak254
chrX	2032245	2032599	Peak255
chrX	2033073	2033463	Peak256
chrX	2065124	2066167	Peak257
chrX	2201982	2202376	Peak258
chrX	2282656	2282882	Peak259
chrX	2301793	2302220	Peak260
chrX	2310511	2311348	Peak261
chrX	2328399	2329039	Peak262
chrX	2335939	2336163	Peak263
chrX	2391217	2391425	Peak264
chrX	2393980	2394194	Peak265
chrX	2395354	2395757	Peak266
chrX	2416200	2416570	Peak267
chrX	2420985	2421220	Peak268
chrX	2488176	2488675	Peak269
chrX	2488917	2489517	Peak270
chrX	2527913	2528130	Peak271
chrX	2541839	2542131	Peak272
chrX	2572735	2573256	Peak273
chrX	2587654	2587884	Peak274
chrX	2594859	2595414	Peak275
chrX	2621309	2621599	Peak276
chrX	2621996	2622495	Peak277
chrX	2628250	2628765	Peak278
chrX	2660515	2660754	Peak279
chrX	2663958	2664331	Peak280
chrX	2762974	2763174	Peak281
chrX	2941297	2941665	Peak282
chrX	2943254	2943479	Peak283
chrX	3243778	3244584	Peak284
chrX	3259179	3259506	Peak285
chrX	3388469	3388717	Peak286
chrX	3404708	3404964	Peak287
chrX	3405366	3405649	Peak288
chrX	3405755	3406030	Peak289
chrX	3732970	3733245	Peak290
chrX	3913373	3913573	Peak291
chrX	3914328	3914955	Peak292
chrX	4177929	4178197	Peak293
chrX	4336574	4336851	Peak294
chrX	4607308	4607819	Peak295
chrX	5588129	5588606	Peak296
chrX	5681641	5682005	Peak297
chrX	7038768	7039028	Peak298
chrX	7050315	7050892	Peak299
chrX	7217208	7217435	Peak300
chrX	7740055	7740470	Peak301
chrX	9347823	9348330	Peak302
chrX	9373721	9374267	Peak303
chrX	9379646	9379960	Peak304
chrX	9645258	9645940	Peak305
chrX	9757044	9757309	Peak306
chrX	9986119	9986319	Peak307
chrX	10087449	10087984	Peak308
chrX	10570844	10571054	Peak309
chrX	10576079	10576647	Peak310
chrX	10587451	10587790	Peak311
chrX	10812275	10812798	Peak312
chrX	10919240	10919565	Peak313
chrX	11118484	11119228	Peak314
chrX	11142262	11142462	Peak315
chrX	11257366	11257761	Peak316
chrX	11551210	11551674	Peak317
chrX	11777596	11778061	Peak318
chrX	11899756	11900017	Peak319
chrX	11917226	11917580	Peak320
chrX	12965274	12965674	Peak321
chrX	12968207	12968697	Peak322
chrX	13003148	13003370	Peak323
chrX	13006987	13007463	Peak324
chrX	13012309	13012816	Peak325
chrX	13020068	13021109	Peak326
chrX	13048014	13048214	Peak327
chrX	13099510	13099754	Peak328
chrX	13119694	13120260	Peak329
chrX	13128935	13129555	Peak330
chrX	13160337	13161268	Peak331
chrX	13214702	13214964	Peak332
chrX	13252497	13253261	Peak333
chrX	13278798	13279183	Peak334
chrX	13279504	13279727	Peak335
chrX	13284145	13284436	Peak336
chrX	13481826	13482073	Peak337
chrX	13687182	13687879	Peak338
chrX	13717471	13718037	Peak339
chrX	14057462	14057840	Peak340
chrX	14083006	14083236	Peak341
chrX	14285159	14285739	Peak342
chrX	14377447	14377883	Peak343
chrX	14416912	14417468	Peak344
chrX	14523153	14523402	Peak345
chrX	14552027	14552306	Peak346
chrX	14691917	14692257	Peak347
chrX	15040926	15041126	Peak348
chrX	15041488	15042115	Peak349
chrX	15146929	15147456	Peak350
chrX	15353731	15354216	Peak351
chrX	15619112	15619333	Peak352
chrX	15624147	15624657	Peak353
chrX	15637404	15637971	Peak354
chrX	15769323	15769699	Peak355
chrX	16030400	16030974	Peak356
chrX	16622021	16622237	Peak357
chrX	16737455	16737737	Peak358
chrX	16790016	16790248	Peak359
chrX	16804242	16804697	Peak360
chrX	16844344	16844544	Peak361
chrX	16968056	16968672	Peak362
chrX	17518214	17518861	Peak363
chrX	17613608	17613972	Peak364
chrX	17763457	17763657	Peak365
chrX	17831406	17831792	Peak366
chrX	18635646	18635898	Peak367
chrX	19352115	19352589	Peak368
chrX	19358135	19358377	Peak369
chrX	19572080	19572510	Peak370
chrX	19692592	19692892	Peak371
chrX	19697822	19698259	Peak372
chrX	20048045	20048288	Peak373
chrX	20085401	20085632	Peak374
chrX	20144868	20145986	Peak375
chrX	20318086	20318480	Peak376
chrX	20380641	20381336	Peak377
chrX	20396166	20396799	Peak378
chrX	20459335	20459585	Peak379
chrX	20498262	20498462	Peak380
chrX	20534176	20534552	Peak381
chrX	20545568	20545768	Peak382
chrX	20745856	20746118	Peak383
chrX	20747566	20747824	Peak384
chrX	20989460	20989744	Peak385
chrX	21992129	21992452	Peak386
chrX	22210996	22211196	Peak387
chrX	22916734	22917426	Peak388
chrX	23799596	23799878	Peak389
chrX	23804237	23804550	Peak390
chrX	23815521	23815980	Peak391
chrX	23820576	23820838	Peak392
chrX	23822161	23822705	Peak393
chrX	23824748	23824948	Peak394
chrX	23840452	23840943	Peak395
chrX	23902035	23902428	Peak396
chrX	23920612	23920838	Peak397
chrX	24497994	24498380	Peak398
chrX	24512769	24513367	Peak399
chrX	24711679	24711961	Peak400
chrX	27421552	27421830	Peak401
chrX	27617870	27618562	Peak402
chrX	27637737	27638134	Peak403
chrX	27638223	27638455	Peak404
chrX	27982481	27982999	Peak405
chrX	27984747	27985056	Peak406
chrX	28005788	28006557	Peak407
chrX	28015728	28016309	Peak408
chrX	28180377	28180577	Peak409
chrX	28248144	28248405	Peak410
chrX	28409645	28409845	Peak411
chrX	29270499	29270699	Peak412
chrX	30036444	30036929	Peak413
chrX	30037134	30037465	Peak414
chrX	30037605	30038629	Peak415
chrX	30089777	30089977	Peak416
chrX	30630552	30630962	Peak417
chrX	30668017	30668263	Peak418
chrX	30675902	30676276	Peak419
chrX	30677480	30677883	Peak420
chrX	30907554	30907796	Peak421
chrX	30931739	30932046	Peak422
chrX	30962200	30962466	Peak423
chrX	31651613	31651902	Peak424
chrX	31676569	31676876	Peak425
chrX	32157598	32157857	Peak426
chrX	32270832	32271032	Peak427
chrX	35620062	35620262	Peak428
chrX	35710113	35710313	Peak429
chrX	35854234	35854446	Peak430
chrX	35984255	35984644	Peak431
chrX	36371032	36371257	Peak432
chrX	36850741	36850970	Peak433
chrX	37240212	37240713	Peak434
chrX	37283963	37284359	Peak435
chrX	37314131	37314493	Peak436
chrX	37487016	37487308	Peak437
chrX	37738836	37739058	Peak438
chrX	37751803	37752023	Peak439
chrX	37858174	37858499	Peak440
chrX	37865599	37866005	Peak441
chrX	37920325	37921111	Peak442
chrX	37926221	37926430	Peak443
chrX	38016000	38016477	Peak444
chrX	38434788	38435033	Peak445
chrX	38613389	38613626	Peak446
chrX	38871221	38871654	Peak447
chrX	39034177	39034403	Peak448
chrX	39058827	39059098	Peak449
chrX	40192863	40193063	Peak450
chrX	40589169	40589426	Peak451
chrX	40786241	40786454	Peak452
chrX	40804811	40805011	Peak453
chrX	40821671	40821998	Peak454
chrX	40881720	40882337	Peak455
chrX	40885745	40886226	Peak456
chrX	40894833	40895034	Peak457
chrX	40974520	40974720	Peak458
chrX	41005595	41005862	Peak459
chrX	41246509	41246884	Peak460
chrX	41299954	41300180	Peak461
chrX	41639066	41639596	Peak462
chrX	41748759	41748990	Peak463
chrX	41805527	41805888	Peak464
chrX	41843707	41844379	Peak465
chrX	41967293	41967832	Peak466
chrX	41995011	41995418	Peak467
chrX	42483958	42484353	Peak468
chrX	42584334	42584573	Peak469
chrX	42676756	42677200	Peak470
chrX	43026234	43026800	Peak471
chrX	43172283	43172668	Peak472
chrX	43411410	43412030	Peak473
chrX	43419813	43420013	Peak474
chrX	43425307	43425820	Peak475
chrX	43448707	43449314	Peak476
chrX	43523653	43523964	Peak477
chrX	43566897	43567503	Peak478
chrX	43609724	43609924	Peak479
chrX	43664728	43665310	Peak480
chrX	44082445	44082655	Peak481
chrX	44290457	44290750	Peak482
chrX	44552485	44553050	Peak483
chrX	44675694	44675904	Peak484
chrX	44702620	44702821	Peak485
chrX	44826442	44826979	Peak486
chrX	44855623	44856079	Peak487
chrX	44923132	44923388	Peak488
chrX	44995664	44996789	Peak489
chrX	45061420	45061822	Peak490
chrX	45193863	45194476	Peak491
chrX	45305209	45305718	Peak492
chrX	45366302	45366701	Peak493
chrX	45595120	45595610	Peak494
chrX	45630599	45631021	Peak495
chrX	45631210	45631858	Peak496
chrX	46176612	46176869	Peak497
chrX	46179777	46180160	Peak498
chrX	46242978	46243188	Peak499
chrX	46243401	46243637	Peak500
chrX	46243928	46244216	Peak501
chrX	46426258	46426701	Peak502
chrX	46697734	46697964	Peak503
chrX	47052865	47053236	Peak504
chrX	47077090	47077725	Peak505
chrX	47400523	47401017	Peak506
chrX	47830717	47830918	Peak507
chrX	47945613	47945813	Peak508
chrX	48390091	48390406	Peak509
chrX	48595495	48595695	Peak510
chrX	48659979	48660522	Peak511
chrX	48776318	48776544	Peak512
chrX	48815501	48815872	Peak513
chrX	48901032	48901519	Peak514
chrX	49047243	49047952	Peak515
chrX	49125619	49126008	Peak516
chrX	49573731	49574572	Peak517
chrX	49882107	49882352	Peak518
chrX	49907032	49907232	Peak519
chrX	50086799	50087211	Peak520
chrX	50191518	50191758	Peak521
chrX	51203799	51204089	Peak522
chrX	51444344	51444566	Peak523
chrX	52606892	52607105	Peak524
chrX	52614813	52615014	Peak525
chrX	52615094	52615309	Peak526
chrX	53103151	53103628	Peak527
chrX	53253267	53253472	Peak528
chrX	53337433	53337633	Peak529
chrX	53696469	53696767	Peak530
chrX	53711050	53711466	Peak531
chrX	54070916	54071169	Peak532
chrX	55034138	55034338	Peak533
chrX	55167292	55167571	Peak534
chrX	55172348	55172656	Peak535
chrX	56290765	56291003	Peak536
chrX	57312805	57313215	Peak537
chrX	57463993	57464193	Peak538
chrX	57723548	57724425	Peak539
chrX	57724750	57725048	Peak540
chrX	58072178	58072764	Peak541
chrX	62127822	62128025	Peak542
chrX	62470355	62470555	Peak543
chrX	63554406	63554708	Peak544
chrX	64415506	64415924	Peak545
chrX	64431573	64432203	Peak546
chrX	64432367	64432682	Peak547
chrX	64754706	64754927	Peak548
chrX	64815339	64815585	Peak549
chrX	65152729	65153132	Peak550
chrX	65256588	65256953	Peak551
chrX	65257122	65257398	Peak552
chrX	65382062	65382525	Peak553
chrX	65386502	65386821	Peak554
chrX	65387450	65387689	Peak555
chrX	65958105	65958425	Peak556
chrX	66635241	66635733	Peak557
chrX	67328321	67328533	Peak558
chrX	67406709	67407161	Peak559
chrX	67708474	67708905	Peak560
chrX	67812201	67813208	Peak561
chrX	69353567	69353767	Peak562
chrX	69440097	69440446	Peak563
chrX	69697190	69697810	Peak564
chrX	69699107	69699459	Peak565
chrX	69699819	69700062	Peak566
chrX	69701767	69702123	Peak567
chrX	70291150	70291365	Peak568
chrX	70585676	70585984	Peak569
chrX	70743301	70743604	Peak570
chrX	70751864	70752347	Peak571
chrX	70960671	70960889	Peak572
chrX	71905875	71906362	Peak573
chrX	72346005	72346516	Peak574
chrX	73398876	73399279	Peak575
chrX	73399939	73400227	Peak576
chrX	73471385	73471755	Peak577
chrX	73563747	73564143	Peak578
chrX	73834413	73834804	Peak579
chrX	77150817	77151403	Peak580
chrX	77154593	77155076	Peak581
chrX	77180715	77180928	Peak582
chrX	77192713	77193204	Peak583
chrX	77524734	77525016	Peak584
chrX	77631641	77631841	Peak585
chrX	78009084	78009284	Peak586
chrX	78668614	78668854	Peak587
chrX	78856064	78856430	Peak588
chrX	78924562	78924773	Peak589
chrX	80377127	80377346	Peak590
chrX	80929359	80929676	Peak591
chrX	82777040	82777412	Peak592
chrX	83373759	83374074	Peak593
chrX	83430864	83431077	Peak594
chrX	83431252	83431460	Peak595
chrX	83724875	83725132	Peak596
chrX	84101660	84101981	Peak597
chrX	84129793	84130071	Peak598
chrX	84613734	84614649	Peak599
chrX	84630527	84630731	Peak600
chrX	84634681	84634940	Peak601
chrX	84748898	84749222	Peak602
chrX	84758548	84759074	Peak603
chrX	84771112	84771554	Peak604
chrX	84799669	84800067	Peak605
chrX	85000137	85000656	Peak606
chrX	85302433	85302758	Peak607
chrX	88159902	88160213	Peak608
chrX	88160262	88160858	Peak609
chrX	88456280	88456544	Peak610
chrX	88459588	88459834	Peak611
chrX	88462287	88462528	Peak612
chrX	89711319	89711571	Peak613
chrX	92358387	92358695	Peak614
chrX	92488678	92488884	Peak615
chrX	92489661	92489865	Peak616
chrX	94395054	94395257	Peak617
chrX	94548801	94549162	Peak618
chrX	95130583	95131114	Peak619
chrX	95140002	95140571	Peak620
chrX	95224891	95225181	Peak621
chrX	95662511	95662889	Peak622
chrX	95729256	95730092	Peak623
chrX	95793036	95793419	Peak624
chrX	95795261	95795733	Peak625
chrX	95968300	95968920	Peak626
chrX	96025508	96025818	Peak627
chrX	96176530	96176782	Peak628
chrX	98202256	98202495	Peak629
chrX	98733328	98733805	Peak630
chrX	99913898	99914146	Peak631
chrX	99914817	99915227	Peak632
chrX	99976306	99976506	Peak633
chrX	100129311	100129586	Peak634
chrX	100135336	100135687	Peak635
chrX	100249392	100249617	Peak636
chrX	100352766	100352978	Peak637
chrX	100542499	100542699	Peak638
chrX	100662845	100663320	Peak639
chrX	100664125	100664567	Peak640
chrX	101814324	101814855	Peak641
chrX	102310869	102311147	Peak642
chrX	102743513	102743877	Peak643
chrX	102941522	102942050	Peak644
chrX	102943958	102944247	Peak645
chrX	102971893	102972209	Peak646
chrX	103563238	103563901	Peak647
chrX	103665503	103666031	Peak648
chrX	103675508	103675708	Peak649
chrX	103676944	103677358	Peak650
chrX	105696024	105696282	Peak651
chrX	105764294	105764560	Peak652
chrX	105959187	105959423	Peak653
chrX	106023927	106024386	Peak654
chrX	106031736	106031970	Peak655
chrX	106447864	106448277	Peak656
chrX	106871475	106871712	Peak657
chrX	107269255	107269488	Peak658
chrX	107279501	107279960	Peak659
chrX	107334669	107335120	Peak660
chrX	108016640	108016844	Peak661
chrX	108016997	108017246	Peak662
chrX	108018701	108019429	Peak663
chrX	109247592	109247816	Peak664
chrX	109269399	109269791	Peak665
chrX	109330333	109330623	Peak666
chrX	109524342	109524542	Peak667
chrX	109932695	109932930	Peak668
chrX	110090618	110090821	Peak669
chrX	111553703	111554198	Peak670
chrX	111953158	111953417	Peak671
chrX	114257551	114258351	Peak672
chrX	114265184	114265508	Peak673
chrX	114381767	114382247	Peak674
chrX	115008638	115008860	Peak675
chrX	115371249	115371594	Peak676
chrX	115403201	115403401	Peak677
chrX	115403881	115404219	Peak678
chrX	115410025	115410327	Peak679
chrX	115412312	115412809	Peak680
chrX	116229580	116229799	Peak681
chrX	116847337	116847971	Peak682
chrX	117103525	117103884	Peak683
chrX	117200957	117201217	Peak684
chrX	117290229	117290564	Peak685
chrX	117341752	117342238	Peak686
chrX	117781555	117782167	Peak687
chrX	117907662	117908137	Peak688
chrX	118006198	118006589	Peak689
chrX	118018509	118018840	Peak690
chrX	118175222	118175641	Peak691
chrX	118228297	118228743	Peak692
chrX	118477781	118478276	Peak693
chrX	118589205	118589677	Peak694
chrX	118597627	118597945	Peak695
chrX	118611684	118612218	Peak696
chrX	118639913	118640144	Peak697
chrX	118986972	118987236	Peak698
chrX	119450647	119450849	Peak699
chrX	119737654	119737992	Peak700
chrX	120638779	120639689	Peak701
chrX	121875345	121875643	Peak702
chrX	121949439	121949959	Peak703
chrX	122303097	122303539	Peak704
chrX	122829015	122829590	Peak705
chrX	122913669	122914145	Peak706
chrX	122937339	122937619	Peak707
chrX	122941565	122942367	Peak708
chrX	122943850	122944143	Peak709
chrX	122958611	122959299	Peak710
chrX	122964208	122964425	Peak711
chrX	122967160	122967360	Peak712
chrX	122969886	122970160	Peak713
chrX	123040657	123040857	Peak714
chrX	123085592	123085921	Peak715
chrX	123087166	123087584	Peak716
chrX	123103794	123104164	Peak717
chrX	123149674	123150052	Peak718
chrX	123160311	123160799	Peak719
chrX	124406806	124407109	Peak720
chrX	124407980	124408203	Peak721
chrX	125501705	125502130	Peak722
chrX	125912217	125912512	Peak723
chrX	126664807	126665183	Peak724
chrX	127801957	127802388	Peak725
chrX	127980220	127980808	Peak726
chrX	128053047	128053286	Peak727
chrX	129743642	129743993	Peak728
chrX	131343712	131343912	Peak729
chrX	131530600	131531001	Peak730
chrX	131625210	131625483	Peak731
chrX	131907015	131907233	Peak732
chrX	131972137	131972337	Peak733
chrX	131990007	131990248	Peak734
chrX	132190473	132190877	Peak735
chrX	132319894	132320360	Peak736
chrX	132810506	132810880	Peak737
chrX	132945120	132945451	Peak738
chrX	133291259	133291674	Peak739
chrX	133618147	133618414	Peak740
chrX	134249037	134250009	Peak741
chrX	134683218	134683773	Peak742
chrX	135605917	135606247	Peak743
chrX	136520315	136520645	Peak744
chrX	140877008	140877208	Peak745
chrX	140877350	140878104	Peak746
chrX	140878459	140878659	Peak747
chrX	142301714	142301998	Peak748
chrX	142741352	142741735	Peak749
chrX	143275454	143275680	Peak750
chrX	143298555	143298944	Peak751
chrX	143557367	143557567	Peak752
chrX	143558152	143558592	Peak753
chrX	144575665	144575917	Peak754
chrX	144576056	144576582	Peak755
chrX	144596773	144596973	Peak756
chrX	147277532	147277737	Peak757
chrX	148622349	148622549	Peak758
chrX	149745716	149745953	Peak759
chrX	149751402	149752465	Peak760
chrX	150617755	150618634	Peak761
chrX	151150656	151150860	Peak762
chrX	151999218	151999587	Peak763
chrX	152633384	152633813	Peak764
chrX	153193842	153194043	Peak765
chrX	153607052	153607389	Peak766
chrX	153990772	153991033	Peak767
chrX	154027514	154027905	Peak768
chrX	154254595	154254843	Peak769
chrX	154599261	154599938	Peak770
chrX	154600578	154601110	Peak771
chrX	154698604	154698928	Peak772
chrX	154698989	154700181	Peak773
chrX	154700508	154700727	Peak774
chrX	154934713	154934976	Peak775
chrX	154936134	154936336	Peak776
chrX	154941163	154941390	Peak777
chrX	154948174	154948441	Peak778
chrX	154975507	154975887	Peak779
chrX	155012085	155012342	Peak780
chrX	155046463	155046663	Peak781
chrX	155049955	155050218	Peak782
chrX	155080150	155080478	Peak783
chrX	155093249	155093471	Peak784
chrX	155097100	155097300	Peak785
chrX	155103399	155103771	Peak786
chrX	155135256	155135466	Peak787
chrX	155166479	155166679	Peak788
chrX	155191014	155191316	Peak789
chrX	155215203	155215478	Peak790
chrX	155238609	155238952	Peak791
chrX	155260177	155260458	Peak792
chr13	19029347	19029575	Peak793
chr13	19053833	19054124	Peak794
chr13	19067513	19067718	Peak795
chr13	19085598	19085967	Peak796
chr13	19099583	19099890	Peak797
chr13	19159326	19159526	Peak798
chr13	19180328	19180689	Peak799
chr13	19181226	19181579	Peak800
chr13	19304321	19304554	Peak801
chr13	19378318	19378555	Peak802
chr13	19386260	19386473	Peak803
chr13	19413916	19414189	Peak804
chr13	19438899	19439114	Peak805
chr13	19447263	19447481	Peak806
chr13	19464286	19464684	Peak807
chr13	19545004	19545242	Peak808
chr13	19654694	19654923	Peak809
chr13	19814443	19814727	Peak810
chr13	19880641	19880849	Peak811
chr13	19991826	19992114	Peak812
chr13	20016218	20016504	Peak813
chr13	20029840	20030040	Peak814
chr13	20032308	20032508	Peak815
chr13	20038635	20038927	Peak816
chr13	20045658	20045962	Peak817
chr13	20048978	20049202	Peak818
chr13	20055119	20055380	Peak819
chr13	20057652	20057872	Peak820
chr13	20082583	20082917	Peak821
chr13	20084829	20085061	Peak822
chr13	20127042	20127307	Peak823
chr13	20142771	20143246	Peak824
chr13	20193282	20193526	Peak825
chr13	20216656	20216868	Peak826
chr13	20258978	20259552	Peak827
chr13	20294689	20295160	Peak828
chr13	20303837	20304083	Peak829
chr13	20356954	20357453	Peak830
chr13	20370412	20370881	Peak831
chr13	20397530	20397884	Peak832
chr13	20401139	20401358	Peak833
chr13	20401389	20401653	Peak834
chr13	20420019	20420363	Peak835
chr13	20424812	20425049	Peak836
chr13	20437638	20438057	Peak837
chr13	20439133	20439333	Peak838
chr13	20484375	20484984	Peak839
chr13	20501114	20501621	Peak840
chr13	20507466	20507692	Peak841
chr13	20510993	20511210	Peak842
chr13	20514541	20514741	Peak843
chr13	20531276	20531597	Peak844
chr13	20534338	20534961	Peak845
chr13	20544027	20544317	Peak846
chr13	20579086	20579372	Peak847
chr13	20605088	20605335	Peak848
chr13	20619612	20619830	Peak849
chr13	20638108	20638308	Peak850
chr13	20649142	20649523	Peak851
chr13	20651339	20651591	Peak852
chr13	20652585	20652785	Peak853
chr13	20690854	20691054	Peak854
chr13	20694445	20695107	Peak855
chr13	20713032	20713272	Peak856
chr13	20728617	20728903	Peak857
chr13	20737478	20737931	Peak858
chr13	20748942	20749552	Peak859
chr13	20756233	20756795	Peak860
chr13	20764663	20764863	Peak861
chr13	20772877	20773440	Peak862
chr13	20837470	20837888	Peak863
chr13	20885219	20885471	Peak864
chr13	20915828	20916215	Peak865
chr13	20993882	20994325	Peak866
chr13	21017171	21017628	Peak867
chr13	21051873	21052080	Peak868
chr13	21069285	21069846	Peak869
chr13	21071863	21072194	Peak870
chr13	21072682	21072993	Peak871
chr13	21088829	21089076	Peak872
chr13	21112861	21113099	Peak873
chr13	21118301	21118503	Peak874
chr13	21120635	21121116	Peak875
chr13	21121704	21122102	Peak876
chr13	21132053	21132267	Peak877
chr13	21134700	21135024	Peak878
chr13	21140461	21140915	Peak879
chr13	21164815	21165102	Peak880
chr13	21179136	21179533	Peak881
chr13	21202841	21203172	Peak882
chr13	21219711	21219919	Peak883
chr13	21221319	21221662	Peak884
chr13	21230332	21230859	Peak885
chr13	21244190	21244417	Peak886
chr13	21276423	21276758	Peak887
chr13	21324066	21324266	Peak888
chr13	21338119	21338611	Peak889
chr13	21353996	21354236	Peak890
chr13	21362679	21363081	Peak891
chr13	21363240	21363460	Peak892
chr13	21376796	21377013	Peak893
chr13	21388649	21388904	Peak894
chr13	21405151	21405729	Peak895
chr13	21422661	21422915	Peak896
chr13	21441891	21442116	Peak897
chr13	21450551	21450773	Peak898
chr13	21459946	21460168	Peak899
chr13	21473631	21473834	Peak900
chr13	21475885	21476085	Peak901
chr13	21498833	21499448	Peak902
chr13	21501947	21502354	Peak903
chr13	21517505	21518082	Peak904
chr13	21551577	21552008	Peak905
chr13	21684941	21685291	Peak906
chr13	21693855	21694092	Peak907
chr13	21708115	21708322	Peak908
chr13	21712550	21712893	Peak909
chr13	21714291	21714825	Peak910
chr13	21781281	21781572	Peak911
chr13	21807723	21807923	Peak912
chr13	21842520	21842721	Peak913
chr13	21845926	21846126	Peak914
chr13	21850123	21850323	Peak915
chr13	21870625	21870863	Peak916
chr13	21872055	21872388	Peak917
chr13	21879273	21879652	Peak918
chr13	21891558	21891764	Peak919
chr13	21946908	21947127	Peak920
chr13	21973625	21973939	Peak921
chr13	21977100	21977328	Peak922
chr13	21987830	21988230	Peak923
chr13	21998194	21998402	Peak924
chr13	21999111	21999552	Peak925
chr13	21999689	22000015	Peak926
chr13	22010283	22010627	Peak927
chr13	22016061	22016335	Peak928
chr13	22066918	22067244	Peak929
chr13	22069479	22069687	Peak930
chr13	22074988	22075232	Peak931
chr13	22089778	22089978	Peak932
chr13	22102110	22102404	Peak933
chr13	22115487	22115988	Peak934
chr13	22122238	22122603	Peak935
chr13	22136877	22137092	Peak936
chr13	22156367	22156704	Peak937
chr13	22159212	22159501	Peak938
chr13	22172181	22172438	Peak939
chr13	22173872	22174182	Peak940
chr13	22182431	22182654	Peak941
chr13	22189234	22189455	Peak942
chr13	22190417	22190694	Peak943
chr13	22191016	22191452	Peak944
chr13	22199438	22199934	Peak945
chr13	22211360	22211867	Peak946
chr13	22212314	22212944	Peak947
chr13	22235089	22235318	Peak948
chr13	22237376	22237952	Peak949
chr13	22238185	22238435	Peak950
chr13	22240322	22240585	Peak951
chr13	22254030	22254824	Peak952
chr13	22268654	22269059	Peak953
chr13	22269913	22270123	Peak954
chr13	22270885	22271237	Peak955
chr13	22277860	22278194	Peak956
chr13	22285118	22285318	Peak957
chr13	22316036	22316581	Peak958
chr13	22324037	22324271	Peak959
chr13	22331876	22332391	Peak960
chr13	22342761	22342961	Peak961
chr13	22399309	22399711	Peak962
chr13	22464421	22464662	Peak963
chr13	22467993	22468517	Peak964
chr13	22470042	22470468	Peak965
chr13	22555598	22555874	Peak966
chr13	22586474	22586690	Peak967
chr13	22593936	22594153	Peak968
chr13	22594345	22594807	Peak969
chr13	22595682	22595910	Peak970
chr13	22595979	22596350	Peak971
chr13	22596388	22596717	Peak972
chr13	22597001	22597604	Peak973
chr13	22613231	22613448	Peak974
chr13	22643998	22644246	Peak975
chr13	22664115	22664668	Peak976
chr13	22669756	22669991	Peak977
chr13	22670065	22670265	Peak978
chr13	22682012	22682546	Peak979
chr13	22688957	22689178	Peak980
chr13	22702913	22703118	Peak981
chr13	22725031	22725539	Peak982
chr13	22732150	22732416	Peak983
chr13	22739528	22739734	Peak984
chr13	22766418	22766618	Peak985
chr13	22831988	22832430	Peak986
chr13	22860950	22861150	Peak987
chr13	22875150	22875442	Peak988
chr13	22882062	22882733	Peak989
chr13	22899128	22899414	Peak990
chr13	22906506	22907005	Peak991
chr13	22909507	22909736	Peak992
chr13	22919684	22920168	Peak993
chr13	22927266	22927631	Peak994
chr13	22927993	22928193	Peak995
chr13	22928594	22929135	Peak996
chr13	22933919	22934136	Peak997
chr13	22942394	22942734	Peak998
chr13	22949727	22950016	Peak999
chr13	22950049	22950547	Peak1000
chr13	22968789	22969013	Peak1001
chr13	22992929	22993281	Peak1002
chr13	23024475	23024747	Peak1003
chr13	23049049	23049281	Peak1004
chr13	23054214	23054519	Peak1005
chr13	23071818	23072208	Peak1006
chr13	23083065	23083284	Peak1007
chr13	23092665	23092865	Peak1008
chr13	23113125	23113384	Peak1009
chr13	23124652	23124941	Peak1010
chr13	23140776	23140992	Peak1011
chr13	23171404	23171608	Peak1012
chr13	23182446	23182794	Peak1013
chr13	23196389	23196788	Peak1014
chr13	23201407	23201643	Peak1015
chr13	23214871	23215071	Peak1016
chr13	23229967	23230167	Peak1017
chr13	23247918	23248625	Peak1018
chr13	23294387	23294742	Peak1019
chr13	23296323	23296523	Peak1020
chr13	23311607	23311807	Peak1021
chr13	23330021	23330233	Peak1022
chr13	23330977	23331221	Peak1023
chr13	23331571	23331910	Peak1024
chr13	23341970	23342268	Peak1025
chr13	23398109	23398370	Peak1026
chr13	23408187	23408404	Peak1027
chr13	23408787	23409180	Peak1028
chr13	23416359	23416778	Peak1029
chr13	23442811	23443118	Peak1030
chr13	23459286	23459794	Peak1031
chr13	23486398	23486728	Peak1032
chr13	23519813	23520013	Peak1033
chr13	23520083	23520283	Peak1034
chr13	23526722	23526922	Peak1035
chr13	23594408	23594762	Peak1036
chr13	23605121	23605383	Peak1037
chr13	23610702	23611274	Peak1038
chr13	23628501	23628701	Peak1039
chr13	23633601	23634602	Peak1040
chr13	23652993	23653193	Peak1041
chr13	23682698	23683107	Peak1042
chr13	23696689	23697030	Peak1043
chr13	23704479	23704687	Peak1044
chr13	23707977	23708182	Peak1045
chr13	23745217	23745425	Peak1046
chr13	23750252	23750468	Peak1047
chr13	23764164	23764429	Peak1048
chr13	23783103	23783317	Peak1049
chr13	23790999	23791325	Peak1050
chr13	23813452	23813664	Peak1051
chr13	23816869	23817180	Peak1052
chr13	23845902	23846102	Peak1053
chr13	23865575	23865838	Peak1054
chr13	23878153	23878479	Peak1055
chr13	23928051	23928386	Peak1056
chr13	23932098	23932298	Peak1057
chr13	23933521	23933721	Peak1058
chr13	23948630	23948891	Peak1059
chr13	23970529	23970735	Peak1060
chr13	23980917	23981152	Peak1061
chr13	23984542	23984832	Peak1062
chr13	23989740	23989949	Peak1063
chr13	24004436	24004724	Peak1064
chr13	24007062	24007319	Peak1065
chr13	24053645	24053876	Peak1066
chr13	24145573	24145773	Peak1067
chr13	24146044	24146305	Peak1068
chr13	24196849	24197049	Peak1069
chr13	24223367	24223834	Peak1070
chr13	24257575	24257775	Peak1071
chr13	24316487	24316880	Peak1072
chr13	24351583	24351805	Peak1073
chr13	24360665	24360886	Peak1074
chr13	24368871	24369188	Peak1075
chr13	24386991	24387206	Peak1076
chr13	24400546	24400818	Peak1077
chr13	24416246	24416452	Peak1078
chr13	24418685	24418906	Peak1079
chr13	24423720	24423962	Peak1080
chr13	24431214	24431439	Peak1081
chr13	24437966	24438259	Peak1082
chr13	24443060	24443306	Peak1083
chr13	24444443	24444664	Peak1084
chr13	24445736	24446207	Peak1085
chr13	24449874	24450108	Peak1086
chr13	24450336	24450818	Peak1087
chr13	24456637	24457361	Peak1088
chr13	24473727	24474049	Peak1089
chr13	24495336	24495871	Peak1090
chr13	24516836	24517047	Peak1091
chr13	24517522	24517781	Peak1092
chr13	24530129	24530775	Peak1093
chr13	24534895	24535135	Peak1094
chr13	24537985	24538485	Peak1095
chr13	24540750	24541237	Peak1096
chr13	24541256	24541521	Peak1097
chr13	24564676	24565036	Peak1098
chr13	24565230	24565691	Peak1099
chr13	24572363	24572917	Peak1100
chr13	24588680	24588900	Peak1101
chr13	24594387	24594918	Peak1102
chr13	24615443	24615684	Peak1103
chr13	24622301	24622552	Peak1104
chr13	24627522	24628019	Peak1105
chr13	24649470	24650008	Peak1106
chr13	24650167	24650616	Peak1107
chr13	24701163	24701363	Peak1108
chr13	24701451	24701675	Peak1109
chr13	24701753	24701955	Peak1110
chr13	24704670	24704870	Peak1111
chr13	24721632	24722013	Peak1112
chr13	24722820	24723343	Peak1113
chr13	24728354	24728857	Peak1114
chr13	24755399	24755630	Peak1115
chr13	24758528	24759003	Peak1116
chr13	24764004	24764364	Peak1117
chr13	24785132	24785362	Peak1118
chr13	24794061	24794680	Peak1119
chr13	24802863	24803328	Peak1120
chr13	24820219	24820894	Peak1121
chr13	24836189	24836450	Peak1122
chr13	24845423	24845746	Peak1123
chr13	24880920	24881131	Peak1124
chr13	24898631	24898831	Peak1125
chr13	24899703	24899956	Peak1126
chr13	24900280	24900480	Peak1127
chr13	24922229	24922626	Peak1128
chr13	24922800	24923579	Peak1129
chr13	24924263	24924852	Peak1130
chr13	24951788	24952058	Peak1131
chr13	24981735	24981950	Peak1132
chr13	25011323	25011530	Peak1133
chr13	25059198	25059509	Peak1134
chr13	25077084	25077284	Peak1135
chr13	25077566	25077801	Peak1136
chr13	25078121	25078374	Peak1137
chr13	25085527	25086587	Peak1138
chr13	25117546	25117829	Peak1139
chr13	25118527	25118835	Peak1140
chr13	25118907	25119159	Peak1141
chr13	25130657	25130857	Peak1142
chr13	25130908	25131119	Peak1143
chr13	25135617	25135818	Peak1144
chr13	25154507	25154707	Peak1145
chr13	25179943	25180313	Peak1146
chr13	25206851	25207058	Peak1147
chr13	25208101	25208301	Peak1148
chr13	25225802	25226309	Peak1149
chr13	25234334	25235014	Peak1150
chr13	25243036	25243363	Peak1151
chr13	25245386	25245940	Peak1152
chr13	25302221	25302421	Peak1153
chr13	25311801	25312414	Peak1154
chr13	25329970	25330435	Peak1155
chr13	25344219	25344419	Peak1156
chr13	25357058	25357283	Peak1157
chr13	25399508	25399727	Peak1158
chr13	25415291	25415526	Peak1159
chr13	25427657	25427966	Peak1160
chr13	25438784	25439124	Peak1161
chr13	25456869	25457103	Peak1162
chr13	25472861	25473255	Peak1163
chr13	25484783	25485067	Peak1164
chr13	25485168	25485507	Peak1165
chr13	25496934	25497320	Peak1166
chr13	25520293	25520628	Peak1167
chr13	25527344	25527627	Peak1168
chr13	25546831	25547111	Peak1169
chr13	25549758	25549996	Peak1170
chr13	25564006	25564225	Peak1171
chr13	25569144	25569681	Peak1172
chr13	25571391	25571851	Peak1173
chr13	25579052	25579670	Peak1174
chr13	25646838	25647044	Peak1175
chr13	25657940	25658146	Peak1176
chr13	25672423	25672666	Peak1177
chr13	25672731	25673141	Peak1178
chr13	25684164	25684499	Peak1179
chr13	25688430	25688637	Peak1180
chr13	25696822	25697067	Peak1181
chr13	25698479	25698789	Peak1182
chr13	25699115	25699317	Peak1183
chr13	25733207	25733601	Peak1184
chr13	25807074	25807504	Peak1185
chr13	25815562	25815922	Peak1186
chr13	25833634	25833860	Peak1187
chr13	25846272	25846505	Peak1188
chr13	25860462	25860691	Peak1189
chr13	25875487	25875796	Peak1190
chr13	25877368	25877568	Peak1191
chr13	25911416	25911616	Peak1192
chr13	25916365	25916575	Peak1193
chr13	26083549	26083892	Peak1194
chr13	26142686	26142936	Peak1195
chr13	26148648	26148862	Peak1196
chr13	26217841	26218050	Peak1197
chr13	26225746	26226307	Peak1198
chr13	26263368	26263605	Peak1199
chr13	26283626	26283826	Peak1200
chr13	26351553	26351976	Peak1201
chr13	26495940	26496158	Peak1202
chr13	26569456	26569889	Peak1203
chr13	26580814	26581164	Peak1204
chr13	26646480	26646836	Peak1205
chr13	26664590	26664810	Peak1206
chr13	26666067	26666342	Peak1207
chr13	26724975	26725255	Peak1208
chr13	26732852	26733052	Peak1209
chr13	26733092	26733339	Peak1210
chr13	26744893	26745122	Peak1211
chr13	26758825	26759201	Peak1212
chr13	26760640	26760883	Peak1213
chr13	26772924	26773150	Peak1214
chr13	26786861	26787061	Peak1215
chr13	26795880	26796201	Peak1216
chr13	26830656	26831018	Peak1217
chr13	26864195	26864450	Peak1218
chr13	26888511	26888737	Peak1219
chr13	26895942	26896176	Peak1220
chr13	26923374	26923676	Peak1221
chr13	26948724	26948981	Peak1222
chr13	27054541	27055100	Peak1223
chr13	27056751	27057191	Peak1224
chr13	27094559	27094796	Peak1225
chr13	27116271	27116553	Peak1226
chr13	27119429	27119695	Peak1227
chr13	27133242	27133535	Peak1228
chr13	27140193	27140393	Peak1229
chr13	27196155	27196611	Peak1230
chr13	27219675	27219915	Peak1231
chr13	27240038	27240370	Peak1232
chr13	27276257	27276638	Peak1233
chr13	27293977	27294293	Peak1234
chr13	27321466	27321748	Peak1235
chr13	27448911	27449225	Peak1236
chr13	27480348	27480574	Peak1237
chr13	27502691	27502999	Peak1238
chr13	27503019	27503368	Peak1239
chr13	27515659	27516295	Peak1240
chr13	27521125	27521456	Peak1241
chr13	27524414	27524614	Peak1242
chr13	27525771	27526300	Peak1243
chr13	27530005	27530429	Peak1244
chr13	27530488	27531332	Peak1245
chr13	27538754	27539260	Peak1246
chr13	27544799	27545025	Peak1247
chr13	27552214	27552683	Peak1248
chr13	27554673	27554873	Peak1249
chr13	27557082	27557692	Peak1250
chr13	27559456	27559877	Peak1251
chr13	27591044	27591430	Peak1252
chr13	27605834	27606172	Peak1253
chr13	27606249	27606684	Peak1254
chr13	27606823	27607077	Peak1255
chr13	27645436	27645650	Peak1256
chr13	27652835	27653075	Peak1257
chr13	27660452	27660746	Peak1258
chr13	27664397	27664608	Peak1259
chr13	27669820	27670235	Peak1260
chr13	27670999	27671254	Peak1261
chr13	27705230	27705869	Peak1262
chr13	27725867	27726113	Peak1263
chr13	27726242	27726771	Peak1264
chr13	27743977	27744315	Peak1265
chr13	27744451	27744735	Peak1266
chr13	27769342	27769630	Peak1267
chr13	27824556	27824796	Peak1268
chr13	27825144	27825651	Peak1269
chr13	27855499	27856115	Peak1270
chr13	27862044	27862299	Peak1271
chr13	27877200	27877484	Peak1272
chr13	27933374	27933717	Peak1273
chr13	27948238	27949282	Peak1274
chr13	27975247	27975755	Peak1275
chr13	27977485	27977795	Peak1276
chr13	27979894	27980756	Peak1277
chr13	28000042	28000638	Peak1278
chr13	28016139	28016436	Peak1279
chr13	28016896	28017535	Peak1280
chr13	28025317	28025861	Peak1281
chr13	28043938	28044228	Peak1282
chr13	28044429	28045090	Peak1283
chr13	28108548	28108844	Peak1284
chr13	28123283	28124316	Peak1285
chr13	28131401	28131635	Peak1286
chr13	28153973	28154234	Peak1287
chr13	28162896	28163124	Peak1288
chr13	28181194	28181828	Peak1289
chr13	28199927	28200159	Peak1290
chr13	28223587	28223807	Peak1291
chr13	28250808	28251147	Peak1292
chr13	28337351	28337561	Peak1293
chr13	28401236	28401689	Peak1294
chr13	28418334	28418560	Peak1295
chr13	28443383	28443618	Peak1296
chr13	28508433	28509719	Peak1297
chr13	28517150	28517562	Peak1298
chr13	28526347	28526806	Peak1299
chr13	28530853	28531119	Peak1300
chr13	28536399	28536678	Peak1301
chr13	28543439	28543840	Peak1302
chr13	28558237	28558840	Peak1303
chr13	28572036	28572355	Peak1304
chr13	28572781	28573405	Peak1305
chr13	28609342	28609859	Peak1306
chr13	28660172	28660375	Peak1307
chr13	28689502	28689774	Peak1308
chr13	28704036	28704257	Peak1309
chr13	28735391	28735920	Peak1310
chr13	28737601	28738176	Peak1311
chr13	28744441	28744760	Peak1312
chr13	28751561	28751930	Peak1313
chr13	28759359	28759582	Peak1314
chr13	28772523	28772801	Peak1315
chr13	28792060	28792265	Peak1316
chr13	28835029	28835230	Peak1317
chr13	28842437	28842650	Peak1318
chr13	28856434	28856636	Peak1319
chr13	28865212	28865477	Peak1320
chr13	28868323	28868536	Peak1321
chr13	28916784	28916985	Peak1322
chr13	28939124	28939499	Peak1323
chr13	28976489	28976689	Peak1324
chr13	29040121	29040720	Peak1325
chr13	29041977	29042228	Peak1326
chr13	29050483	29050708	Peak1327
chr13	29087501	29087829	Peak1328
chr13	29092908	29093126	Peak1329
chr13	29110449	29110659	Peak1330
chr13	29119561	29120238	Peak1331
chr13	29121452	29121763	Peak1332
chr13	29148741	29149362	Peak1333
chr13	29176650	29176939	Peak1334
chr13	29207692	29208027	Peak1335
chr13	29210838	29211323	Peak1336
chr13	29252552	29252756	Peak1337
chr13	29252818	29253133	Peak1338
chr13	29260959	29261165	Peak1339
chr13	29270651	29271048	Peak1340
chr13	29282081	29282488	Peak1341
chr13	29290525	29291126	Peak1342
chr13	29327563	29327995	Peak1343
chr13	29367728	29368080	Peak1344
chr13	29370998	29371198	Peak1345
chr13	29386031	29386413	Peak1346
chr13	29454632	29454840	Peak1347
chr13	29515535	29515758	Peak1348
chr13	29542821	29543112	Peak1349
chr13	29618035	29618235	Peak1350
chr13	29693284	29693633	Peak1351
chr13	29697129	29697346	Peak1352
chr13	29709602	29709921	Peak1353
chr13	29795617	29795967	Peak1354
chr13	29923879	29924085	Peak1355
chr13	29937383	29937741	Peak1356
chr13	30115856	30116084	Peak1357
chr13	30122751	30123342	Peak1358
chr13	30146911	30147870	Peak1359
chr13	30156446	30156668	Peak1360
chr13	30157079	30157288	Peak1361
chr13	30167885	30168100	Peak1362
chr13	30168190	30168628	Peak1363
chr13	30215389	30215752	Peak1364
chr13	30224047	30224405	Peak1365
chr13	30226407	30226807	Peak1366
chr13	30237365	30237752	Peak1367
chr13	30270715	30271150	Peak1368
chr13	30320353	30320829	Peak1369
chr13	30332388	30332822	Peak1370
chr13	30345446	30345841	Peak1371
chr13	30351513	30351761	Peak1372
chr13	30360815	30361359	Peak1373
chr13	30371615	30371834	Peak1374
chr13	30386781	30387008	Peak1375
chr13	30408402	30408698	Peak1376
chr13	30419651	30420019	Peak1377
chr13	30425284	30425529	Peak1378
chr13	30451786	30452300	Peak1379
chr13	30467296	30467722	Peak1380
chr13	30475840	30476475	Peak1381
chr13	30479907	30480242	Peak1382
chr13	30498037	30498620	Peak1383
chr13	30499666	30500343	Peak1384
chr13	30540303	30540503	Peak1385
chr13	30557588	30557906	Peak1386
chr13	30562014	30562236	Peak1387
chr13	30609133	30609397	Peak1388
chr13	30617265	30617537	Peak1389
chr13	30617630	30617914	Peak1390
chr13	30640950	30641195	Peak1391
chr13	30646560	30647292	Peak1392
chr13	30658808	30659166	Peak1393
chr13	30659331	30659733	Peak1394
chr13	30671291	30671534	Peak1395
chr13	30682931	30683480	Peak1396
chr13	30683819	30684047	Peak1397
chr13	30687027	30687521	Peak1398
chr13	30693658	30693906	Peak1399
chr13	30706513	30707004	Peak1400
chr13	30806096	30806296	Peak1401
chr13	30824229	30824537	Peak1402
chr13	30830162	30830436	Peak1403
chr13	30854569	30854773	Peak1404
chr13	30855791	30856021	Peak1405
chr13	30906619	30907363	Peak1406
chr13	30945795	30946679	Peak1407
chr13	30969489	30970068	Peak1408
chr13	30970425	30970851	Peak1409
chr13	31035719	31035919	Peak1410
chr13	31036045	31036270	Peak1411
chr13	31039973	31040352	Peak1412
chr13	31041546	31041888	Peak1413
chr13	31054256	31054594	Peak1414
chr13	31062069	31062510	Peak1415
chr13	31075687	31075918	Peak1416
chr13	31076393	31076629	Peak1417
chr13	31078417	31078617	Peak1418
chr13	31110129	31110432	Peak1419
chr13	31125458	31125693	Peak1420
chr13	31129827	31130049	Peak1421
chr13	31130987	31131367	Peak1422
chr13	31147162	31147422	Peak1423
chr13	31147507	31147725	Peak1424
chr13	31166145	31166486	Peak1425
chr13	31191001	31191213	Peak1426
chr13	31191648	31192163	Peak1427
chr13	31200920	31201249	Peak1428
chr13	31204395	31204896	Peak1429
chr13	31209294	31209578	Peak1430
chr13	31214182	31214472	Peak1431
chr13	31226362	31226679	Peak1432
chr13	31259398	31259969	Peak1433
chr13	31271722	31271924	Peak1434
chr13	31317518	31318128	Peak1435
chr13	31341050	31341454	Peak1436
chr13	31354726	31355004	Peak1437
chr13	31393699	31394230	Peak1438
chr13	31505218	31505462	Peak1439
chr13	31523658	31523979	Peak1440
chr13	31589317	31589545	Peak1441
chr13	31618717	31619092	Peak1442
chr13	31619238	31619501	Peak1443
chr13	31619792	31620321	Peak1444
chr13	31670424	31670624	Peak1445
chr13	31736008	31736578	Peak1446
chr13	31741498	31741988	Peak1447
chr13	31810287	31810671	Peak1448
chr13	31819602	31819840	Peak1449
chr13	31819886	31820146	Peak1450
chr13	31820168	31820502	Peak1451
chr13	31851700	31851975	Peak1452
chr13	31965607	31965807	Peak1453
chr13	31966111	31966311	Peak1454
chr13	31966334	31966548	Peak1455
chr13	31998330	31998631	Peak1456
chr13	32023771	32023971	Peak1457
chr13	32024271	32024624	Peak1458
chr13	32043042	32043497	Peak1459
chr13	32060025	32060271	Peak1460
chr13	32064132	32064396	Peak1461
chr13	32094752	32095074	Peak1462
chr13	32112210	32112599	Peak1463
chr13	32165460	32165790	Peak1464
chr13	32176460	32176801	Peak1465
chr13	32177630	32178085	Peak1466
chr13	32194166	32194476	Peak1467
chr13	32196911	32197141	Peak1468
chr13	32232770	32233016	Peak1469
chr13	32271834	32272078	Peak1470
chr13	32314667	32314889	Peak1471
chr13	32316111	32316413	Peak1472
chr13	32367249	32367874	Peak1473
chr13	32376140	32376340	Peak1474
chr13	32402909	32403218	Peak1475
chr13	32404031	32404337	Peak1476
chr13	32429001	32429350	Peak1477
chr13	32442963	32443319	Peak1478
chr13	32484030	32484491	Peak1479
chr13	32526169	32526493	Peak1480
chr13	32582718	32582972	Peak1481
chr13	32597717	32598045	Peak1482
chr13	32630452	32631096	Peak1483
chr13	32654027	32654268	Peak1484
chr13	32667274	32667474	Peak1485
chr13	32680072	32680391	Peak1486
chr13	32692408	32692630	Peak1487
chr13	32701182	32701384	Peak1488
chr13	32713975	32714191	Peak1489
chr13	32715138	32715420	Peak1490
chr13	32739043	32739336	Peak1491
chr13	32770318	32770653	Peak1492
chr13	32810389	32810670	Peak1493
chr13	32817073	32817600	Peak1494
chr13	32837293	32837580	Peak1495
chr13	32884253	32884579	Peak1496
chr13	32903472	32903672	Peak1497
chr13	32920140	32920420	Peak1498
chr13	32920774	32921048	Peak1499
chr13	32931670	32931895	Peak1500
chr13	32940004	32940415	Peak1501
chr13	32989463	32989875	Peak1502
chr13	33000322	33000583	Peak1503
chr13	33012026	33012279	Peak1504
chr13	33083953	33084174	Peak1505
chr13	33112600	33113238	Peak1506
chr13	33138582	33138816	Peak1507
chr13	33138891	33139131	Peak1508
chr13	33155299	33155749	Peak1509
chr13	33162478	33162686	Peak1510
chr13	33175955	33176155	Peak1511
chr13	33189859	33190059	Peak1512
chr13	33213478	33213975	Peak1513
chr13	33214083	33214379	Peak1514
chr13	33225066	33225332	Peak1515
chr13	33240994	33241213	Peak1516
chr13	33251308	33251508	Peak1517
chr13	33274015	33274220	Peak1518
chr13	33284064	33284264	Peak1519
chr13	33306402	33306666	Peak1520
chr13	33311714	33312054	Peak1521
chr13	33350742	33350957	Peak1522
chr13	33390427	33390627	Peak1523
chr13	33391033	33391460	Peak1524
chr13	33408278	33408478	Peak1525
chr13	33428784	33429010	Peak1526
chr13	33445847	33446104	Peak1527
chr13	33460001	33460201	Peak1528
chr13	33462498	33462905	Peak1529
chr13	33486590	33486852	Peak1530
chr13	33562350	33562624	Peak1531
chr13	33566918	33567122	Peak1532
chr13	33574596	33575094	Peak1533
chr13	33591783	33592093	Peak1534
chr13	33597891	33598130	Peak1535
chr13	33613148	33613371	Peak1536
chr13	33639415	33640240	Peak1537
chr13	33657743	33657964	Peak1538
chr13	33685361	33685799	Peak1539
chr13	33702759	33703028	Peak1540
chr13	33730967	33731325	Peak1541
chr13	33734923	33735128	Peak1542
chr13	33777487	33777706	Peak1543
chr13	33785295	33785521	Peak1544
chr13	33791992	33793044	Peak1545
chr13	33802646	33803080	Peak1546
chr13	33815030	33815385	Peak1547
chr13	33824088	33824361	Peak1548
chr13	33825270	33825628	Peak1549
chr13	33846478	33847639	Peak1550
chr13	33853532	33854372	Peak1551
chr13	33860080	33860375	Peak1552
chr13	33878492	33878703	Peak1553
chr13	33903232	33903497	Peak1554
chr13	33918706	33918906	Peak1555
chr13	33925110	33925856	Peak1556
chr13	33928924	33929215	Peak1557
chr13	33953795	33954057	Peak1558
chr13	33967169	33967369	Peak1559
chr13	34005200	34005752	Peak1560
chr13	34019155	34019365	Peak1561
chr13	34020758	34021011	Peak1562
chr13	34040656	34040908	Peak1563
chr13	34049270	34049580	Peak1564
chr13	34059630	34059830	Peak1565
chr13	34069715	34070816	Peak1566
chr13	34079395	34079793	Peak1567
chr13	34088048	34088312	Peak1568
chr13	34098679	34098879	Peak1569
chr13	34109424	34109624	Peak1570
chr13	34116385	34116691	Peak1571
chr13	34116725	34117303	Peak1572
chr13	34117521	34117882	Peak1573
chr13	34123008	34123351	Peak1574
chr13	34126708	34126915	Peak1575
chr13	34126982	34127631	Peak1576
chr13	34184162	34184362	Peak1577
chr13	34192393	34192604	Peak1578
chr13	34194852	34195435	Peak1579
chr13	34251217	34251831	Peak1580
chr13	34253139	34253633	Peak1581
chr13	34274856	34275146	Peak1582
chr13	34290381	34290585	Peak1583
chr13	34297886	34298398	Peak1584
chr13	34358448	34358814	Peak1585
chr13	34424443	34425079	Peak1586
chr13	34451732	34452023	Peak1587
chr13	34471179	34471392	Peak1588
chr13	34481463	34482084	Peak1589
chr13	34505771	34505987	Peak1590
chr13	34514111	34514555	Peak1591
chr13	34520574	34520906	Peak1592
chr13	34531122	34531322	Peak1593
chr13	34536808	34537082	Peak1594
chr13	34556480	34556886	Peak1595
chr13	34557460	34557860	Peak1596
chr13	34558182	34558654	Peak1597
chr13	34565038	34565263	Peak1598
chr13	34592458	34592695	Peak1599
chr13	34592755	34592966	Peak1600
chr13	34615663	34615881	Peak1601
chr13	34639965	34640249	Peak1602
chr13	34648325	34648656	Peak1603
chr13	34681666	34681899	Peak1604
chr13	34698060	34698490	Peak1605
chr13	34703665	34704073	Peak1606
chr13	34725965	34726367	Peak1607
chr13	34730000	34730274	Peak1608
chr13	34731064	34731635	Peak1609
chr13	34736258	34736712	Peak1610
chr13	34767015	34767297	Peak1611
chr13	34775536	34775870	Peak1612
chr13	34778111	34778417	Peak1613
chr13	34787476	34787707	Peak1614
chr13	34802763	34803462	Peak1615
chr13	34822424	34822701	Peak1616
chr13	34847847	34848065	Peak1617
chr13	34921939	34922405	Peak1618
chr13	34939527	34939741	Peak1619
chr13	34958800	34959037	Peak1620
chr13	35003092	35003321	Peak1621
chr13	35010058	35010265	Peak1622
chr13	35053556	35054153	Peak1623
chr13	35067491	35067715	Peak1624
chr13	35096805	35097005	Peak1625
chr13	35118727	35118980	Peak1626
chr13	35131586	35131969	Peak1627
chr13	35157792	35158047	Peak1628
chr13	35201418	35201766	Peak1629
chr13	35216737	35217094	Peak1630
chr13	35223503	35223747	Peak1631
chr13	35247852	35248052	Peak1632
chr13	35282275	35282480	Peak1633
chr13	35296652	35296881	Peak1634
chr13	35307378	35307588	Peak1635
chr13	35330433	35331172	Peak1636
chr13	35339623	35339995	Peak1637
chr13	35347862	35348096	Peak1638
chr13	35372144	35372349	Peak1639
chr13	35380171	35380505	Peak1640
chr13	35380649	35381040	Peak1641
chr13	35393454	35393658	Peak1642
chr13	35431744	35432154	Peak1643
chr13	35450531	35451177	Peak1644
chr13	35456726	35456926	Peak1645
chr13	35477143	35477359	Peak1646
chr13	35484394	35484594	Peak1647
chr13	35520334	35520642	Peak1648
chr13	35542890	35543122	Peak1649
chr13	35565913	35566113	Peak1650
chr13	35625671	35625897	Peak1651
chr13	35644450	35644736	Peak1652
chr13	35674585	35674785	Peak1653
chr13	35683086	35683397	Peak1654
chr13	35691966	35692334	Peak1655
chr13	35715963	35716163	Peak1656
chr13	35731348	35731819	Peak1657
chr13	35796404	35796636	Peak1658
chr13	35906619	35906819	Peak1659
chr13	35923820	35924020	Peak1660
chr13	35976084	35976491	Peak1661
chr13	36019554	36019774	Peak1662
chr13	36030586	36030787	Peak1663
chr13	36043285	36043584	Peak1664
chr13	36048177	36048811	Peak1665
chr13	36056260	36056536	Peak1666
chr13	36068007	36068207	Peak1667
chr13	36087849	36088051	Peak1668
chr13	36098973	36099180	Peak1669
chr13	36167603	36167826	Peak1670
chr13	36179901	36180342	Peak1671
chr13	36186952	36187254	Peak1672
chr13	36190587	36191060	Peak1673
chr13	36326257	36326573	Peak1674
chr13	36364731	36364970	Peak1675
chr13	36365764	36365973	Peak1676
chr13	36552658	36553067	Peak1677
chr13	36697425	36697691	Peak1678
chr13	36717373	36717629	Peak1679
chr13	36760055	36760273	Peak1680
chr13	36780765	36781210	Peak1681
chr13	36826919	36827192	Peak1682
chr13	36857109	36857366	Peak1683
chr13	36915369	36915602	Peak1684
chr13	36926174	36926374	Peak1685
chr13	36994215	36994691	Peak1686
chr13	37080041	37080486	Peak1687
chr13	37097651	37097851	Peak1688
chr13	37098287	37098647	Peak1689
chr13	37109696	37110033	Peak1690
chr13	37138702	37139125	Peak1691
chr13	37164507	37164754	Peak1692
chr13	37204949	37205171	Peak1693
chr13	37253132	37253365	Peak1694
chr13	37256299	37256550	Peak1695
chr13	37279453	37279780	Peak1696
chr13	37310061	37310573	Peak1697
chr13	37357516	37357955	Peak1698
chr13	37409552	37409843	Peak1699
chr13	37418913	37419145	Peak1700
chr13	37440557	37440803	Peak1701
chr13	37449253	37449877	Peak1702
chr13	37454836	37455134	Peak1703
chr13	37467918	37468185	Peak1704
chr13	37477915	37478124	Peak1705
chr13	37482378	37482581	Peak1706
chr13	37495962	37496321	Peak1707
chr13	37508462	37508670	Peak1708
chr13	37508707	37508990	Peak1709
chr13	37524211	37524411	Peak1710
chr13	37537738	37537983	Peak1711
chr13	37551129	37551387	Peak1712
chr13	37555173	37555701	Peak1713
chr13	37573556	37573781	Peak1714
chr13	37599619	37599903	Peak1715
chr13	37605361	37605785	Peak1716
chr13	37632321	37632525	Peak1717
chr13	37632552	37632994	Peak1718
chr13	37648733	37649239	Peak1719
chr13	37683082	37683350	Peak1720
chr13	37730240	37730516	Peak1721
chr13	37756221	37756421	Peak1722
chr13	37781236	37781627	Peak1723
chr13	37809920	37810182	Peak1724
chr13	37811151	37811351	Peak1725
chr13	37822447	37822750	Peak1726
chr13	37852979	37853250	Peak1727
chr13	37857754	37857954	Peak1728
chr13	37870385	37870617	Peak1729
chr13	37874897	37875113	Peak1730
chr13	37876044	37876244	Peak1731
chr13	37904378	37904591	Peak1732
chr13	37910616	37910838	Peak1733
chr13	37917010	37917456	Peak1734
chr13	37946739	37947045	Peak1735
chr13	37976726	37976956	Peak1736
chr13	38016721	38017030	Peak1737
chr13	38019422	38019637	Peak1738
chr13	38044573	38044830	Peak1739
chr13	38050617	38050874	Peak1740
chr13	38075501	38075794	Peak1741
chr13	38128684	38128903	Peak1742
chr13	38145645	38145887	Peak1743
chr13	38177112	38177323	Peak1744
chr13	38231674	38231932	Peak1745
chr13	38357606	38357970	Peak1746
chr13	38406829	38407050	Peak1747
chr13	38408137	38408347	Peak1748
chr13	38425365	38425616	Peak1749
chr13	38430817	38431033	Peak1750
chr13	38453906	38454153	Peak1751
chr13	38472784	38473000	Peak1752
chr13	38483356	38483608	Peak1753
chr13	38483751	38484012	Peak1754
chr13	38576598	38576938	Peak1755
chr13	38585422	38585716	Peak1756
chr13	38599790	38599990	Peak1757
chr13	38611132	38611371	Peak1758
chr13	38611635	38611892	Peak1759
chr13	38616230	38616466	Peak1760
chr13	38626072	38626563	Peak1761
chr13	38638618	38638862	Peak1762
chr13	38639090	38639365	Peak1763
chr13	38646188	38646486	Peak1764
chr13	38664394	38664729	Peak1765
chr13	38685793	38686018	Peak1766
chr13	38692481	38692711	Peak1767
chr13	38709581	38709804	Peak1768
chr13	38715348	38716124	Peak1769
chr13	38721142	38721682	Peak1770
chr13	38721911	38722135	Peak1771
chr13	38748422	38748661	Peak1772
chr13	38762423	38762676	Peak1773
chr13	38779207	38779504	Peak1774
chr13	38794297	38794692	Peak1775
chr13	38801294	38801623	Peak1776
chr13	38837745	38837945	Peak1777
chr13	38850949	38851244	Peak1778
chr13	38867666	38867866	Peak1779
chr13	38905008	38905435	Peak1780
chr13	38921551	38921765	Peak1781
chr13	38922826	38923590	Peak1782
chr13	38957319	38957965	Peak1783
chr13	38968314	38968599	Peak1784
chr13	38998494	38998760	Peak1785
chr13	39002958	39003158	Peak1786
chr13	39003498	39003789	Peak1787
chr13	39038143	39038384	Peak1788
chr13	39048305	39048505	Peak1789
chr13	39048528	39048728	Peak1790
chr13	39054029	39054369	Peak1791
chr13	39081762	39081966	Peak1792
chr13	39091684	39092185	Peak1793
chr13	39108488	39108688	Peak1794
chr13	39114398	39114750	Peak1795
chr13	39148667	39148937	Peak1796
chr13	39171656	39172111	Peak1797
chr13	39188300	39188539	Peak1798
chr13	39197616	39197847	Peak1799
chr13	39210986	39211278	Peak1800
chr13	39234352	39234577	Peak1801
chr13	39258658	39258858	Peak1802
chr13	39280631	39280893	Peak1803
chr13	39350610	39350912	Peak1804
chr13	39374288	39374502	Peak1805
chr13	39480739	39480997	Peak1806
chr13	39485888	39486118	Peak1807
chr13	39489547	39489798	Peak1808
chr13	39509100	39509490	Peak1809
chr13	39525298	39525890	Peak1810
chr13	39530813	39531025	Peak1811
chr13	39561847	39563145	Peak1812
chr13	39584024	39584260	Peak1813
chr13	39625536	39625918	Peak1814
chr13	39625978	39626322	Peak1815
chr13	39629371	39629627	Peak1816
chr13	39654349	39654564	Peak1817
chr13	39676831	39677053	Peak1818
chr13	39695239	39695439	Peak1819
chr13	39695533	39695916	Peak1820
chr13	39706457	39706754	Peak1821
chr13	39767153	39767379	Peak1822
chr13	39839975	39840198	Peak1823
chr13	39873442	39873642	Peak1824
chr13	39873740	39874420	Peak1825
chr13	39903525	39903920	Peak1826
chr13	39909821	39910261	Peak1827
chr13	39924364	39924770	Peak1828
chr13	40002454	40002827	Peak1829
chr13	40009605	40009979	Peak1830
chr13	40025425	40025665	Peak1831
chr13	40186188	40186390	Peak1832
chr13	40188934	40189158	Peak1833
chr13	40210532	40210792	Peak1834
chr13	40258752	40259167	Peak1835
chr13	40284595	40284825	Peak1836
chr13	40301472	40301672	Peak1837
chr13	40304196	40304435	Peak1838
chr13	40308396	40308596	Peak1839
chr13	40314826	40315066	Peak1840
chr13	40320710	40320911	Peak1841
chr13	40337092	40337294	Peak1842
chr13	40364557	40365039	Peak1843
chr13	40458778	40459020	Peak1844
chr13	40503334	40503534	Peak1845
chr13	40516986	40517230	Peak1846
chr13	40585028	40585579	Peak1847
chr13	40619553	40619845	Peak1848
chr13	40619945	40620155	Peak1849
chr13	40620193	40620394	Peak1850
chr13	40638968	40639184	Peak1851
chr13	40643332	40643534	Peak1852
chr13	40668090	40668631	Peak1853
chr13	40690057	40690674	Peak1854
chr13	40705356	40705586	Peak1855
chr13	40788124	40789169	Peak1856
chr13	40789492	40789788	Peak1857
chr13	40884397	40884658	Peak1858
chr13	40898954	40899228	Peak1859
chr13	40902241	40902447	Peak1860
chr13	40955299	40955548	Peak1861
chr13	40969182	40969496	Peak1862
chr13	40976463	40976926	Peak1863
chr13	40982789	40983115	Peak1864
chr13	41028924	41029136	Peak1865
chr13	41051138	41051512	Peak1866
chr13	41098371	41098651	Peak1867
chr13	41169746	41170054	Peak1868
chr13	41184398	41185362	Peak1869
chr13	41195731	41195931	Peak1870
chr13	41196205	41196445	Peak1871
chr13	41211660	41212327	Peak1872
chr13	41218975	41219753	Peak1873
chr13	41222184	41222582	Peak1874
chr13	41223970	41224391	Peak1875
chr13	41236905	41237335	Peak1876
chr13	41237553	41237904	Peak1877
chr13	41246346	41246950	Peak1878
chr13	41251301	41251608	Peak1879
chr13	41256988	41257504	Peak1880
chr13	41297713	41298139	Peak1881
chr13	41303279	41303613	Peak1882
chr13	41315582	41315832	Peak1883
chr13	41315906	41316260	Peak1884
chr13	41323477	41323730	Peak1885
chr13	41329438	41329879	Peak1886
chr13	41345237	41345610	Peak1887
chr13	41398746	41399090	Peak1888
chr13	41400292	41400606	Peak1889
chr13	41420879	41421240	Peak1890
chr13	41421426	41421722	Peak1891
chr13	41428888	41429088	Peak1892
chr13	41434999	41435201	Peak1893
chr13	41436103	41436342	Peak1894
chr13	41445099	41445478	Peak1895
chr13	41456571	41456837	Peak1896
chr13	41459627	41459882	Peak1897
chr13	41469209	41469454	Peak1898
chr13	41469678	41470581	Peak1899
chr13	41472065	41472445	Peak1900
chr13	41486144	41486355	Peak1901
chr13	41487970	41488249	Peak1902
chr13	41494911	41495166	Peak1903
chr13	41497328	41497769	Peak1904
chr13	41506198	41506400	Peak1905
chr13	41534132	41534459	Peak1906
chr13	41538088	41538445	Peak1907
chr13	41549127	41549766	Peak1908
chr13	41563463	41563700	Peak1909
chr13	41567947	41568569	Peak1910
chr13	41579625	41580300	Peak1911
chr13	41582570	41582864	Peak1912
chr13	41591768	41591970	Peak1913
chr13	41593012	41594157	Peak1914
chr13	41608519	41608831	Peak1915
chr13	41626777	41627272	Peak1916
chr13	41628302	41628835	Peak1917
chr13	41639244	41639781	Peak1918
chr13	41646983	41647210	Peak1919
chr13	41658588	41658871	Peak1920
chr13	41661798	41662026	Peak1921
chr13	41703241	41703491	Peak1922
chr13	41706719	41707364	Peak1923
chr13	41713926	41714165	Peak1924
chr13	41747636	41747922	Peak1925
chr13	41757901	41758101	Peak1926
chr13	41768478	41768899	Peak1927
chr13	41791006	41791226	Peak1928
chr13	41793540	41793837	Peak1929
chr13	41796322	41796563	Peak1930
chr13	41800024	41800268	Peak1931
chr13	41806143	41806641	Peak1932
chr13	41842863	41843308	Peak1933
chr13	41844320	41844553	Peak1934
chr13	41867704	41868157	Peak1935
chr13	41870740	41870998	Peak1936
chr13	41884980	41885350	Peak1937
chr13	41923083	41923283	Peak1938
chr13	41927163	41927599	Peak1939
chr13	41973586	41974161	Peak1940
chr13	41975092	41975455	Peak1941
chr13	41981313	41981755	Peak1942
chr13	41989237	41989543	Peak1943
chr13	41998754	41999118	Peak1944
chr13	42000759	42001371	Peak1945
chr13	42027523	42028068	Peak1946
chr13	42064368	42064611	Peak1947
chr13	42085552	42085852	Peak1948
chr13	42086090	42086290	Peak1949
chr13	42196837	42197065	Peak1950
chr13	42222364	42222951	Peak1951
chr13	42223460	42223664	Peak1952
chr13	42268580	42268788	Peak1953
chr13	42270603	42271169	Peak1954
chr13	42296322	42296555	Peak1955
chr13	42310582	42310789	Peak1956
chr13	42320046	42320246	Peak1957
chr13	42343484	42343696	Peak1958
chr13	42356910	42357130	Peak1959
chr13	42378842	42379072	Peak1960
chr13	42383234	42383434	Peak1961
chr13	42402657	42402914	Peak1962
chr13	42412423	42412730	Peak1963
chr13	42427620	42428033	Peak1964
chr13	42451897	42452896	Peak1965
chr13	42460816	42461177	Peak1966
chr13	42463018	42463238	Peak1967
chr13	42470239	42470617	Peak1968
chr13	42479563	42480107	Peak1969
chr13	42480796	42480999	Peak1970
chr13	42492922	42493122	Peak1971
chr13	42502795	42503122	Peak1972
chr13	42520406	42520717	Peak1973
chr13	42522517	42522717	Peak1974
chr13	42534431	42534708	Peak1975
chr13	42546143	42546475	Peak1976
chr13	42549984	42550407	Peak1977
chr13	42556931	42557182	Peak1978
chr13	42588870	42589098	Peak1979
chr13	42591192	42591462	Peak1980
chr13	42591650	42591850	Peak1981
chr13	42593032	42593267	Peak1982
chr13	42601726	42602150	Peak1983
chr13	42602531	42603496	Peak1984
chr13	42610543	42611036	Peak1985
chr13	42641753	42642026	Peak1986
chr13	42658589	42658901	Peak1987
chr13	42669901	42670287	Peak1988
chr13	42684683	42685144	Peak1989
chr13	42694039	42694325	Peak1990
chr13	42694337	42694537	Peak1991
chr13	42721410	42721727	Peak1992
chr13	42727310	42727609	Peak1993
chr13	42740235	42740533	Peak1994
chr13	42752614	42752850	Peak1995
chr13	42776958	42777241	Peak1996
chr13	42782489	42782895	Peak1997
chr13	42822565	42822851	Peak1998
chr13	42828893	42829093	Peak1999
chr13	42837436	42837672	Peak2000
[truncated: 130,112 more rows]
