# Supplementary material for: Genomic dissection of conserved transcriptional regulation in intestinal epithelial cells
Source: PLoS Biol. 2017 Aug 29;15(8):e2002054. doi: 10.1371/journal.pbio.2002054 (PMC5574553; doi:10.1371/journal.pbio.2002054)
Supplement: S4 Table — (XLSX) [file pbio.2002054.s014.xlsx]

## Sheet: Supplemental Primer Table
Name	Primer 1	Primer 1 Sequence	Primer 2	Primer 2 Sequence	Genome	chr	Start	Stop	Sequence	Size
zRBP2A	CRL039	AAGGCCGGCCttgattggacaaaaatcacagg	CRL038	AAGGCGCGCCTTCAGAAGAGTAGGATGAGGTGAA	danrer7	chr15	5710096	5708757	>danRer7_dna range=chr15:5708757-5710096 5'pad=0 3'pad=0 strand=+ repeatMasking=none ACCGTGGCCTTTTATAGCTGTGTGTGTGTGAGATCAAATGACCCGTAAGG ACAGAGTTCTTTTGATAAGACCCTTTATCTCCACTAAATGAAGGGGTGGG CTTTAGAAAGGGGATGTACTTGTGTCAGCTTTTTTTTTAATATGCTCTCA GGGAAAGTCTACAGATATTGCAGTTGTCATGAAGATTTTCAGGCTTGTGA CAGCGGCGTCTCGCATTTTCACATCGCACACTTCCTCCTAACTATTTTAA ATCAGCTCTTTTTTTTTTTTTTAAATGCTTCTATATTTATTGTGCGTATG TTGTTGCT…	1340
mRBP2	CRL048	AAGGCCGGCCGGAAACCTGTCTGCTTCTGG	CRL049	AAGGCGCGCCTTACTGCTTTTATAGCTTAGTGGA	mm9	chr9	98389764	98390954	>mm9_dna range=chr9:98389765-98390954 5'pad=0 3'pad=0 strand=+ repeatMasking=none GAAACCTGTCTGCTTCTGGGGCTGCTTGTTCTTGGCAATCAGCTTCACCG TGTTTTCTGGTCCTGAACCTATTGTTGCTATGTCTTTACCACAGAGAACT CTGTCTGGCCTGGCTTGAATGTGTGCTTCCAGGTAATTTTACACTTGCTG AATCCCTTAGGTTAGCCCAGAAATCTAAATTCAAAGTCTAGACCCAGGCC AAAGTGGAGGACTTCTTTCGACCCACGCAGTGTCCAAGCTAAAGACACGG GCTTTCTTTGTTTCACTGTTATTTTGACTCGTGTGCAACTTCACTGAAGC AATGGGCCCCT…	1190
hRBP2	CRL075	AAGGCGCGCCTGCAGGGAGAATACACTGGA	CRL076	AAGGCCGGCCCCACTCATTTTCCATTTGTGG	hg19	chr3	139195354	139196641	>hg19_dna range=chr3:139195354-139196641 5'pad=0 3'pad=0 strand=+ repeatMasking=none TGCAGGGAGAATACACTGGAATGAGCTTCTTTTATAGCCTAGTGGGCCAG GTTTGTGACTCTGAAGATAAGAGGTTCAAAGGGCAGAAGCACAACTCAAA AGAACTTTTCTTTGTAAAGTTCAGCGAGACTATAGGTAACCCACGAACAA AGTCCTGGTATGGCCAGGCGTGGGTGTCCTAGTGTCCTGCACCATAAGCA GGGCCCTAGAGCAGCTCATTTTTGGCTGGCTGGGTCCCCATGGGCCCCTT GTCCCACACAGAACATTTCATCCAGTAATGGAAGAAAACAAACATCCAGG GTCTACCC…	1288
zFABP6	CRL003	AAGGCCGGCCTTATAAAGTGATTTTGCCCATGT	CRL004	AAGGCGCGCCTTGAGAGCTGAGGTACTGATGG	danrer7	chr21	28786857	28787114	>danRer7_dna range=chr21:28786857-28787114 5'pad=0 3'pad=0 strand=+ repeatMasking=none TTATAAAGTGATTTTGCCCATGTATGGCATATCATCAACCATGTATTTTG CCCATGTAAGGCATATCATCACTACCCAGGTGAGCAGCCGTGCGGTCATG CACTTTATGACTTACTCTATTTTGTGGGGCCATCATAAATGTTTATGGCT TGATTATGATGCTGGTGTACCACTAAGGCCATGAGAAAGAGTCAGAGTTG AGGAACAGTTGGGTATATAAACACCGCATACTTCACCCATCAGTACCTCA GCTCTCAA	258
mFABP6	CRL026	AAGGCGCGCCTGAGGAGTCTGGAGTCCCAGCT	CRL027	AAGGCCGGCCCATAAAATATCAAGCAACTCCCTG	mm9	chr11	43415066	43415175	>mm9_dna range=chr11:43415066-43415175 5'pad=0 3'pad=0 strand=+ repeatMasking=none TGAGGAGTCTGGAGTCCCAGCTTATAAACACTCCCAACTGCCAAGGCTCA GCCCCAAAGTCACCCCACTTCTCAGTCCTGCCCTAGCAGGGAGTTGCTTG ATATTTTATG	109
mFABP6(Big)	CRL026	AAGGCGCGCCTGAGGAGTCTGGAGTCCCAGCT	CRL068	AAGGCCGGCCTAGTAATGGTGAAGATGCTGACG	mm9	chr11	43415066	43415568	>mm9_dna range=chr11:43415066-43415568 5'pad=0 3'pad=0 strand=+ repeatMasking=none TGAGGAGTCTGGAGTCCCAGCTTATAAACACTCCCAACTGCCAAGGCTCA GCCCCAAAGTCACCCCACTTCTCAGTCCTGCCCTAGCAGGGAGTTGCTTG ATATTTTATGACGTGGGCAGGAGCCCCAAGGTTATTCACCTTAAGGAAAA ACACCTACAATCCCACTACCAGTCCCAGTAAGGCCAAGGCCAGGACGGCC ACAGAGTGTGGTCATTCACCTCTCTGCTCAGCCCCTCTCTGCCCATCCCT AAGCTCTCCTCAGCCTTCATTTACCAAGCTCTGTGCACTGAACTGTATAT GGCAATCCAG…	503
hFABP6	CRL073	AAGGCCGGCCggtgtgtgcttgtctctgga	CRL074	AAGGCGCGCCGAGAATGGGTGGTGCTGAG	hg19	chr5	159656079	159656507	>hg19_dna range=chr5:159656079-159656507 5'pad=0 3'pad=0 strand=+ repeatMasking=none GGTGTGTGCTTGTCTCTGGACTAAACCAAAGGCTCTTTTGGGAAAGGTGT GTGTCTCGTTCATCTGTGTTTCTTCAGTGCTGGCCCTGCATGCAGCAAGT GCTCAAGTGCTTTGGCTGCAGAGTTAGAGGGTGCAAGAGTGATGAGAGAT GGTGAGAGCATGGGTTGAGGGCAGGGCATGCGGGAACGGAGGGAGAGATG GGCAGAGAGGTGATGACTCCTCAAACCCGTTGCCATCCTGACCCTGCTGG CAATGGGGTGACAGCACTTCCCCAGGGTGAATAACCTCGGGGCTCTGTCC CTCCAGGT…	429
hFABP6(Big)	CRL083	AAGGCCGGCCTAGAGTCCCTGCATGTGAAGT	CRL084	AAGGCGCGCCCTGGAGGCCAGAGAGCAG	hg19	chr5	159655526	159656552	>hg19_dna range=chr5:159655526-159656552 5'pad=0 3'pad=0 strand=+ repeatMasking=none TAGAGTCCCTGCATGTGAAGTGGTACTGAGAGACACAGCAGGAAATGGAA GTCAAGATTCTGAACCCCTAACCCCTTCCAGCTCTGAAGCTTGAACAAAA TAAAACTCATCCAGCATCCAGCCCAGTGCCTGGTGCACAGGCATCTTCAA GGCACCTGGCACCTTCTCCTCCAGGTGCGCTGCCTAGGCCCATGGGTGGC TGCTTTACTCTGGTTGCATTATCTGCACCCTTAGGAGCATCTGTTCTCCT TCAAGTTTGCTTTGCTCCAGCTAAACTCATTGTTTCCTTTCATCATGGCC CTTTCCAT…	1027
zJUN	CRL015	AAGGCCGGCCTGTATCCCGCCACGGTCT	CRL016	AAGGCGCGCCTTTTACTGGGCGTGTCACAA	danrer7	chr20	15558276	15558454	>danRer7_dna range=chr20:15558276-15558454 5'pad=0 3'pad=0 strand=+ repeatMasking=none TGTATCCCGCCACGGTCTAAAACAGCTAAGCGGGTAACCAGATATTCAAA AACAATACGTAATCCCACAATGCACTGCTTTACAGCATTACCTCATCCCA TCAGGCACCGCGAGTAGAATCTTCTGGGTGGTCGTCTAGGCAACGCGCCT TATCTGAAATTGTGACACGCCCAGTAAAA	179
zNR1D1	CRL019	AAGGCCGGCCTTTGCACCGAGAAGTGTTC	CRL020	AAGGCGCGCCGCACCACACTCCACTGCTG	danrer7	chr3	23779724	23779824	>danRer7_dna range=chr3:23779724-23779824 5'pad=0 3'pad=0 strand=+ repeatMasking=none TTTGCACCGAGAAGTGTTCTGGAGAAAGTGTGTCACTGGGCCACGAGTCG GGTCACATGGACACATTTCGAGCCTCGTGCAGCAGCAGTGGAGTGTGGTG C	101
mNR1D1	CRL032	AAGGCGCGCCAGGCGCCAGCAGCCCAGGGTT	CRL033	AAGGCCGGCCGCTGCTGGAAAAGTGTGTCA	mm9	chr11	98636607	98636710	>mm9_dna range=chr11:98636607-98636710 5'pad=0 3'pad=0 strand=+ repeatMasking=none AGGCGCCAGCAGCCCAGGGTTCCCGGGCCGCACGCGGCACTGGAGCAGGT ACCATGTGATTCCAGGGAGCGCCTCGTGCCCCAGTGACACACTTTTCCAG CAGC	104
zEGR1 I	CRL005	AAGGCCGGCCTAGGCTCTTTCACTGCTCAGA	CRL006	AAGGCGCGCCTCGGCTATATGTCGAAACGA	danrer7	chr14	22337661	22338416	>danRer7_dna range=chr14:22337661-22338416 5'pad=0 3'pad=0 strand=+ repeatMasking=none TAGGCTCTTTCACTGCTCAGAGAATCCCTACTCCTTTATATATCCTCTTG CCGTGACGTAGATGTCCATATTTGGACTAGGAGGAAGCCCATATTTAGGC ACTGCAGTGGAGGACACATGACGTTTGCCTAGAGGAAAAAAGCAGATTGG GGAGCTTAAACGTTAAGCCTGTGCATTAAATGGAGGGGAGATGCCCGTTC CTCCTCCACAGCAAATCAATGCCCGGTAAGCGCAGTGTCTCTCGAAGAGA AACGGCAGCGCAAGTCTTCCTTTTCTCCTCAAAAGTCTGCTAAATGTTCG GGTTTC…	756
mEGR1 I	CRL023	AAGGCGCGCCACCCGGAAACGCCATATAA	CRL025	AAGGCCGGCCGTGACGTACATGGCCATATATGGGAA	mm9	chr18	35020443	35020800	>mm9_dna range=chr18:35020443-35020800 5'pad=0 3'pad=0 strand=+ repeatMasking=none ACCCGGAAACGCCATATAAGGAGCAGGAAGGATCCCCCGCCGGAACAGAC CTTATTTGGGCAGCGCCTTATATGGAGTGGCCCAATATGGCCCTGCCGCT TCCGGCTCTGGGAGGAGGGGCGAGCGGGGGTTGGGGCGGGGGCAAGCTGG GAACTCCAGGCGCCTGGCCCGGGAGGCCACTGCTGCTGTTCCAATACTAG GCTTTCCAGGAGCCTGAGCGCTCGCGATGCCGGAGCGGGTCGCAGGGTGG AGGTGCCCACCACTCTTGGATGGGAGGGCTTCACGTCACTCCGGGTCCTC CCGGCCGGTC…	358
hEGR1 I	CRL079	AAGGCCGGCCCGACCCGGAAATGCCATA	CRL080	AAGGCGCGCCCCTCCCTCCGCCTTCTTC	hg19	chr5	137800737	137800874	>hg19_dna range=chr5:137800737-137800874 5'pad=0 3'pad=0 strand=+ repeatMasking=none CGACCCGGAAATGCCATATAAGGAGCAGGAAGGATCCCCCGCCGGAACAA CCCTTATTTGGGCAGCACCTTATTTGGAGTGGCCCGATATGGCCCGGCCG CTTCCGGCTCTGGGAGGAGGGAAGAAGGCGGAGGGAGG	138
zHES1	CRL081	AAGGCGCGCCCACACAGCAATAATGTAATCAAGA	CRL082	AAGGCCGGCCGCAGCTGGCATTCATCAGT	danrer7	chr6	36334940	36335070	>danRer7_dna range=chr6:36334940-36335070 5'pad=0 3'pad=0 strand=+ repeatMasking=none CACACAGCAATAATGTAATCAAGACTAAAGTACGTGAGAAAGTGGGAGAT AGCACGCTCCCAAACAAGCTGAGCTGCAATCACAGAGCCAGTGTAAAGTT AATGTGTAAGCCACTGATGAATGCCAGCTGC	131
mHES1	CRL087	AAGGCCGGCCGGGACCTGCCTGCTTAAATC	CRL088	AAGGCGCGCCACACACCAGCACACAGCAAT	mm9	chr16	30056082	30056237	>mm9_dna range=chr16:30056082-30056237 5'pad=0 3'pad=0 strand=+ repeatMasking=none GGGACCTGCCTGCTTAAATCTTACTTATTAACTTTACAAAGATATGGCAG GCTGCGATTACAGGAGAATTGTTTGAGAGTGCAGTATCTCGCTCCTTCCC ACGTACCTTACCCTGGGAATTGCTTTGTACCTGCACATTGCTGTGTGCTG GTGTGT	156
hHES1	CRL089	AAGGCCGGCCTCTGCTTCCCAGCAGTGG	CRL090	AAGGCGCGCCAGTACAAAGCAATTCCCAGGGTAAG	hg19	chr3	193842110	193842256	>hg19_dna range=chr3:193842110-193842256 5'pad=0 3'pad=0 strand=+ repeatMasking=none TCTGCTTCCCAGCAGTGGAACCTGCCTGCTTAAATCTTACTTATTAACTA TACATAGATATGGCAGACTGCGATTACAGTAGAATTGTTTGGGAGCTCAG TATCTTGCCTCTTCCCACGTACCTTACCCTGGGAATTGCTTTGTACT	147
cFos sequence (pM cFos)	ctcagttgctcgctgcagtcgcggttggagtagtaggcgcctcagctggcgcctttatagaagcgctgtgaatggatggacttcctacgtcactgg
