# Supplementary material for: Genomic dissection of conserved transcriptional regulation in intestinal epithelial cells
Source: PLoS Biol. 2017 Aug 29;15(8):e2002054. doi: 10.1371/journal.pbio.2002054 (PMC5574553; doi:10.1371/journal.pbio.2002054)
Supplement: S5 Table — (XLSX) [file pbio.2002054.s015.xlsx]

## Sheet: Sheet1
Allele number	Genotype	Synonyms	Background	Figure
rdu16	Tg(rbp2a-Mmu.Fos:GFP)-1	zRBP2a-1	EK	4A
rdu17	Tg(rbp2a-Mmu.Fos:GFP)-2	zRBP2a-2	EK	5A-5B
rdu18	Tg(Mmu.Rbp2-Mmu.Fos:GFP)-1	mRBP2-1	EK	4A
rdu19	Tg(Mmu.Rbp2-Mmu.Fos:GFP)-2	mRBP2-2	EK
rdu20	Tg(Hsa.RBP2-Mmu.Fos:GFP)-1	hRBP2-1	EK	4A
rdu21	Tg(Hsa.RBP2-Mmu.Fos:GFP)-2	hRBP2-2	EK
rdu22	Tg(fabp6-Mmu.Fos:GFP)-1	zFABP6-1	EK	4D-4F,5C-5E
rdu23	Tg(fabp6-Mmu.Fos:GFP)-2	zFABP6-2	EK
rdu24	Tg(Mmu.Fabp6-Mmu.Fos:GFP)-1	mFABP6-1	EK
rdu25	Tg(Mmu.Fabp6-Mmu.Fos:GFP)-2	mFABP6-2	EK
rdu26	Tg(Mmu.Fabp6-Mmu.Fos:GFP)-3(Big)	mFABP6-3(Big)	EK	4D
rdu27	Tg(Mmu.Fabp6-Mmu.Fos:GFP)-4(Big)	mFABP6-4(Big)	EK
rdu28	Tg(Hsa.FABP6-Mmu.Fos:GFP)-1	hFABP6-1	EK
rdu29	Tg(Hsa.FABP6-Mmu.Fos:GFP)-2	hFABP6-2	EK
rdu30	Tg(Hsa.FABP6-Mmu.Fos:GFP)-3(Big)	hFABP6-3(Big)	EK
rdu31	Tg(Hsa.FABP6-Mmu.Fos:GFP)-4(Big)	hFABP6-4(Big)	EK
rdu32	Tg(jun-Mmu.Fos:GFP)-1	zJUN-1	EK
rdu33	Tg(jun-Mmu.Fos:GFP)-2	zJUN-2	EK
rdu34	Tg(nr1d1-Mmu.Fos:GFP)-1	zNR1D1 -1	EK
rdu35	Tg(nr1d1-Mmu.Fos:GFP)-2	zNR1D1 -2	EK
rdu36	Tg(Mmu.Nr1d1-Mmu.Fos:GFP)-1	mNR1D1-1	EK
rdu37	Tg(Mmu.Nr1d1-Mmu.Fos:GFP)-2	mNR1D1-2	EK
rdu38	Tg(egr1-Mmu.Fos:GFP)-1	zEGR1-1	EK	6H
rdu39	Tg(egr1-Mmu.Fos:GFP)-2	zEGR1-2	EK
rdu40	Tg(Mmu.Egr1-Mmu.Fos:GFP)-1	mEGR1-1	EK	6I
rdu41	Tg(Mmu.Egr1-Mmu.Fos:GFP)-2	mEGR1-2	EK
rdu42	Tg(Hsa.EGR1-Mmu.Fos:GFP)-1	hEGR1-1	EK	6J
rdu43	Tg(Hsa.EGR1-Mmu.Fos:GFP)-2	hEGR1-2	EK
rdu44	Tg(hes1-Mmu.Fos:GFP)-1	zHES1-1	EK	S10A(1M)
rdu45	Tg(hes1-Mmu.Fos:GFP)-2	zHES1-2	EK	S10A(2M)
rdu46	Tg(hes1-Mmu.Fos:GFP)-3	zHES1-3	EK	S10A(3F)
rdu47	Tg(hes1-Mmu.Fos:GFP)-4	zHES1-4	EK	7B-7I,S10A(4F), S10B-S10H
rdu48	Tg(hes1-HNF1-Mmu.Fos:GFP)-1	zHES1-HNF1-1	EK	7N
rdu49	Tg(hes1-HNF1-Mmu.Fos:GFP)-2	zHES1-HNF1-2	EK
rdu50	Tg(hes1-RBPJ-Mmu.Fos:GFP)-1	zHES1-RBPJ-1	EK	7O
rdu51	Tg(hes1-RBPJ-Mmu.Fos:GFP)-2	zHES1-RBPJ-2	EK
rdu52	Tg(Hsa.HES1-Mmu.Fos:GFP)-1	hHES1-1	EK	7J-7K
rdu53	Tg(Hsa.HES1-Mmu.Fos:GFP)-2	hHES1-2	EK
rdu54	Tg(Mmu.Fos:GFP)-1	cfos-control-1	EK	S6C
rdu55	Tg(Mmu.Fos:GFP)-2	cfos-control-2	EK	S6D
rdu56	Tg(Mmu.Fos:GFP)-3	cfos-control-3	EK	S6E
rdu57	Tg(Mmu.Fos:GFP)-4	cfos-control-4	EK	S6F
